# Supplementary material for: Analysis of changes in microbiome compositions related to the prognosis of colorectal cancer patients based on tissue-derived 16S rRNA sequences
Source: J Transl Med. 2021 Nov 29;19:485. doi: 10.1186/s12967-021-03154-0 (PMC8628381; doi:10.1186/s12967-021-03154-0)
Supplement: Supplementary file 2 — Additional file 2. Taxa at species level. [file 12967_2021_3154_MOESM2_ESM.xlsx]

## Sheet: OTUs
Additional file 2 : The OTU table used in this study
	N_crc_nRC																																	N_crc_RC
#OTUID	11000047-N	11000095-N	11000142-N	11000204-N	11000226-N	11000288-N	11000350-N	11000359-N	11000365-N	11000372-N	11000374-N	11000381-N	11000385-N	11000403-N	11000461-N	11000498-N	11000511-N	11000515-N	11000552-N	11000557-N	11000562-N	11000573-N	11000593-N	11000674-N	11000679-N	11000681-N	11000684-N	11000689-N	11000814-N	11000842-N	11000843-N	11000846-N	11001063-N	10001691-N	11003687-N	11003704-N	11004126-N	11004229-N	11004355-N	11004491-N	12000021-N	12000107-N	12000111-N	12000477-N	12000755-N	12001290-N	12001311-N	12001512-N	12002385-N
351231	3508	943	14315	22817	23	9	4597	26	4753	6	1324	2757	10023	4	1110	14116	2135	987	6	6924	37109	9	2188	2352	7365	6	1	1409	19593	99	189	1178	6051	662	7792	1722	607	6000	3940	1899	731	722	1906	5404	1	18	0	11	1
572237	3340	120	708	211	31	1648	3920	543	544	198	290	675	913	352	34	1971	24	1489	3458	7332	13761	3621	2812	3094	2394	23	340	1	16	6285	1067	21	6292	63	1895	509	35	108	1858	211	768	1251	363	946	5976	1102	1441	58	1
782953	3837	117	1993	2	2800	1733	301	408	152	6	675	492	67	400	214	8	306	729	534	5933	1856	3176	17	992	519	0	55	34	196	99	6539	0	4271	15945	24026	49785	20	13	406	9088	19	173	338	2218	181	3392	146	228	64
342025	5	42691	4837	13	147	2	2	35177	338	7	1	5	0	50	42	8752	3268	150	3	1401	2601	6	0	332	7241	0	432	169	21595	183	6	4	34	15	1	4	0	3	8442	9350	289	271	1496	9328	0	1713	2	8	2
246785	4466	4	13	13	0	3	11741	3	0	0	3	1563	0	6	31	14861	2	1207	22440	41159	18144	3	3	1	6311	0	5	0	4	0	0	492	157	5780	6048	0	0	12027	2	905	1	2417	0	1	0	3	3073	0	0
513445	63	1875	4956	2615	7111	2721	64	10752	5506	17471	2679	397	19742	1093	0	2684	3484	455	40	3	3754	9874	2379	200	694	2184	1402	256	1596	269	802	1170	117	3	499	424	3692	5185	6617	8126	12488	10274	1811	15132	161	1201	26	1478	2
347138	0	0	161	2	0	527	14	1431	1	1	2888	0	0	1747	29	108	0	688	0	2	1	8236	2328	0	23657	1827	3205	1	3	1	1	2288	8926	9	14826	3	2	5537	2	1376	1	1714	3	0	4336	32	0	0	0
938948	14	93	111	2759	33	1990	38	61	127	5	692	631	16	1	46	63	278	21	15897	97	320	300	30	32	4225	1	916	0	17	71	4755	12	55	435	3302	20	0	3674	57	899	10	1263	106	18	320	14	10	2	0
532521	4903	24	931	1780	63	1791	5498	257	340	19	419	850	789	0	8	3991	183	828	5496	14130	4318	128	1838	54	8259	1	1073	52	8	4076	1884	254	588	392	3888	316	0	2198	387	1688	41	432	143	563	3184	128	1008	0	0
851704	1857	10	1086	1301	42	379	4618	210	278	69	465	1245	510	2	130	1107	175	493	6111	6582	1951	428	830	523	1799	9	661	164	39	4404	120	268	1123	367	1374	181	0	2166	388	619	71	15	190	265	14462	19	203	0	2
444857	431	30	109	33	4	150	1151	59	63	16	16	53	73	29	1	335	13	110	24	3259	1199	130	1272	303	1406	7	47	0	8	841	121	1	1962	7	813	105	4	28	365	13	182	200	139	340	1169	671	196	45	0
828676	0	0	25	40	0	0	1	7	1	2953	4883	0	0	0	0	0	7	0	1	0	7	0	0	0	4	3278	2	3	10	0	4	5058	0	0	0	0	0	0	1	275	0	1	0	15	0	16	0	0	4
370287	131	1861	136	96	2206	297	42	296	130	0	138	202	536	253	1	1429	106	259	379	0	11009	2067	788	54	2336	524	81	13	452	452	272	781	3431	7	803	2847	2718	0	5561	273	1802	761	1299	1	122	616	1	925	2
92263	0	2	0	0	0	13	0	10	1	0	108	0	247	0	1	1136	0	19	57	0	457	0	407	0	116	0	34	10	0	0	0	0	0	74	102	0	34	249	0	235	0	26	0	0	0	2	0	0	0
3678349	0	55	169	151	0	6	2	186	131	0	0	3	417	114	12	0	0	0	0	0	0	0	0	272	91	9	0	0	39	773	0	0	3685	55	255	0	0	194	0	3	4	175	0	0	1546	0	0	0	0
187324	4	5481	38	2842	10769	67	85	6393	18	5599	349	89	879	1	0	0	351	1	297	3	66	1	245	0	13	139	388	75	1782	7	4	133	558	46	55	595	1288	1799	4	810	297	311	46	4	186	86	0	75	0
522595	1	32227	672	0	0	610	8	0	0	0	0	0	0	2914	0	0	856	525	980	0	0	1	0	38	0	0	483	0	1687	0	0	0	0	0	1	230	1225	0	0	7075	0	0	0	0	0	1764	0	3	0
2200896	3	6	41	33	0	0	15	1	10	0	4	5	73	0	1	32	7	0	1	11165	107	1	6	2	6	354	0	2	26	22122	1	1	12	2	17	2	1	10	11	7	8	3	7	33	0	1847	1	533	0
305946	1864	305	25	0	5968	53	33	2	31	1	154	47	1032	74	1	218	98	27	2791	245	1542	38	64	202	1070	0	56	31	1993	368	70	0	8716	101	480	185	437	287	392	2369	914	233	52	166	109	832	228	208	0
535901	788	3	50	15	0	378	2512	63	94	0	697	250	14	0	16	735	55	152	3080	8733	2612	59	997	0	2673	0	120	14	1	578	353	0	226	777	970	103	0	633	25	94	15	183	0	34	0	9	257	0	0
568118	0	1	0	21	0	2553	64	1	0	0	0	8736	0	1497	0	3797	16	519	0	2	0	1	385	18	4373	3156	144	0	154	676	2	1298	1401	238	2912	197	111	1542	46	1	0	2752	1497	2	426	1	0	93	0
430191	339	45	19	0	0	0	24	8	0	8	54	1	542	1	0	0	0	0	152	344	1114	0	0	0	47	0	9	0	0	4	0	0	0	2	4	48	0	10	3	53	0	43	0	79	0	0	0	0	0
528652	18	10	1837	13797	209	1085	0	3	2990	0	57	222	161	116	1	116	1304	56	206	2	144	26	2550	35	151	728	564	157	588	3159	2221	31	118	14	1818	479	200	0	177	8	2435	280	226	0	34	833	0	55	2
591785	0	0	16	2794	0	23	747	53	220	0	122	1452	1	67	0	8	1	1305	4776	1	0	390	125	0	1779	151	143	0	134	0	1	191	615	1	1155	0	86	856	0	106	0	105	6043	0	337	5	2	0	0
1074210	1386	27	797	215	12	155	2489	86	0	0	153	341	350	24	55	105	199	307	1403	3626	186	1082	58	112	2618	0	38	108	53	1406	777	23	634	689	1156	0	45	101	130	279	0	10	0	50	20	41	0	37	33
659361	3	7277	0	197	665	15	4	2219	14	1096	114	53	385	28	0	158	60	17	111	0	499	185	3	1	288	36	227	1	403	27	6142	10	7874	0	6	21	1647	1549	810	14	0	208	2	140	5	697	2	47	0
333380	1	2861	544	0	0	354	17	0	0	0	396	135	8077	876	6	469	497	648	121	0	2494	0	0	0	452	0	1120	0	2	0	967	72	7181	380	483	44	2	1992	1155	1510	0	715	0	59	0	0	0	0	0
71146	0	0	0	5	0	0	156	0	1	1	0	0	0	0	0	257	0	8	0	1	465	0	300	0	78	0	0	0	0	0	0	0	0	3	116	21	2	28	0	120	5	26	0	0	0	11	5	0	0
4447514	0	0	0	0	1	0	103	0	0	0	0	0	0	0	0	0	0	0	0	0	0	0	44	0	0	0	0	0	0	0	0	0	0	0	0	0	0	0	0	0	0	173	2	0	0	0	0	0	0
351979	0	3521	0	0	0	0	0	4181	0	0	0	0	0	8	0	785	0	75	0	34	0	0	0	36	642	0	33	0	1975	21	0	1	0	2	0	0	0	0	346	0	34	7	15	216	0	0	0	0	0
114621	0	0	0	0	0	0	0	40	64	0	0	0	0	0	0	0	0	0	0	0	153	0	2	0	0	0	6	0	0	0	0	0	6	12	39	0	1	18	0	0	0	7	0	0	0	0	16	0	0
269907	0	0	0	0	0	1	3847	794	727	0	2	0	1	166	1	1	0	0	159	0	0	0	0	0	2375	0	1123	12	0	0	0	179	0	0	0	0	0	0	0	0	0	1	0	0	0	0	1	0	0
583656	1	153	1	2	506	13	5892	1	8	34	304	6	1479	0	1	692	0	17	169	8	5	1	121	536	106	0	38	99	190	834	1	22	263	0	158	4	541	2	313	181	26	528	0	1	0	7	0	2	0
4340454	0	0	0	0	0	0	54	0	0	0	413	0	0	0	0	253	0	0	0	0	1	0	1935	0	0	0	0	0	0	0	0	0	0	364	0	0	0	0	0	506	0	48	0	0	0	0	0	0	0
369429	56	2590	478	3416	332	1574	46	1	1975	254	80	754	245	732	430	736	1636	133	208	1	1945	1	247	16	221	183	95	0	1910	132	879	21	867	3	2089	20	0	2	379	992	326	8	0	1959	96	204	0	100	0
360015	85	6593	0	1	264	848	0	3818	20	110	1	6	1811	37	39	2	2006	0	0	28	261	107	33	0	2306	0	77	105	3917	46	145	0	598	1	0	0	0	228	163	0	33	4	12	467	0	496	0	2	0
365496	0	536	13	59	241	5763	0	0	0	0	0	194	0	1624	0	114	20	315	4	0	0	0	129	7	41	274	129	0	4707	15	2326	675	0	0	37	522	467	453	14	910	723	152	65	2	72	4773	0	60	0
799884	1	0	47	0	158	0	0	0	21	0	0	1	97	0	0	56	0	18	0	2236	36	1366	14	0	278	0	0	0	9	0	0	0	120	0	10	0	0	0	0	0	0	0	0	6	1	0	238	0	0
180082	2	90	6	58	5135	112	35	2403	1	1945	247	1	1422	15	361	24	25	0	1	0	54	0	1168	0	39	19	80	0	1455	2	19	46	1816	23	70	67	349	1934	281	38	122	1442	1181	0	40	620	0	89	0
524884	1	0	61	2546	4981	1642	85	0	3	0	228	461	4273	513	0	77	12	49	367	0	4	12	0	43	1484	320	590	0	976	480	906	325	1267	56	173	226	174	0	154	80	0	1002	278	0	148	194	0	50	0
583398	140	50	529	2	6806	84	0	1340	65	273	64	59	5	66	0	0	23	1	4	0	2971	385	709	56	222	173	285	77	2963	30	0	70	2	1	72	3	2	261	9	0	3424	1061	5	0	7	536	0	0	0
968675	8	251	294	2986	251	498	4	0	332	1	18	177	3665	106	15	16	368	14	78	1	2253	86	53	3	1855	8	13	0	1149	466	351	7	523	176	313	0	0	229	0	0	0	693	21	106	5499	18	0	5	0
3829957	3	2	2	0	2	2	0	300	0	0	78	1	14	132	0	0	171	1	206	5	338	6	0	1	0	1	0	0	4	0	3	0	6	51	21311	58	1	0	92	3192	1	9	116	2	0	1	29	0	0
368175	152	144	1496	4461	38	533	166	139	379	313	296	272	357	257	45	78	448	187	133	3	1463	742	231	2	1846	170	424	0	53	1083	1565	97	363	5	852	18	13	779	255	28	467	405	495	0	632	21	1	18	0
535375	73	28	0	268	704	12	3	71	16	349	57	10	1081	0	0	359	119	9	19	2466	540	277	410	16	290	0	180	28	207	21	106	8	197	10	258	280	8	110	123	18	21	254	75	75	39	3217	13	27	0
2199223	0	0	0	0	0	0	0	318	0	0	1	0	0	0	0	0	0	0	1	0	0	0	2230	0	4	0	0	0	0	0	1	0	0	0	11	472	0	0	231	0	0	0	0	1	0	0	0	0	0
1077185	0	0	0	0	0	0	276	0	0	0	0	0	0	0	0	0	0	0	0	0	0	0	1101	0	0	0	0	0	0	0	0	0	0	0	137	0	0	0	0	0	0	0	0	0	0	0	0	0	0
848615	1	125	10	125	1	53	201	0	15	122	160	200	298	320	0	77	148	313	1706	0	1558	1120	212	184	1174	213	501	76	19	829	60	32	1669	87	253	12	93	465	539	354	217	143	262	0	43	58	11	13	0
4303759	0	0	1	0	0	0	39	1	0	0	616	4	0	0	0	0	1	51	0	0	944	0	0	0	8	0	0	0	0	18	0	0	1656	426	11	1068	18	0	410	1926	0	0	0	0	0	117	74	0	0
4483174	0	33	0	0	0	0	0	0	0	21	0	0	122	0	0	0	0	42	0	0	0	0	59	0	165	0	379	0	16	0	0	0	0	0	0	0	59	0	0	0	0	0	71	0	0	0	0	0	0
1076587	28	418	1407	2312	300	1116	81	0	563	324	9	291	526	441	0	383	199	516	280	0	726	2336	389	16	605	237	304	51	488	1072	294	156	373	6	187	57	39	45	67	40	216	119	167	220	9	1071	0	214	0
1082294	0	185	404	1163	125	355	212	885	70	10	115	103	659	205	0	14	59	8	23	0	378	70	30	19	670	6	63	0	321	135	144	51	170	620	418	54	0	159	0	48	113	313	18	0	1460	73	0	181	26
4398594	0	0	0	0	0	0	284	0	0	0	982	61	0	1	0	1887	0	0	0	1	760	0	0	0	30	0	254	0	0	0	0	109	0	484	13	0	0	838	21	770	0	64	0	0	0	0	354	0	0
348304	0	6	18	5	707	214	0	11	24	2320	96	0	26	1	0	94	2	13	0	0	4	10	4	0	1	2	4	0	8	3073	6588	2	2115	0	211	1	141	93	22	18	33	16	4	42	0	7	0	78	0
797229	161	4	83	1	106	72	24	22	4	1	30	17	0	15	9	1	13	31	20	247	101	152	0	29	40	0	3	1	16	5	602	0	345	617	2356	4077	2	4	32	730	0	10	24	172	22	301	10	19	5
588471	0	2	0	0	0	0	0	0	0	0	117	0	0	0	0	0	1	0	0	0	0	0	3	0	0	33	0	0	2	0	0	3	0	0	0	0	0	35	2	0	0	99	1	0	5	14471	0	0	0
715913	0	0	0	0	0	0	0	0	0	0	0	0	0	0	0	0	0	0	0	0	0	0	0	0	2560	0	0	0	0	0	0	0	0	0	0	0	0	0	0	0	0	1	0	0	0	0	0	0	0
828162	3	1	0	1	9617	3	2	1	1	0	0	0	1	0	0	0	4	0	0	0	2	0	0	0	0	0	0	0	0	0	0	0	0	0	0	0	0	0	0	0	0	0	0	0	0	0	0	0	0
813217	0	0	0	0	0	0	0	0	0	0	0	0	0	0	0	0	0	3	0	0	0	0	0	0	7	0	0	0	36	0	1	2	249	0	0	1	0	2	1	0	689	41	90	456	0	0	0	0	21
24210	0	0	0	0	0	0	0	0	0	0	34	0	0	0	0	0	0	0	0	0	122	0	96	0	15	0	0	0	0	0	0	0	0	70	23	12	0	55	0	17	0	7	0	0	0	0	0	0	0
2372755	0	0	0	0	0	0	0	0	12	0	44	0	0	0	0	0	0	0	0	0	0	0	291	0	37	0	0	0	0	0	0	0	0	73	50	32	0	55	39	0	0	0	0	0	0	0	0	0	0
4297955	83	0	0	0	0	0	0	0	0	0	11	0	17	0	0	68	0	0	23	0	207	0	79	0	262	0	10	12	0	0	0	0	0	14	45	55	10	267	0	39	0	34	0	0	0	9	0	0	0
4315833	0	0	96	32	0	0	47	0	9	0	2	0	15	0	0	5	7	0	39	0	0	0	0	0	20	0	1	0	2	0	79	0	0	92	2	0	0	4	0	0	0	9	0	0	0	0	0	0	0
580008	1	1069	0	632	200	1341	13	1	1137	123	20	25	1195	15	0	34	54	0	16	0	724	0	401	0	5559	36	31	1	136	845	473	49	905	0	45	0	0	72	0	117	594	18	0	475	0	214	0	59	0
254476	0	0	0	0	0	0	46	0	0	0	71	0	0	0	0	86	0	0	0	0	8	0	208	0	0	0	0	0	0	29	0	0	0	35	18	20	0	129	30	17	0	19	0	0	1	0	0	0	0
851938	857	20	24	20	10	0	290	0	0	6	171	231	131	0	0	402	53	7	0	4826	257	0	315	0	337	10	140	26	4	114	0	8	418	75	203	35	1	340	44	38	1	43	0	62	1690	19	52	0	0
336632	1	185	0	0	0	6	1	1	0	0	7221	0	0	0	1	0	43	0	0	0	0	0	151	0	0	1230	1	0	1	0	0	268	0	0	49	20	0	1311	0	0	0	5482	0	0	173	10	0	0	0
561171	102	1260	198	1827	433	902	7	0	922	244	41	335	139	525	226	429	636	87	135	1	700	0	154	13	124	72	44	0	986	84	384	37	796	0	918	16	0	104	190	378	131	239	23	873	19	299	0	84	0
4454586	1	69	0	7	173	38	30	0	0	0	101	16	0	149	0	94	85	31	171	0	231	0	1289	0	310	314	40	6	640	7	48	96	1420	13	1478	50	0	736	186	72	937	1366	975	6	0	50	2	90	0
366584	0	0	0	50	440	17	64	0	0	1	148	203	1	38	0	100	41	239	100	0	154	383	1100	0	590	584	116	17	360	107	0	185	855	89	1348	47	46	1	295	11	513	736	937	0	10	25	0	0	0
140785	0	0	0	0	4	1	0	0	0	0	0	0	0	0	0	147	0	34	170	0	0	0	0	0	28	0	0	0	0	0	0	11	0	0	7	0	0	0	14	0	0	0	0	0	0	92	0	0	0
250288	0	0	0	0	0	0	0	0	0	0	0	0	0	0	0	0	0	0	0	0	1048	0	0	0	38	0	0	0	0	0	0	0	0	0	0	0	0	0	0	0	0	0	0	0	0	0	0	0	0
757622	197	17	167	1218	17	667	1	317	28	0	0	33	320	69	32	15	33	30	4	1	287	8	13	0	114	0	35	0	32	4	247	29	62	76	201	39	0	73	143	0	0	854	0	185	160	0	0	0	0
606927	27	253	267	0	238	14	5	276	455	142	17	0	1037	16	118	10	25	0	0	0	921	684	16	0	1	1	0	0	662	1420	33	23	1429	0	0	41	0	11	0	0	18	368	61	1014	0	733	0	0	0
572476	0	151	17	6	145	64	41	128	0	475	141	80	18	5	0	33	1	7	20	1	622	0	1432	0	38	75	26	83	237	6	61	98	127	0	123	41	14	139	3	51	359	126	1	67	16	309	2	35	0
644244	0	0	0	0	0	0	0	0	0	0	9	0	0	0	0	0	0	0	0	0	1	0	124	0	11	35	1	0	2	0	0	81	0	0	1	0	4	1	0	0	100	13906	0	0	1	11	0	0	0
209685	0	0	12	59	26	119	0	3837	0	0	0	0	0	271	0	0	6	0	14	0	0	195	0	79	14	0	0	139	1522	0	2079	0	0	3	9	1	0	144	0	0	0	0	0	1	27	0	0	0	0
535601	896	975	23	23	19	8	210	0	6	201	61	0	0	0	0	87	0	19	0	0	88	75	143	22	3	0	0	37	0	4	0	0	56	0	6	1	21	624	30	316	0	12	0	0	67	152	0	108	0
362078	0	7	0	140	49	74	54	0	0	5	732	94	2	265	1	13	13	137	11	0	143	40	1350	0	57	751	13	20	120	24	36	29	83	1	209	47	0	610	120	0	668	4160	358	0	0	13	0	38	0
92316	0	0	0	0	0	0	0	0	0	0	0	0	0	0	0	0	0	0	0	0	0	0	0	0	372	0	0	0	0	0	0	0	0	12	0	0	0	0	0	345	0	13	0	0	0	0	0	0	0
4301298	0	0	0	0	0	13	0	0	0	1926	82	0	0	0	0	95	0	66	0	0	1613	0	246	1	0	0	0	0	1	1	0	0	1	0	56	1106	0	0	0	2	0	0	0	0	0	829	0	153	0
1082539	0	44	224	622	170	399	91	197	41	0	5	40	495	77	0	185	79	1	156	0	409	0	35	8	261	47	62	249	152	94	185	33	397	1819	154	2	0	94	0	15	1	416	0	15	736	24	9	0	8
122517	0	0	0	0	0	1	245	0	0	0	49	0	34	0	0	0	0	0	0	0	205	0	0	0	48	0	0	0	0	0	0	5	12	18	149	0	0	64	0	0	0	75	0	0	2	0	13	0	0
2978122	0	0	0	0	0	0	0	0	0	0	0	49	0	0	0	1	0	0	521	211	0	18	0	0	0	0	21	164	0	0	0	9	0	0	0	0	0	46	0	0	0	0	0	0	0	68	0	8	0
3859	0	0	0	0	0	0	0	0	0	0	0	0	0	0	0	101	0	0	0	0	0	0	0	0	0	0	0	0	0	0	0	0	0	0	0	0	0	0	0	0	0	10	0	0	0	0	0	0	0
1820513	0	535	743	0	184	1141	3	804	625	0	4	0	0	19	0	2	75	238	0	0	203	0	0	6	380	0	25	0	41	0	0	0	0	0	34	1	50	2	96	301	656	0	952	0	0	6	0	5	0
564290	0	0	0	0	8709	6	0	0	2	0	0	0	3	0	0	0	3	0	0	0	3	0	0	0	0	0	0	0	0	0	0	0	0	0	0	0	0	0	0	0	0	0	0	0	0	0	0	0	0
361476	0	0	0	0	1	0	0	0	75	1	0	0	0	0	0	0	0	0	0	0	0	0	0	0	0	0	0	0	0	0	0	0	0	0	0	0	0	0	0	0	0	0	0	0	0	0	0	0	0
369027	19	66	270	792	1367	206	11	0	596	10	34	46	40	151	0	33	50	524	110	1	227	0	10	0	1842	100	57	0	237	893	98	27	170	1	47	40	9	0	90	3	216	62	62	0	0	19	0	6	1
554303	451	122	119	11	11	3	6	658	0	196	23	14	0	0	0	81	0	0	6	5	259	86	47	46	0	12	82	3	24	141	27	0	83	0	21	22	170	414	27	246	79	28	0	42	4	628	0	6	0
846141	65	362	6	0	2990	4	35	0	3	0	10	0	483	0	0	0	1	2	15	0	8	23	18	0	71	2	5	0	95	9	0	0	1739	0	20	75	114	1053	653	95	17	25	0	0	0	542	0	52	0
339013	0	38	0	7	13	6	70	6	0	3	278	0	61	74	0	93	8	9	1828	0	131	0	314	39	10	0	68	8	56	43	5	6	94	0	240	5	367	10	10	774	6	178	50	26	79	84	0	22	0
572889	1	2902	56	0	2	1	0	2564	7	2	0	0	0	0	0	648	130	20	0	37	92	1	0	22	256	1	16	1	692	18	0	0	0	0	0	0	0	0	276	45	10	4	38	214	0	15	0	0	0
4307094	0	0	0	1	0	1	0	0	0	0	0	3816	0	0	0	193	0	345	0	0	0	0	0	0	0	0	0	0	0	0	0	0	0	0	0	0	0	237	0	40	0	0	3384	24	0	0	0	227	0
3862524	0	0	0	0	0	0	0	0	0	0	1044	0	0	0	0	0	0	0	354	0	0	0	0	0	0	1656	0	0	0	0	0	0	0	73	2321	0	0	0	2088	29	0	0	0	0	0	0	0	0	0
922761	0	10	2	0	541	0	0	30	0	0	0	0	8	0	0	0	0	0	0	2	0	9	5	0	0	0	0	1	0	9	0	0	1	4	0	1	0	0	0	0	0	261	0	0	0	28	12	0	748
44257	0	0	0	0	0	0	22	0	0	0	0	0	0	0	0	0	0	0	0	1	0	1	501	0	0	0	0	0	0	0	0	0	0	0	2	0	0	0	0	0	0	0	0	0	0	0	0	0	0
1606937	0	0	1	0	0	0	10	0	1	0	2191	20	0	0	0	0	0	0	0	0	84	0	0	43	0	24	0	0	0	0	1	0	0	185	337	1	0	7	0	81	0	48	0	3234	0	0	10	0	0
588429	60	178	0	7	88	3	5	0	11	1500	10	0	343	0	0	0	0	41	10	1	40	60	24	0	99	2	7	0	51	20	3	1	340	0	4	154	175	429	2469	57	38	175	0	14	4	322	2	46	0
578016	0	53	4	0	193	175	11	129	45	0	2	0	26	0	0	1	0	0	2	0	56	1	44	0	51	62	5	29	3048	2	18	16	4457	0	27	1	5	95	34	64	44	550	0	1	5	111	0	31	0
949789	294	35	132	549	23	141	356	46	16	2	2	78	492	88	1	0	13	3	110	248	115	160	0	41	309	0	0	0	31	48	87	7	170	941	41	114	0	19	15	1	108	214	0	20	1593	19	0	0	9
1115121	0	0	0	0	0	0	0	0	0	0	0	0	0	0	0	0	0	0	0	0	0	0	0	0	0	0	0	0	0	6889	2	0	0	0	0	0	0	0	0	0	0	0	0	0	203	0	0	0	0
495451	0	0	0	0	0	11	0	0	0	0	32	67	0	0	0	72	0	0	0	0	0	0	0	0	0	0	639	57	0	965	0	0	0	1	0	0	0	0	0	0	1	2142	0	116	756	0	0	0	0
766768	0	0	0	1	0	0	0	15	0	0	0	1	0	0	0	0	0	0	0	0	11	0	0	1	0	0	0	0	297	1	0	0	0	1229	0	0	1	0	0	0	0	0	0	0	0	0	0	0	5780
386273	0	0	0	0	0	0	0	0	0	0	0	7	0	0	0	71	0	0	0	0	0	37	0	0	0	11	0	0	0	258	0	0	0	3	0	0	0	0	0	0	0	0	0	0	257	0	0	0	0
851865	6	44	111	578	53	43	2	64	198	0	11	26	35	33	0	41	28	86	19	0	259	223	980	25	97	396	27	21	41	141	116	43	94	17	363	140	76	42	87	7	750	70	560	0	18	40	0	17	1
886640	0	0	0	0	0	0	0	16	0	0	0	1	0	0	0	0	0	0	0	8821	0	0	2	0	0	0	0	0	0	0	0	0	0	0	0	0	0	0	0	0	0	0	0	0	0	0	0	0	0
611110	0	0	0	0	0	328	1	0	0	1	0	0	0	0	8	44	0	26	0	5	0	0	0	0	0	0	1	0	0	0	0	0	0	1	2	1	0	0	0	2760	0	0	0	0	0	0	0	0	0
1143468	78	6	3	0	0	0	7	0	0	0	0	0	0	0	0	61	0	5	14	0	6	0	0	0	239	0	0	0	0	0	0	0	2	4	15	7	0	289	0	34	0	0	0	0	0	0	10	0	0
4434294	0	7642	0	0	0	1	0	0	0	0	0	0	0	1	0	0	0	0	0	0	0	1	0	0	0	0	0	0	0	0	0	0	0	0	0	0	0	0	0	0	0	0	0	0	0	0	0	2	0
4439398	0	1705	1	3	0	0	0	1102	0	0	1	0	0	0	0	269	0	7	0	11	1	0	0	8	396	0	18	1	1161	12	0	0	0	1	0	0	0	0	300	1	15	2	84	241	0	1	0	1	0
364029	4	66	191	74	205	44	2	257	224	500	95	4	532	29	0	54	97	12	1	1	147	254	101	2	41	201	107	20	87	68	148	81	28	2	50	29	204	293	617	434	708	438	158	522	9	78	0	113	1
909065	10	685	0	148	26	20	1	181	15	293	0	78	22	21	0	13	7	10	14	0	29	50	1	6	390	33	27	0	254	16	784	11	931	1	7	23	2117	324	622	4	0	42	2	16	12	59	0	28	0
583974	64	8	16	16	0	0	32	194	18	208	38	23	0	0	24	34	33	24	81	2	140	0	52	28	2	3	11	3	208	2	0	22	37	0	48	16	0	87	33	0	16	373	0	9	53	292	32	5	0
1111582	20	4	0	0	0	0	1	0	0	0	0	0	0	0	0	0	0	0	2	0	15	0	0	0	0	0	0	0	4	2	0	0	0	4792	0	0	0	0	0	0	0	0	0	0	0	2	0	0	295
338381	0	0	0	0	0	0	0	0	0	0	0	0	0	0	0	0	0	0	0	0	0	0	0	0	7383	0	0	0	40	0	0	0	1	0	0	0	0	0	488	0	0	0	0	0	0	0	0	1	0
403701	0	0	0	9	0	0	0	0	0	0	35	0	0	0	0	30	19	0	5	4	6	0	406	0	2	0	0	0	0	0	0	0	25	74	11	8	0	427	0	0	0	6	0	0	0	0	79	0	0
314582	0	0	0	34	64	17	11	0	0	0	42	14	1	24	0	3	26	44	89	0	15	6	0	0	371	134	59	0	41	45	0	50	28	3	118	19	46	28	52	90	195	1	363	0	22	31	0	0	0
362539	77	16	24	33	0	0	37	22	18	3	0	0	0	0	0	0	0	2	28	1	12	29	18	0	0	0	0	8	8	168	0	0	0	0	0	0	0	21	2	0	11	2	0	0	6	57	0	3	0
95168	0	0	0	0	0	0	0	0	0	0	0	0	0	0	0	774	0	10	0	0	0	0	0	0	4	0	0	0	0	0	0	0	0	0	0	1	0	0	12	153	0	0	0	0	19	0	0	0	0
556835	0	493	0	0	191	78	0	498	0	0	0	0	0	1	0	0	0	0	9	0	7	1	909	0	72	182	0	16	126	71	77	0	1484	0	0	0	0	0	2264	342	0	0	0	0	0	73	0	0	0
408513	0	12	0	0	0	0	0	0	0	0	1	0	0	0	0	0	0	0	0	0	0	0	47	0	0	0	0	0	0	0	0	0	0	0	0	0	75	0	0	0	203	144	0	0	0	6505	0	0	0
752354	0	32	15	214	11	60	465	0	0	1	69	151	23	300	0	294	49	95	159	0	343	490	225	26	25	234	32	0	25	186	32	135	45	16	92	60	42	0	314	81	524	17	411	1	5	5	1	9	0
356760	102	930	2207	0	382	0	32	77	42	1	152	0	250	0	110	10	56	0	29	74	277	59	36	2	118	0	0	5	77	311	0	0	26	0	6	1	0	58	58	0	30	3	0	0	2	252	1	0	0
570507	65	294	0	9	926	1	10	34	0	233	21	0	151	80	0	42	17	44	26	0	76	423	131	31	61	328	94	16	225	17	1	113	349	5	58	48	23	100	310	31	398	226	247	0	2	57	0	15	0
42091	125	0	25	0	0	0	30	0	0	0	0	0	0	0	0	20	0	1	142	378	36	106	46	0	126	37	0	0	0	37	0	0	0	0	3	0	0	8	0	61	0	63	0	0	0	0	0	0	0
198190	0	160	47	1	555	104	0	210	0	0	62	15	9	0	0	8	0	3	77	0	367	0	137	0	0	3	47	1	506	21	110	9	1376	0	20	0	98	1212	560	29	121	351	0	56	50	268	0	166	0
335550	0	808	6	53	455	5	0	453	8	1034	8	5	34	0	30	0	8	18	0	0	45	15	15	0	46	0	0	0	75	14	0	0	911	0	5	10	114	58	28	836	11	31	30	1	0	203	0	3	0
364926	0	0	0	13	3	31	0	669	0	0	0	0	1636	214	0	0	0	17	1	0	0	1	0	0	4	0	12	0	20	0	141	0	0	0	7	15	0	184	0	20	32	1856	0	0	6	673	0	67	0
4295418	0	0	0	0	0	0	1	0	6	0	0	0	0	0	0	2	0	0	0	0	0	0	0	0	1	0	0	0	0	0	0	0	0	97	0	0	0	129	0	135	0	0	0	0	0	0	41	0	0
359750	120	15	5	0	0	0	0	0	0	0	0	0	541	0	0	0	0	0	21	0	3	0	0	7	17	0	0	0	0	0	0	4	198	0	0	253	4	0	23	0	0	795	0	434	0	9	0	1	0
178213	0	1	1	0	0	0	0	0	0	0	0	0	0	0	0	0	0	0	0	0	0	229	0	22	0	46	0	0	0	0	0	0	0	6511	0	0	0	0	0	0	0	0	0	0	0	1	0	17	0
217734	456	2	1	3	16	68	862	2	42	0	56	1	33	31	0	11	0	0	433	32	7	62	0	5	29	0	4	0	25	13	82	0	47	105	126	1	0	13	16	4	7	2	0	0	17	0	5	0	0
338992	78	146	0	10	146	6	151	29	0	90	0	0	199	0	0	0	1	221	111	0	15	195	46	0	592	38	35	0	73	42	1	10	1696	0	170	55	6	80	38	50	45	0	0	1	0	46	0	11	0
194360	0	428	69	0	0	108	8	0	0	0	44	19	1013	94	2	52	47	90	12	0	251	0	0	0	118	0	197	0	0	0	185	24	1426	42	117	10	0	472	240	274	0	134	0	7	0	1	1	0	0
562014	0	0	0	0	0	0	0	0	17	1	0	0	0	0	0	0	0	0	0	0	0	0	0	0	0	0	1	0	0	0	0	0	0	0	0	2	0	0	0	0	0	0	0	0	0	0	0	0	0
1036749	1	8	18	296	21	54	1	3	11	0	4	26	963	0	0	0	0	0	5	1	38	14	0	0	38	0	0	0	80	5	0	0	293	669	27	3	0	15	0	0	0	27	0	0	113	5	0	0	14
367213	0	0	0	103	0	58	5	0	0	0	67	14	48	53	0	27	20	34	97	0	553	72	461	16	431	235	38	1	7	72	0	23	1	0	147	8	107	0	3	0	2180	365	199	0	98	0	0	11	0
183480	0	68	0	0	100	23	0	1	0	0	505	8	91	30	0	0	0	46	0	1	0	0	466	15	3	0	52	18	124	0	0	316	189	0	3	8	0	1338	36	6	1181	558	64	0	21	559	0	33	0
4354885	0	0	0	4	2	0	0	0	403	200	0	0	0	0	0	153	0	0	0	1	4	0	881	0	4	0	0	18	0	0	0	0	3	0	131	0	0	11	103	0	0	0	0	0	0	13	0	0	0
583117	11	28	0	1	2101	1	0	31	3	5	195	53	10	2	0	159	19	0	83	188	21	4	204	2	49	8	0	3	28	3	0	8	107	0	250	4	5	4	3	801	8	4	47	4	11	9	97	21	0
3537764	0	0	0	0	0	0	195	0	0	0	0	0	0	0	0	0	0	0	0	0	0	0	0	0	0	0	0	0	0	0	0	0	0	0	0	0	0	0	0	0	0	0	0	0	0	0	0	0	0
851961	1	0	0	0	0	0	0	0	0	0	0	0	0	0	0	0	0	0	0	0	0	0	0	0	0	0	0	0	0	0	0	0	0	1154	2	0	0	275	0	0	0	0	0	0	0	0	0	0	0
3878210	141	1	24	58	1	50	302	12	12	1	22	23	23	0	0	70	7	17	142	418	175	3	69	3	505	0	82	3	5	278	119	12	39	10	283	25	0	126	38	99	8	27	9	31	188	8	53	0	0
145801	71	810	1654	0	278	0	45	51	37	4	104	0	166	0	81	5	42	0	11	43	225	31	20	9	114	0	0	16	60	337	0	0	31	1	1	0	0	62	76	0	25	2	1	0	3	269	2	0	0
511908	0	0	0	0	0	0	0	0	0	0	0	0	0	0	0	0	0	0	0	0	0	0	0	0	1	0	0	0	8	0	0	2	15	0	0	0	0	0	0	0	298	33	23	303	0	0	0	0	0
368615	0	0	0	0	0	0	0	0	0	0	0	0	0	0	0	0	0	0	0	12	0	0	0	0	0	0	0	0	0	0	0	0	0	0	0	1	1	0	0	0	195	0	0	59	0	1516	0	0	0
2438396	0	0	0	0	0	0	0	1	0	225	400	0	0	0	0	0	0	0	0	0	0	0	0	0	0	210	0	0	0	0	1	345	0	0	0	0	0	0	0	0	0	0	0	0	0	0	0	0	0
1136390	0	0	0	0	0	1	0	0	0	0	0	0	0	5880	0	0	0	0	0	0	0	0	0	0	0	0	0	0	0	0	0	0	0	0	0	0	0	0	0	0	0	0	0	0	0	0	0	0	0
4305001	23	0	3	1	0	27	409	7	8	0	2	16	2	0	1	69	3	9	262	902	274	6	106	0	442	0	15	3	0	103	63	0	33	76	162	10	0	90	5	12	4	39	0	1	0	0	42	0	0
4307843	0	0	0	175	0	0	0	0	0	0	0	0	0	0	0	3	0	0	0	0	7	0	0	0	10	0	0	0	0	0	11	19	0	125	6	0	0	0	0	0	0	0	0	0	75	0	0	0	0
754684	0	0	0	4	1	0	34	1	0	0	185	0	0	0	0	152	0	0	0	0	172	0	91	0	37	0	0	0	7	127	0	0	1	5	6	0	0	9	0	44	0	0	0	0	0	0	8	0	0
127065	0	8	0	0	0	0	33	0	0	0	0	0	9	0	0	77	0	0	0	0	30	0	13	0	60	0	5	0	0	0	0	2	3	0	29	1	0	128	0	0	0	0	0	0	0	0	1	0	0
325808	0	0	0	177	67	321	0	0	0	0	0	164	0	88	0	0	11	0	0	0	0	0	0	0	2	154	0	0	28	36	328	0	2856	0	0	0	0	928	0	0	0	1	2	0	0	0	0	0	0
1937180	13	1	0	2	2	35	112	9	4	2	4	5	11	2	0	14	1	17	3	13	146	1	4	0	7	0	10	0	2	219	11	1	115	1	42	2	0	5	38	1	19	8	7	0	124	5	28	0	0
778059	33	0	0	0	0	0	0	295	0	0	0	0	0	0	0	0	0	0	0	0	0	0	0	0	0	0	0	0	0	0	0	0	0	0	0	0	190	0	0	0	0	0	0	0	0	0	0	0	0
194395	0	960	0	0	890	32	3	0	0	0	49	0	724	1	0	0	0	13	4	0	0	0	0	0	0	0	0	0	2	0	3	0	0	0	0	926	0	0	0	14	0	168	0	0	0	7	0	737	0
68345	0	0	0	0	1	0	0	0	0	0	155	0	0	0	0	0	0	0	0	0	80	0	47	0	0	0	0	0	0	0	0	0	1	74	12	0	0	28	0	21	0	4	0	0	0	0	0	0	0
1078207	0	34	101	206	21	54	76	169	11	2	11	14	134	34	0	2	13	3	2	0	93	13	11	6	215	1	19	0	117	58	62	20	53	124	131	18	0	42	0	14	36	83	6	0	425	23	0	68	8
276149	1	26	6	89	1287	9	9	0	0	0	54	21	0	26	224	18	47	0	59	0	1	0	488	0	14	0	132	0	113	0	128	374	15	0	36	60	15	0	3	55	0	195	0	0	71	399	0	112	0
4453773	0	0	0	0	0	157	0	0	10	0	1146	0	0	200	0	19	0	80	1	0	0	0	0	53	0	0	18	0	188	0	0	488	0	0	33	0	55	215	0	0	0	2472	0	0	0	0	0	0	0
258034	0	0	0	0	0	0	42	3	0	0	0	0	0	0	0	0	0	0	12	0	0	0	0	0	1	0	0	0	0	0	0	19	4	0	44	0	0	64	0	0	0	8	0	0	0	0	0	0	0
357582	1	1033	0	7	492	0	5	910	0	13	39	2	12	0	0	1	1	0	0	0	3	1	0	0	1	2	22	3	43	278	16	52	27	1	0	4	12	94	111	16	4	6	1	0	1	34	0	3	0
585914	0	2	38	48	6	21	0	2	239	0	597	24	0	75	0	4	70	0	17	0	147	0	2	0	0	2	0	3	287	0	83	219	32	24	38	24	146	85	334	0	0	488	141	0	0	213	1	18	0
195258	0	19	0	2	31	0	0	140	0	1	702	0	179	0	0	1	3	0	0	2	0	1	0	0	1	0	49	0	1	0	83	0	284	0	243	0	17	236	0	5	37	188	11	0	0	297	0	11	0
955102	0	3	0	0	0	0	0	0	0	0	38	0	0	0	0	0	19	0	0	0	0	0	0	0	202	0	0	71	0	5	0	0	0	0	0	0	0	0	0	0	0	2	0	0	704	0	0	0	0
813654	0	6	0	0	12	30	1	9	9	0	6	37	0	20	0	21	19	1	0	0	250	136	352	0	5	780	4	9	11	20	10	19	26	0	54	23	0	21	1	6	595	419	276	46	15	3	0	4	0
259097	0	0	0	0	0	0	0	0	0	0	91	0	0	0	0	0	0	0	0	0	0	0	1	0	0	0	0	0	0	0	0	0	0	139	0	0	0	0	0	0	0	84	0	0	0	0	6	0	0
358104	39	103	2	4	19	8	0	0	48	858	24	0	50	0	0	0	5	48	2	0	38	71	51	0	29	5	0	0	32	1	0	5	3	0	5	43	202	10	604	102	215	35	12	0	0	6	0	74	0
588216	30	0	15	0	33	19	1	5	2	1	6	4	0	9	0	0	3	5	7	66	21	27	0	7	6	0	2	0	3	4	144	0	80	151	460	910	0	0	11	175	1	2	7	41	2	51	4	5	0
696563	1	758	13	240	194	0	3	8	5	26	26	36	57	62	0	9	0	5	10	0	66	114	375	0	52	22	0	0	372	148	16	35	692	3	1	11	25	96	106	0	624	77	62	0	3	10	0	22	0
310886	37	18	0	1	0	0	94	0	15	29	0	21	17	0	0	292	0	64	82	0	45	0	16	0	469	29	73	3	0	182	0	0	15	0	30	36	2	0	25	0	9	11	0	0	4	41	0	15	0
542096	0	20	0	0	2	0	0	0	0	913	20	0	0	0	0	34	0	0	4	0	5	0	0	0	1	0	9	0	1	48	0	0	0	1	1	6	0	311	14	0	0	29	0	0	0	84	0	18	0
324532	0	0	0	901	0	176	49	19	0	0	0	40	0	0	1	1	1	0	0	0	1426	14	0	1	43	0	0	0	0	0	249	0	0	0	2	0	0	27	25	0	0	82	0	9	0	0	28	0	0
584375	0	0	0	0	5	0	0	2	0	0	5	0	9	0	0	0	0	67	0	0	0	36	1205	24	0	46	0	0	2	0	0	36	0	187	0	0	6	1	0	0	0	0	0	0	12	0	0	0	0
323862	0	0	53	2	173	509	0	0	0	0	0	40	4	38	0	0	14	0	105	0	1	0	1	0	0	82	9	28	0	1587	0	68	0	0	43	11	0	0	0	0	1	0	0	0	11	65	0	0	0
4308098	0	1	0	0	0	0	0	0	0	0	183	0	0	0	0	0	0	0	0	0	4	0	0	0	2	0	50	0	0	0	0	0	0	0	94	0	0	0	0	0	0	0	0	0	0	27	0	0	0
523934	18	89	16	20	339	81	0	0	36	142	5	69	78	64	0	32	0	35	13	0	293	433	541	3	3	41	7	69	234	211	3	28	14	0	1	8	35	8	77	9	663	59	26	0	0	0	0	44	0
518040	0	1	0	87	0	15	79	0	10	76	90	19	162	20	0	30	2	18	3	1	585	559	28	0	162	24	204	0	1	0	3	1	152	21	80	0	48	19	118	12	10	7	0	0	11	14	0	7	0
357046	0	23	0	1	2	0	0	40	0	0	64	0	0	0	0	33	22	0	0	0	36	0	986	38	26	28	43	0	0	11	0	0	1	0	4	10	0	1939	5	0	36	177	54	0	19	35	0	13	0
495070	0	0	8	0	0	0	0	0	36	0	5	0	0	0	0	79	0	0	15	1406	132	23	2	0	0	9	0	0	0	540	0	1	0	0	0	0	0	0	208	0	7	0	0	1	987	0	91	0	1
730437	0	23	0	0	237	123	0	0	21	0	80	57	5	0	0	3	32	6	3	5	288	0	0	31	11	42	0	6	23	105	187	40	21	0	76	25	0	110	15	119	211	594	206	8	268	54	0	52	0
470382	0	53	76	601	25	144	0	0	90	0	4	41	12	58	0	60	6	64	6	0	105	12	141	0	38	72	0	51	10	191	69	99	42	8	15	7	8	27	100	0	342	192	296	0	0	5	0	21	0
593803	0	7	4	171	30	29	0	3	3	0	0	9	10	9	0	0	0	0	0	0	45	0	13	0	49	0	9	1	27	4	7	3	70	3177	34	0	0	16	0	0	15	141	0	4	45	9	0	0	0
587530	0	169	0	0	117	0	0	735	43	356	12	0	0	0	0	0	0	0	0	0	466	0	23	0	0	0	3	20	825	0	0	0	24	0	0	0	0	30	6	0	0	31	1	0	0	674	0	3	0
589071	0	63	0	0	103	18	0	2	0	37	234	1	0	20	0	4	0	0	54	0	30	0	33	0	77	53	38	6	201	11	1	80	3	0	9	44	628	232	44	6	10	350	272	35	9	47	0	132	0
292242	0	0	3	63	5	105	70	0	0	0	521	0	0	21	0	0	0	33	0	0	50	0	246	19	35	320	141	49	601	0	27	93	0	0	60	0	0	0	27	0	37	293	0	1	0	278	0	0	0
183104	0	0	273	634	12	133	216	0	0	1	93	1	37	48	0	84	8	38	0	20	0	0	0	0	226	72	40	0	116	0	223	51	98	0	85	39	2	58	26	36	0	177	39	0	0	8	0	0	0
546876	0	65	8	121	36	17	9	0	4	34	0	70	16	36	0	118	0	22	25	0	359	104	155	2	16	119	85	0	43	187	8	9	788	10	8	7	5	7	54	5	277	65	99	0	35	2	0	0	0
176705	0	0	26	1	0	67	51	0	0	13	341	167	0	421	0	374	15	0	0	0	395	0	0	0	0	0	24	0	458	1	0	72	1	3	268	0	0	448	0	0	0	1	0	0	41	0	0	40	0
583746	0	0	0	0	0	0	0	11	0	0	0	96	0	0	0	0	0	0	18	0	0	0	0	55	18	528	0	0	0	0	0	0	0	65	0	0	0	0	0	0	0	0	584	0	0	0	0	0	0
517548	0	2	0	0	4	0	0	0	1	0	0	0	17	14	0	0	0	0	1	0	0	0	0	0	51	0	0	0	0	7	29	0	262	26	10	0	0	0	0	0	0	5	0	2	0	2	0	0	0
1656781	0	0	0	0	0	0	0	0	0	0	2978	0	0	0	0	0	0	0	0	0	0	0	0	0	0	0	0	0	0	0	0	0	0	0	0	291	0	0	0	0	0	0	0	0	0	0	0	0	0
72513	0	0	0	9	2	0	0	0	0	0	0	0	0	0	0	107	0	0	36	0	21	0	0	0	0	0	0	0	0	740	0	0	0	0	10	0	0	239	0	7	0	0	0	0	0	0	8	0	0
300136	6	2	0	28	39	443	0	0	1	26	0	148	392	332	1	0	2	4	59	0	1	0	0	0	0	47	172	0	280	37	155	19	1	0	99	9	0	0	450	105	197	0	0	2	0	154	0	52	0
4419379	0	0	0	0	0	0	0	111	0	0	0	0	0	0	0	0	0	0	0	2940	0	0	0	0	0	0	0	0	0	0	0	0	0	0	0	0	0	0	0	0	0	0	0	0	0	0	0	0	0
1040889	1	2	10	321	144	99	9	15	49	109	0	0	11	2	0	316	0	4	7	0	847	0	46	0	137	6	13	0	21	56	2	30	40	1	44	3	0	232	32	408	33	78	59	0	0	94	5	0	0
1111294	51	0	26	0	46	22	4	3	3	1	12	4	1	2	4	0	2	7	2	96	22	43	0	14	11	0	0	0	3	0	76	0	55	211	253	604	0	0	7	102	1	2	5	25	1	43	3	4	1
577170	1	34	121	106	276	18	0	189	59	248	28	1	361	4	0	68	46	2	0	0	111	78	38	3	11	24	12	2	34	54	4	11	29	0	11	3	36	76	70	155	143	118	12	235	2	18	0	18	0
173654	111	3	56	0	87	78	15	19	3	0	19	14	3	11	8	0	13	27	18	198	70	109	0	27	2	0	0	0	1	1	18	0	7	536	143	146	0	0	1	28	0	0	0	5	1	11	1	1	0
63015	0	0	0	0	0	0	0	0	0	0	0	0	0	0	0	0	0	0	0	0	0	0	0	0	0	0	0	0	0	0	0	0	0	99	0	0	0	161	0	0	0	4	0	0	0	0	0	0	0
3907	0	0	0	0	0	0	120	0	0	0	0	0	0	0	0	362	0	0	0	0	0	0	3	0	0	0	0	0	0	0	0	0	0	2	0	0	0	0	0	0	0	0	0	0	0	0	0	0	0
1139769	5	7	12	4	0	3	2	18	3	3	1	0	3	4	0	0	0	0	69	4	29	29	3	1	35	0	1	0	0	32	31	1	179	0	10	19	5	6	4	8	1	47	1	21	4	1	13	0	0
844589	0	0	0	25	0	15	159	0	0	0	0	0	0	161	0	0	0	46	0	0	0	0	0	0	0	167	13	0	212	0	39	0	26	5	134	0	7	51	127	0	422	765	225	0	0	12	0	0	0
299382	0	0	0	0	0	0	0	0	0	0	0	0	0	0	0	38	542	0	0	0	0	0	0	0	0	615	0	0	0	0	0	0	1	15	0	0	0	0	712	0	0	0	0	0	0	0	1	13	0
363400	0	633	7	42	79	32	0	0	47	29	13	0	6	16	5	0	5	5	0	0	88	58	460	0	6	16	0	0	7	6	19	53	53	0	7	8	19	305	631	0	178	68	0	0	2	0	0	47	0
2901970	0	0	0	0	0	0	0	0	0	0	0	0	0	0	0	0	0	0	0	0	0	0	0	0	80	0	0	0	0	0	0	0	0	0	1	0	0	0	0	0	0	0	0	0	0	0	0	0	0
352902	0	0	0	0	0	37	30	0	0	0	11	0	1	2	0	40	3	2	4	0	395	0	1	0	152	0	0	39	0	40	0	27	0	0	0	0	0	0	7	0	0	0	0	0	0	1	0	0	0
570341	0	0	0	0	32	13	12	0	0	0	9	0	0	10	0	2	0	11	42	0	0	0	69	0	14	19	0	0	80	0	0	92	10	4	0	202	0	64	59	0	93	112	0	0	17	0	0	106	0
261878	0	0	0	0	0	0	0	0	0	0	51	0	0	0	0	0	0	0	0	0	0	0	0	0	0	1241	0	0	0	0	0	0	0	40	0	0	0	0	7	2	0	3	0	0	0	0	0	0	0
712677	0	1	180	0	1	0	0	15	0	1	0	0	170	0	158	0	0	0	0	0	310	3	10	0	0	0	0	0	0	115	0	3	4	0	0	0	0	0	0	0	0	49	0	7	0	1	0	0	0
677680	0	0	0	0	0	0	0	33	0	0	0	0	0	0	0	0	0	0	0	2809	0	0	0	0	0	0	0	0	0	0	0	0	0	0	0	0	0	0	0	0	0	0	0	0	0	0	0	0	0
2614328	5	0	1	1	0	1	74	0	0	1	0	1	0	0	0	8	1	0	0	134	6	0	64	0	124	0	0	0	1	9	3	0	115	0	69	10	0	1	10	2	0	2	15	14	3	61	1	5	0
351292	0	27	0	0	243	0	0	88	11	0	68	0	152	0	0	12	0	0	13	0	40	0	77	0	23	15	0	0	321	10	0	2	516	0	37	17	93	592	74	16	54	169	0	0	0	51	0	64	0
1800048	0	0	13	0	245	0	0	0	0	0	0	0	0	0	0	0	1	0	0	0	0	0	631	0	0	0	0	3	133	0	0	0	0	0	0	0	279	59	0	0	909	0	0	0	0	104	0	0	0
291090	0	35	19	0	369	35	0	99	0	0	27	0	8	0	0	36	0	10	4	0	31	0	137	0	0	102	6	0	538	2	91	0	165	0	19	0	181	147	67	234	7	55	0	10	62	106	0	29	0
579608	1	3	0	110	15	5	0	1	0	0	0	3	2	10	0	0	0	0	0	0	19	0	5	0	21	0	4	0	6	7	0	0	31	2378	34	0	0	39	0	0	21	165	0	6	13	8	1	7	0
524371	0	0	0	0	0	0	0	0	0	0	0	0	0	0	0	109	236	0	0	0	0	0	0	0	0	378	0	0	0	0	0	0	0	33	0	0	0	0	1165	0	0	0	0	0	0	0	0	47	0
208479	0	0	0	0	0	0	0	0	0	0	5	0	0	82	0	14	0	1	0	0	13	0	46	0	12	13	0	0	0	0	0	7	0	0	14	0	2074	33	2	63	169	118	0	0	0	7	0	0	0
585227	1	19	0	1	157	0	0	0	0	305	0	0	0	0	0	0	0	0	0	0	6	0	80	0	0	0	0	0	70	5	0	0	0	0	0	5	511	440	37	0	11	0	0	1	0	316	0	355	0
676367	0	0	0	0	0	0	0	0	0	0	35	0	0	0	0	0	0	0	9	0	172	0	0	0	0	0	0	0	0	0	0	0	0	0	2	0	0	0	0	0	0	0	0	0	0	0	18	0	0
355246	0	0	0	0	0	0	0	0	0	0	30	0	0	31	0	0	0	6	0	0	135	0	330	0	53	11	0	0	0	0	0	1	0	0	1	0	50	213	13	4	880	458	0	0	0	43	0	0	0
239923	0	0	0	0	0	0	14	0	0	0	300	0	0	0	0	13	0	0	0	0	0	0	18	0	0	0	0	0	0	0	0	0	0	61	41	2	0	21	0	4	0	0	0	0	0	0	0	0	0
205904	1	28	21	31	88	39	0	86	21	145	12	4	175	16	0	18	57	5	1	1	19	115	15	0	11	8	24	4	35	5	9	25	0	1	7	13	63	79	26	230	215	260	13	407	5	16	1	15	0
4324039	0	0	0	0	0	0	0	0	0	0	56	0	0	0	0	3	0	0	0	0	0	0	0	0	1	0	0	0	0	0	0	0	0	414	10	0	0	0	0	0	0	0	0	0	0	0	0	0	0
338222	23	0	0	0	0	0	0	30	0	11	56	0	0	0	0	0	0	0	0	0	1622	0	111	2	2	14	0	0	0	6	0	27	0	0	0	14	0	0	0	0	10	142	0	16	0	0	0	0	0
4400869	0	0	0	0	0	0	2246	0	0	0	1	0	0	0	0	0	0	0	0	0	0	0	1	0	0	0	0	0	0	0	0	0	0	0	0	0	0	0	0	0	0	0	0	0	0	0	0	0	0
72820	0	9	9	8	0	0	0	30	0	0	19	0	0	2	0	0	54	0	0	0	10	23	328	0	20	0	0	11	46	10	0	0	21	1872	3	0	0	46	0	0	0	8	0	0	9	0	0	0	0
309720	0	101	17	9	9	4	0	298	2	19	94	1	8	26	0	0	84	1	0	0	43	6	21	0	4	39	0	0	36	0	0	1	70	0	11	8	0	605	0	136	0	118	35	0	63	41	1	0	0
1141218	4	127	17	0	162	43	3	154	19	108	0	43	0	0	0	5	28	0	13	0	136	18	25	0	4	0	3	4	10	314	5	0	13	0	3	0	36	6	9	66	121	13	0	18	98	286	2	0	0
318190	16	33	0	8	17	0	16	70	0	28	13	0	94	0	0	0	0	65	39	1	43	114	144	27	124	7	0	3	0	11	0	0	228	0	7	10	19	54	70	39	100	81	11	11	55	13	0	4	0
365965	0	0	0	0	0	0	0	0	0	0	0	0	0	0	0	0	0	0	0	0	0	0	32	0	6	5	0	0	11	0	0	0	1	3	0	0	0	92	1	0	128	1219	0	0	0	4	0	0	0
585653	0	0	0	0	0	0	0	0	5	0	0	0	0	0	0	0	0	0	0	0	1	0	0	0	0	0	0	0	0	0	0	0	0	0	0	0	0	0	0	0	0	0	0	0	0	0	0	0	0
196604	0	0	440	0	0	0	43	0	0	0	0	0	0	0	0	0	0	18	0	0	0	0	0	18	46	44	87	0	275	0	0	0	0	0	9	145	7	0	399	0	0	32	88	0	0	0	0	0	0
198869	0	0	2	0	0	7	0	12	0	0	26	0	0	11	0	0	0	7	0	0	1	85	27	0	366	23	84	0	0	0	0	39	172	0	387	0	0	72	0	27	0	35	0	0	72	0	0	0	0
197105	0	0	0	610	1	0	11	1	0	0	40	52	542	111	0	7	0	0	98	0	1	0	0	6	0	15	192	0	181	5	0	157	0	2	61	0	0	0	49	0	0	0	0	0	19	0	0	15	0
251967	0	0	0	0	0	0	0	0	0	0	0	0	0	0	0	0	0	0	0	0	254	0	0	0	0	0	0	0	3	0	0	0	0	0	0	0	0	0	0	0	0	0	0	0	0	0	0	7	0
3801267	1	0	62	1421	0	11	0	0	0	0	0	49	0	0	0	1	13	12	0	0	0	13	0	0	1	0	14	0	21	21	0	0	0	0	0	0	0	20	0	0	0	712	0	0	0	0	0	0	0
43339	0	0	0	0	0	0	43	0	0	0	9	0	21	0	0	128	0	10	0	0	41	0	0	0	13	0	4	0	0	0	0	0	0	28	15	0	0	12	0	90	6	0	0	0	0	0	0	0	0
581079	0	27	0	1	5	0	0	91	0	81	0	0	15	0	19	0	0	0	0	1	2	0	0	0	8	0	0	0	7	0	0	0	1251	0	0	0	2	1	3	402	12	1	1	0	0	106	0	10	0
1104936	0	0	0	0	0	0	0	0	0	0	0	0	0	0	0	0	0	0	0	0	0	0	0	0	0	0	0	0	2	0	0	0	23	0	0	0	0	0	0	0	102	7	0	45	0	0	0	0	1
196553	0	0	0	0	0	0	0	0	0	0	0	0	0	0	0	0	0	0	0	0	0	0	0	0	2	0	0	0	0	0	0	0	0	0	0	0	142	480	0	0	0	31	0	0	0	1355	0	28	0
1060441	0	0	0	0	0	0	0	0	0	0	0	0	0	0	0	0	0	0	0	0	0	0	0	0	4	0	0	0	0	0	0	0	0	68	0	0	0	219	0	0	0	0	0	0	0	0	0	0	0
591635	28	8	0	623	0	3	0	41	5	0	0	0	88	0	0	1	0	0	5	49	89	63	43	0	0	0	0	31	0	120	0	2	0	1	0	0	23	1	0	0	80	0	18	181	200	128	0	0	0
269937	0	0	0	0	0	0	0	0	0	0	0	0	0	0	0	23	178	0	0	0	0	0	0	0	6	433	0	0	0	0	0	0	0	7	2	0	0	0	564	0	0	0	0	0	0	0	1	33	0
315846	0	36	0	0	39	13	0	0	0	0	0	0	26	0	0	0	16	0	0	0	0	0	0	27	0	62	0	0	0	0	0	45	0	0	0	34	0	165	0	0	922	3	0	0	31	547	0	21	0
2201955	0	0	6	0	0	0	20	4	0	0	130	0	0	51	0	8	13	30	11	0	144	0	11	0	26	94	23	0	2	46	0	10	149	0	28	31	21	15	8	0	52	96	0	0	0	10	0	0	0
2265722	0	106	0	0	0	0	0	0	0	0	17	0	0	0	0	0	0	0	0	0	0	0	52	0	0	0	0	0	0	0	0	0	0	0	0	0	0	0	0	0	0	0	0	0	0	1	0	4	0
356052	0	0	0	0	0	0	0	0	0	0	0	0	0	0	0	0	0	0	0	0	0	0	0	0	0	0	0	0	0	0	11	0	0	0	44	0	0	0	0	0	0	2212	0	0	9	1	0	0	0
3474081	5	1	26	22	0	0	21	0	14	0	3	1	13	1	3	19	1	5	0	13	102	0	9	0	26	0	0	1	103	0	3	4	42	0	50	2	2	34	5	5	4	6	1	22	0	0	0	0	0
2195	0	0	0	0	0	0	0	2	0	0	0	0	0	0	1	0	0	0	0	0	0	0	1147	0	0	0	0	0	0	0	0	0	0	0	0	3	0	0	0	0	0	0	0	0	0	0	0	0	0
645055	3	2	0	4	0	8	17	3	2	0	4	3	0	2	1	2	1	2	17	15	25	7	8	6	37	0	6	0	0	32	25	0	37	2	29	0	0	14	8	8	3	13	4	10	37	4	8	0	0
4339144	0	2	0	0	0	0	0	0	0	0	21	0	0	39	0	8	39	0	92	0	0	0	0	0	33	21	20	12	8	0	0	20	0	0	1	0	0	1	109	22	0	264	108	0	0	25	0	10	0
837068	0	20	0	0	5	0	0	0	0	0	0	61	55	0	0	0	0	0	0	0	0	0	0	0	0	0	0	126	0	0	1	0	0	12	2	34	1	0	0	88	0	0	0	0	0	209	0	0	0
849393	0	0	0	0	0	0	0	0	0	0	55	0	0	0	0	176	0	0	0	0	0	0	0	0	0	200	0	0	0	1	0	0	0	15	0	0	0	0	333	252	0	458	0	0	0	0	0	0	0
851824	0	0	0	0	6	0	0	0	0	0	0	0	0	0	0	0	0	0	0	0	3	0	0	0	0	0	0	0	0	0	0	0	0	196	3	0	0	220	0	0	0	0	0	0	0	0	5	0	0
183603	14	4	32	113	0	0	2	0	3	1	2	1	64	0	0	54	6	0	1	46	4	0	1	13	0	0	0	1	4	22	0	0	0	4	0	19	0	3	0	11	0	0	3	21	0	0	0	0	0
787709	0	0	0	11	0	0	64	0	0	0	105	0	0	0	0	0	0	0	58	0	0	0	0	0	2	15	0	0	0	0	0	0	0	14	3	0	0	0	0	0	0	0	0	0	1	0	43	0	0
548503	7	0	16	934	27	17	0	0	0	61	0	1	19	0	0	19	0	0	8	0	167	0	0	0	0	78	41	1	0	40	2	83	0	1	3	1	0	0	3	0	25	47	0	0	0	1	0	5	0
124932	0	0	0	0	0	0	0	0	0	0	0	0	0	0	0	0	0	0	0	0	0	0	0	0	0	0	0	0	0	0	0	0	0	0	0	0	0	0	0	48	0	4	0	0	0	0	0	0	0
1019594	0	9	0	7	0	0	6	9	0	0	0	0	0	0	0	43	0	0	14	223	3	0	0	0	4	0	0	0	0	0	0	0	0	0	0	0	0	0	0	0	0	2	0	0	0	0	9	0	0
4362073	17	2	2	0	0	0	3	0	0	0	1	0	27	0	0	0	0	0	4	13	47	0	0	0	6	0	1	0	0	0	0	0	0	0	1	5	0	2	1	3	0	1	0	4	0	0	0	0	0
4340137	0	1	0	0	0	0	55	0	0	0	0	0	18	0	0	18	0	0	6	0	0	0	0	0	17	0	0	0	0	0	0	0	6	0	0	0	0	5	0	7	0	0	0	0	0	0	0	0	0
581003	0	2	3	34	2	0	0	0	7	0	0	0	0	22	0	23	2	31	2	1	119	37	291	0	12	0	0	0	4	13	25	17	9	0	3	0	10	69	3	1	510	153	48	8	0	24	0	36	0
526773	14	25	9	12	164	39	0	0	19	64	6	34	37	28	0	15	0	31	10	0	103	182	303	2	2	21	2	31	90	100	4	14	6	0	3	6	5	5	23	7	212	27	10	0	0	2	0	17	0
187492	0	0	0	0	0	0	1	0	0	0	579	0	0	0	0	0	0	0	1	0	0	0	874	0	0	15	0	0	0	0	0	6	0	0	13	0	0	0	0	0	156	296	0	0	19	0	0	0	0
3221156	11	2	2	2	0	6	17	3	1	1	2	1	5	0	0	6	0	7	40	35	46	12	12	6	15	0	3	0	0	21	1	0	24	1	16	1	0	4	6	2	0	8	3	5	53	7	4	1	0
988375	0	145	0	0	0	0	0	0	0	0	0	0	0	13	0	0	0	0	7	0	0	0	0	0	17	43	0	0	0	0	1	39	0	0	1	2	0	0	16	1	0	194	6	0	13	176	0	35	0
361170	0	7	0	0	78	39	2	0	7	0	22	12	0	0	0	7	7	3	0	0	153	0	0	3	12	20	0	4	8	72	88	1	18	0	56	22	0	42	6	54	118	192	124	7	82	51	0	13	0
560535	33	0	0	117	2	9	6	29	0	0	1	6	10	1	0	1	0	13	42	0	18	573	213	0	176	21	4	0	8	36	0	1	22	0	100	1	24	0	21	0	68	69	8	0	24	0	0	0	0
4410401	50	0	31	2	0	0	0	0	0	0	0	0	0	0	0	0	0	0	0	0	0	0	0	0	0	0	0	0	0	0	0	0	0	0	4	0	0	0	1	0	0	26	0	0	0	0	0	0	0
363794	10	9	95	258	3	26	21	13	14	14	17	26	18	13	0	7	19	10	2	0	85	39	20	0	147	12	40	0	4	98	134	9	20	0	79	3	0	50	33	3	36	25	41	0	50	1	0	3	0
558420	0	0	0	0	27	23	12	0	0	0	3	0	0	3	0	1	0	12	13	0	0	0	16	0	8	31	0	0	54	0	0	98	19	1	6	173	11	34	71	0	183	32	0	0	14	0	0	55	0
1035392	0	0	0	15	1	0	5	0	0	0	262	0	0	4	0	0	0	3	7	0	7	0	3	0	2	240	0	0	4	0	0	86	0	0	16	4	0	18	1	0	7	547	69	0	0	0	0	0	0
252727	0	0	0	0	0	0	0	0	0	0	0	0	0	0	0	0	0	0	0	1	0	0	0	0	0	0	0	0	0	0	0	0	0	0	1	0	0	0	0	0	0	65	0	0	0	0	0	0	0
3361011	0	0	0	0	0	0	0	0	0	0	0	0	0	0	0	105	0	0	0	0	0	0	0	0	11	0	0	0	0	0	0	0	0	22	2	0	0	0	0	0	0	9	0	0	0	0	0	0	0
4335578	0	0	0	40	17	20	0	0	0	0	0	0	0	0	0	55	0	0	0	0	9	0	71	0	10	0	0	0	0	5	0	0	27	68	5	0	0	19	3	13	0	53	0	0	0	0	0	0	0
192684	0	24	0	0	54	0	27	1	0	1	16	1	36	36	0	2	1	0	0	12	26	2	83	24	7	0	0	28	139	0	20	65	3	0	6	0	21	0	1	12	8	37	2	14	206	5	0	39	0
4310024	15	0	2	3	0	0	69	0	0	0	0	0	0	15	0	50	0	0	1	56	0	11	0	0	26	72	0	0	0	0	0	3	0	0	1	0	0	0	0	7	0	6	0	0	0	0	0	0	0
364179	0	0	0	0	57	16	7	0	0	0	9	0	22	0	0	8	0	0	6	0	160	125	52	0	1	3	12	0	2	0	12	4	13	0	50	42	17	366	29	11	199	95	0	0	0	25	0	112	0
86428	0	5	0	0	10	563	0	0	16	0	14	133	13	89	49	7	0	0	8	0	104	13	0	0	50	0	0	0	0	13	35	4	30	23	77	0	0	2	0	0	0	185	0	0	224	13	0	0	0
558444	0	10	0	0	0	1	0	0	0	7	9	1	0	0	0	0	24	0	7	0	169	0	113	0	1	3	0	0	805	1	0	9	0	0	1	0	0	31	2	0	8	53	0	0	0	277	0	0	0
3931	0	0	0	0	0	0	0	0	0	0	0	0	0	0	0	308	0	0	0	0	0	0	1	0	8	0	0	0	0	0	0	0	0	0	0	0	0	0	0	0	0	0	0	0	0	0	0	0	0
134265	0	0	0	6	0	0	0	0	0	0	0	0	0	0	0	215	0	0	0	0	0	62	0	0	0	0	0	0	0	0	0	0	0	0	0	0	0	0	0	0	355	0	0	0	0	0	290	0	0
747980	0	0	0	0	0	0	0	16	0	0	0	0	0	0	0	0	0	0	0	0	0	0	131	0	0	0	0	0	0	0	0	0	0	0	0	48	0	0	38	0	0	0	0	1	0	0	0	0	0
518820	0	0	0	0	0	0	0	0	3	0	0	76	0	60	0	3	0	34	0	0	0	0	0	0	0	94	0	0	10	5	0	0	43	1	10	0	28	79	4	0	553	284	246	0	0	0	0	2	0
535359	753	0	0	0	0	0	0	0	0	0	0	0	0	0	0	0	0	0	0	0	0	0	0	0	0	0	0	0	0	0	0	0	0	0	0	0	0	0	0	0	0	0	0	0	0	0	0	0	0
551822	1	17	17	0	15	0	2	21	28	13	2	0	49	0	11	0	0	0	0	0	67	28	1	0	0	0	0	0	80	157	7	1	148	0	0	6	0	1	0	0	2	437	7	107	0	79	0	0	0
4383963	5	0	1	3	0	3	16	0	0	1	3	2	3	0	0	3	0	4	30	14	35	8	6	4	24	0	3	0	2	13	10	0	20	0	18	3	0	10	11	4	7	6	1	3	14	5	11	0	0
198967	0	20	0	0	0	8	0	0	0	290	0	0	0	0	0	0	11	88	0	0	0	0	348	0	2	0	0	22	217	9	0	0	1	0	0	7	0	196	0	0	0	0	0	0	3	0	0	25	0
561312	0	0	0	36	7	4	0	0	6	7	1	0	13	1	0	0	0	2	0	0	544	0	21	0	154	7	8	0	18	6	2	18	17	4	25	0	0	2	7	2	0	20	9	0	1	2	0	0	0
523064	6	119	0	17	8	32	7	0	37	0	5	22	32	0	0	12	4	262	2	1	159	0	0	0	45	13	54	0	0	105	6	5	192	0	11	15	0	6	61	6	26	0	1	0	15	23	0	10	0
569584	0	0	0	0	0	0	0	0	8	0	0	0	0	0	0	0	0	0	0	44	389	0	0	0	28	0	0	0	1	6	6	0	0	0	0	0	0	0	0	0	0	0	0	0	0	0	0	0	0
291571	0	0	0	0	0	0	54	0	0	0	168	0	0	45	0	0	0	0	54	0	0	0	0	0	0	156	66	0	0	0	0	35	0	31	51	0	0	0	60	33	118	441	0	0	0	0	0	0	0
701221	0	3	1	150	18	2	7	15	15	0	5	4	0	5	0	100	23	8	19	0	24	66	120	0	3	60	0	11	0	16	2	114	0	4	2	0	0	36	8	0	18	61	29	0	9	2	0	0	0
527630	36	1	11	27	2	14	81	1	0	0	2	6	6	0	0	17	1	8	55	162	50	3	30	0	126	0	15	1	0	49	25	3	8	8	50	3	0	25	10	21	0	6	1	5	33	0	12	0	0
1616059	0	7	8	262	6	40	0	0	0	0	0	6	100	23	0	0	0	0	5	0	21	0	0	0	35	0	0	0	0	49	37	2	45	0	21	0	0	12	0	0	0	197	0	0	0	0	0	0	0
3823	0	0	0	0	0	0	0	0	0	0	0	0	0	0	0	0	0	0	0	0	0	0	0	0	0	0	0	0	0	0	0	0	0	0	5	0	0	68	0	0	0	0	0	0	0	0	0	0	0
962249	17	3	8	90	2	39	0	32	1	0	0	5	24	5	1	1	1	1	1	0	39	0	0	0	9	0	3	0	5	0	32	1	10	7	33	7	0	6	28	0	0	140	0	32	34	0	0	0	0
915452	0	0	0	0	0	0	0	0	0	0	0	0	0	0	0	0	0	0	0	0	0	0	0	0	109	0	0	0	0	0	11	0	151	0	0	0	0	0	0	0	0	1	0	0	0	0	0	0	0
346793	0	0	0	0	2	0	0	0	0	0	0	0	0	204	0	169	47	0	0	0	0	0	0	0	0	0	55	0	143	0	0	0	0	4	1	40	0	0	0	0	0	745	0	0	0	0	0	4	0
565720	0	0	0	0	0	0	0	0	0	0	0	0	0	0	0	0	0	0	0	0	0	0	0	0	0	0	0	0	0	0	0	0	0	19	14	0	0	172	0	0	0	0	0	0	0	0	0	0	0
150472	83	5	0	0	0	0	0	0	0	0	0	0	0	0	0	0	0	0	0	0	0	0	0	0	0	0	0	0	0	0	0	0	0	0	0	0	0	0	0	0	0	0	0	0	0	0	0	0	0
124470	0	0	0	0	0	0	0	0	0	0	62	0	0	0	0	0	0	0	0	0	15	0	319	0	0	0	0	0	7	0	0	6	0	0	0	0	0	192	248	0	0	557	0	0	0	0	0	18	0
195871	0	0	0	1151	0	0	2	0	0	0	0	0	0	0	0	0	0	0	0	0	0	0	0	0	0	5	0	0	44	121	0	0	0	0	16	0	0	0	7	0	0	0	0	0	0	0	0	38	0
589852	0	0	0	206	18	0	0	0	18	5	3	0	0	29	0	0	0	76	0	0	99	19	186	0	0	61	0	0	2	3	9	22	0	4	0	0	1	0	58	0	11	38	9	0	5	0	0	1	0
4308213	0	0	0	0	0	0	0	0	0	0	3	0	3	0	0	21	0	0	0	0	0	0	29	0	3	0	0	0	0	0	0	0	0	1	2	0	1	0	0	6	0	0	0	0	0	0	0	0	0
1089121	0	2	87	229	63	97	0	0	27	0	36	3	24	1	0	0	0	2	4	0	87	0	7	0	20	0	20	0	7	16	10	6	59	272	33	0	0	36	0	0	0	64	0	5	60	16	0	0	0
185961	0	0	115	0	0	1	36	0	0	24	90	35	0	32	16	22	10	8	18	0	0	0	0	0	2	139	27	0	62	0	27	22	0	9	2	0	0	0	38	0	0	366	0	0	0	0	0	0	0
198449	0	32	36	20	255	2	0	223	16	261	2	0	174	0	0	3	5	0	0	1	36	2	1	0	5	0	3	0	11	8	1	0	7	0	3	0	8	30	9	20	10	5	1	16	1	2	0	0	0
3073894	0	1	81	0	1	0	1	0	6	0	0	0	0	0	0	1	31	0	0	18	19	0	0	0	0	0	0	3	7	0	0	0	0	0	0	0	0	0	4	161	0	2	0	53	0	23	0	0	1
3714917	0	0	0	0	1091	0	0	0	0	0	0	0	2	0	0	0	0	0	0	0	0	0	0	0	0	0	0	0	0	0	0	0	0	0	0	0	0	0	0	0	0	0	0	0	0	0	0	0	0
809380	0	4	496	1	0	0	0	6	0	0	0	1	0	0	0	3	2	1	0	12	4	0	0	1	10	0	0	0	2	0	0	0	1	0	0	0	0	1	6	7	0	1	0	17	0	1	0	0	0
373928	0	3	2	0	13	6	14	1	0	0	17	0	9	7	0	68	0	5	7	3	9	0	8	0	40	45	16	0	30	4	0	39	29	1	135	13	0	130	71	17	28	0	50	0	24	17	0	18	0
4299137	0	0	0	0	0	0	4	0	0	0	0	1	0	0	1	2	1	0	1	5	4	1	0	0	33	0	8	0	1	22	19	0	48	0	38	7	0	9	11	3	3	10	3	8	27	9	3	0	0
370183	0	25	8	92	108	0	3	0	2	12	3	7	6	23	0	3	0	0	10	0	15	66	203	0	25	4	0	0	94	109	16	11	31	1	1	16	7	28	57	0	104	60	24	0	1	0	0	16	0
74407	0	0	0	0	0	0	0	0	0	0	0	0	0	0	0	0	0	0	0	0	0	0	0	0	0	0	0	0	0	0	0	0	0	539	1	0	0	0	0	0	0	0	0	0	0	0	0	0	0
193755	0	0	0	0	0	4	0	6	0	0	0	0	0	22	0	0	0	0	0	0	0	13	206	0	0	12	0	26	2	0	0	13	0	0	0	0	0	1	0	0	0	776	0	0	0	0	0	0	0
2689396	9	0	6	0	4	5	2	1	0	0	2	2	0	0	0	0	1	3	0	15	6	11	0	2	1	0	0	0	2	1	36	0	21	28	189	224	0	0	1	55	0	1	2	12	0	19	1	1	2
4347875	0	0	0	0	0	0	0	0	0	0	0	0	0	0	0	128	0	0	0	0	0	0	7	0	6	0	0	0	0	0	0	0	0	0	0	0	0	0	0	0	0	0	0	0	0	0	0	0	0
1712416	2	1	1	1	0	0	7	0	0	0	0	0	0	0	0	1	0	0	0	2	4	3	0	0	7	0	0	1	2	2	3	0	2	125	3	0	0	3	0	2	0	0	0	0	1143	0	0	0	0
320120	0	134	3	50	224	1	2	163	1	125	8	1	17	1	0	0	8	0	7	0	1	0	9	0	0	7	6	1	26	0	0	4	16	0	1	9	16	31	0	16	4	1	0	0	2	2	0	4	0
967427	0	1	10	50	16	27	0	15	3	0	2	4	44	5	0	0	1	0	0	0	67	1	1	0	78	0	10	0	12	19	34	0	48	342	18	0	0	18	0	1	0	83	0	3	81	4	0	0	30
524725	0	2	0	1	7	0	0	0	0	0	0	0	0	0	0	0	0	0	0	0	0	0	0	0	0	0	0	0	0	0	1	0	2	9	0	0	0	7	0	0	0	0	0	0	0	0	0	0	0
313764	16	3	0	0	82	0	0	0	2	0	6	2	16	2	0	3	1	0	39	6	23	0	0	4	32	0	2	2	57	12	2	0	316	2	20	5	26	10	14	90	38	9	3	7	1	26	4	4	0
1980933	53	0	49	4	0	0	0	0	0	0	0	0	0	0	8	0	0	0	0	0	1	0	0	0	0	0	0	0	0	0	1	0	0	0	0	0	0	0	0	0	0	32	0	0	0	0	0	0	0
531206	0	2	22	6	0	41	93	4	0	6	20	26	8	0	0	0	0	6	0	0	199	0	17	0	1	0	0	0	0	2	6	0	14	0	37	0	0	62	2	0	0	3	0	0	8	6	0	0	0
339599	0	0	0	0	0	0	1	0	1	0	1	0	1	0	0	4	0	0	0	0	45	0	0	0	0	0	0	6	2	0	0	15	0	0	2	0	0	0	56	15	0	1	10	0	0	0	1	0	0
4443207	0	0	0	9	0	0	0	0	0	0	0	0	0	0	0	0	0	0	0	0	3	0	0	37	0	0	0	0	0	0	0	0	0	0	3	0	0	0	0	0	0	0	0	0	0	0	0	4	0
355291	0	0	0	5	1	0	2	0	0	0	0	0	0	0	0	2	0	0	7	0	0	1	6	0	0	0	1	0	0	1	0	1	0	0	0	0	0	1	3	0	238	6	0	0	50	0	0	34	0
564941	0	0	0	7	0	0	4	0	0	0	70	0	0	4	0	0	0	4	5	0	5	0	8	0	2	92	0	0	8	0	0	62	0	0	15	4	0	34	0	0	5	517	93	0	0	0	0	1	0
361811	0	0	0	36	0	18	0	52	0	0	15	0	0	0	0	11	0	17	0	0	43	50	84	0	7	57	21	17	0	8	0	0	0	0	79	0	0	0	2	0	36	171	166	0	0	0	1	2	0
369182	0	0	8	18	20	0	0	0	35	0	0	0	4	0	0	11	0	34	36	0	416	226	84	8	22	9	0	0	0	31	0	34	9	5	16	3	0	0	0	0	32	10	8	0	0	18	0	8	0
825808	0	0	0	0	20	0	0	85	55	0	0	0	13	0	0	0	0	0	0	0	105	32	10	0	1	73	0	0	10	0	10	0	74	31	3	0	10	351	0	0	0	1	91	0	1	5	0	0	0
4296080	0	21	10	76	17	4	0	0	191	0	1	54	229	7	0	0	7	0	1	0	36	0	9	0	46	0	0	0	54	1	0	0	164	2	37	0	0	0	0	0	0	0	25	0	77	0	0	0	0
193894	21	2	0	1	0	13	0	5	0	0	0	0	0	6	11	0	5	0	0	0	0	0	0	0	0	13	0	0	0	0	0	2	0	3	0	6	14	5	0	4	0	2	0	0	0	2	1	0	0
178296	0	0	0	0	0	0	0	0	0	0	75	0	0	0	0	0	0	0	18	0	0	0	0	0	0	233	0	0	0	0	0	0	0	5	265	0	0	0	208	6	0	0	0	0	0	0	0	0	0
370098	0	0	0	0	0	0	0	0	0	0	6	24	0	12	0	0	0	8	0	0	2	60	248	0	9	48	0	0	0	0	1	8	1	0	12	0	214	0	0	0	2	208	0	0	0	0	0	7	0
1088265	2	5	7	0	1	1	2	1	1	0	0	0	0	0	1	0	2	2	5	0	3	0	5	0	0	0	0	0	0	0	1	4	0	5	0	0	0	0	0	0	8	0	6	4	89	0	0	0	18
546557	0	0	0	0	0	0	0	0	0	0	0	90	0	0	0	8	0	20	0	0	0	0	0	0	0	0	0	0	0	0	0	0	0	0	0	0	0	89	0	4	0	0	475	8	0	0	0	116	0
1106384	0	0	0	0	2	0	0	0	0	0	0	0	0	0	0	0	0	0	8	0	45	0	144	0	0	0	0	0	0	0	0	0	0	8	37	0	0	55	0	0	0	0	0	0	0	0	0	0	0
4372795	2	0	0	5	0	3	8	10	0	0	0	0	0	0	0	1	0	0	31	10	11	4	8	3	8	0	3	0	0	7	12	0	8	0	11	0	0	10	3	3	6	8	3	1	8	4	3	0	0
186851	0	2	0	10	0	0	20	0	0	0	0	0	62	0	0	0	0	12	48	0	0	0	0	0	6	24	0	0	0	0	0	23	0	0	4	15	0	0	131	0	10	0	55	0	90	0	0	0	0
349024	0	2	0	0	0	0	0	0	0	0	0	0	0	0	0	0	0	0	0	0	0	0	0	0	0	0	0	0	0	0	0	0	21	3	0	0	0	246	0	0	0	0	0	0	0	0	0	0	0
74330	0	0	0	0	0	0	0	0	0	0	49	0	0	0	0	0	0	0	0	0	1	0	9	0	9	0	0	0	0	0	0	0	0	25	0	0	0	22	0	0	0	0	0	0	0	0	0	0	0
350071	0	0	0	0	0	0	0	0	0	0	271	0	0	31	0	5	0	11	0	0	4	0	0	0	0	0	0	0	0	0	0	0	0	8	23	12	23	0	0	0	0	0	0	0	0	0	1	1	0
702414	0	46	2	78	7	63	2	0	122	3	0	25	13	35	0	38	9	15	0	0	85	101	69	0	4	42	2	12	3	9	41	0	1	0	0	0	4	1	26	5	121	1	7	0	0	1	0	6	0
341885	0	0	0	0	0	0	5	0	0	0	662	0	0	0	0	0	0	0	0	0	0	0	43	0	0	68	0	0	0	0	0	8	0	0	2	14	0	0	0	0	9	0	16	0	0	0	0	0	0
4459671	0	0	0	0	0	0	0	0	0	0	0	0	0	0	0	0	0	0	0	0	4	0	8	0	1	0	0	0	0	0	0	0	0	3	1	0	0	2	0	1	0	2	0	0	0	0	0	0	0
529940	2	2	29	205	2	13	0	0	37	0	1	3	2	2	0	7	27	0	9	0	9	0	28	0	5	26	12	6	11	110	108	0	9	0	53	26	16	0	17	0	91	12	11	0	3	34	0	1	0
967275	0	0	45	13	9	1	2	0	14	9	0	7	2	8	44	6	17	16	2	0	6	39	18	25	4	45	29	18	4	9	51	16	5	7	0	3	1	0	12	2	2	6	0	3	12	6	2	0	3
541859	20	4	6	9	1	5	1	4	13	21	15	18	14	17	20	28	12	11	0	1	2	25	10	63	0	8	7	8	0	0	4	11	4	6	1	1	4	11	12	3	2	2	19	5	6	12	32	14	43
514523	2	29	1	3	41	5	0	4	3	0	1	5	6	1	0	17	1	5	3	0	143	22	9	0	44	8	0	0	20	9	9	14	67	0	13	51	43	0	133	5	36	10	19	0	3	15	0	17	0
325254	0	0	0	0	0	0	0	0	0	0	1131	0	0	0	0	0	0	0	0	0	0	0	0	0	0	0	0	0	0	0	0	0	0	0	0	0	0	0	0	0	0	0	0	0	0	0	0	0	0
173726	0	2	4	0	0	7	0	3	4	0	0	14	0	68	0	16	0	2	0	0	1	0	0	0	1	0	0	0	0	0	0	0	0	487	55	0	169	0	0	0	1	0	4	0	0	0	0	0	0
370086	0	0	0	4	0	0	0	0	0	7	0	4	0	0	0	0	0	0	0	0	23	0	463	0	5	0	0	0	0	0	0	38	0	0	0	0	0	188	0	0	0	17	0	0	0	0	0	10	0
55854	0	0	0	0	0	0	0	0	0	0	0	0	0	0	0	0	0	0	0	0	0	0	302	0	0	0	0	0	0	0	0	0	0	0	0	0	0	11	0	0	0	0	0	0	0	0	0	0	0
369602	0	0	0	0	0	0	0	0	0	0	98	0	0	0	0	0	0	0	0	0	0	0	292	0	3	0	0	0	0	0	0	32	0	0	2	0	0	1	4	0	8	576	0	0	0	0	0	0	0
293883	0	0	0	0	0	0	28	0	0	0	50	0	0	0	0	0	0	0	0	0	2	0	0	0	0	0	0	0	311	0	0	0	0	0	0	19	0	135	0	0	0	437	0	0	0	0	0	0	0
4302904	1	4	0	0	16	1	195	0	0	1	6	0	34	0	0	4	0	0	5	0	0	1	3	14	1	0	0	1	10	15	0	0	10	0	6	0	36	0	11	15	2	28	0	0	0	0	0	0	0
545061	0	0	0	3	0	10	0	0	0	0	0	13	0	60	0	5	2	27	0	0	0	0	29	0	73	94	3	0	0	4	0	65	21	2	13	0	3	98	0	0	0	95	95	0	1	0	0	1	0
348703	0	0	0	0	0	0	0	0	0	0	0	0	0	0	0	0	0	6	0	0	0	0	812	0	0	4	0	0	0	0	0	33	2	0	0	0	7	0	0	0	16	83	0	0	0	0	0	19	0
4338624	0	0	0	42	0	0	0	0	0	0	0	0	0	0	0	0	0	0	0	0	0	0	0	0	0	0	0	0	589	0	0	0	0	0	0	0	0	46	0	0	0	16	154	0	0	0	0	0	0
4333897	66	1	27	0	53	9	4	0	2	0	9	5	1	2	5	0	6	5	4	46	31	23	0	6	1	0	0	1	0	0	6	0	8	113	68	64	0	0	0	11	0	0	1	3	0	3	0	0	0
208949	0	0	0	0	0	0	0	0	0	0	0	0	0	0	0	1	0	0	0	25	0	0	0	358	0	0	0	0	0	0	0	0	0	0	0	0	0	0	0	0	0	0	0	0	0	0	0	0	0
276484	0	0	0	0	0	0	0	0	0	0	0	0	0	0	0	0	0	0	0	0	0	0	0	0	0	0	0	0	0	0	0	0	1017	0	0	0	0	0	0	0	0	0	0	0	0	0	0	0	0
342427	18	1	11	123	4	60	0	22	2	0	0	9	24	8	2	0	6	5	0	0	22	2	2	0	2	0	1	0	1	4	5	1	1	2	11	1	0	6	6	0	0	42	0	9	8	0	0	0	0
369109	0	0	0	0	0	0	2	0	0	0	178	0	0	0	0	0	0	1	12	0	0	0	255	0	0	0	0	0	5	0	0	2	0	0	18	0	0	0	1	0	0	399	0	0	0	0	0	7	0
692756	0	0	0	0	0	0	0	0	0	0	0	0	0	0	0	0	0	0	0	0	0	0	0	0	0	0	0	0	0	0	0	0	0	0	0	0	0	0	0	0	81	556	0	0	132	0	0	0	0
369486	0	0	0	0	0	0	0	35	0	27	0	17	0	1	0	1	0	8	0	0	6	138	63	0	2	30	8	0	1	2	0	21	15	1	0	0	0	24	0	0	122	65	13	13	0	1	0	0	0
3600504	0	41	1	31	225	0	0	182	0	165	1	0	21	0	0	0	1	0	0	0	1	0	6	0	0	3	3	0	12	2	0	0	6	0	0	3	6	21	2	0	11	12	0	0	0	1	0	0	0
365385	0	1	0	0	0	0	0	0	490	0	0	0	0	0	0	0	0	0	0	1	0	341	0	0	0	0	0	0	0	0	0	0	0	0	0	0	0	0	0	0	0	0	59	0	0	0	0	0	0
4324464	0	0	0	0	0	0	0	0	0	0	0	0	0	0	0	0	0	0	0	0	18	0	0	0	0	0	0	0	2	0	0	0	0	0	0	0	0	0	0	0	0	0	0	0	0	0	0	0	0
199190	1	78	1	39	137	14	3	65	0	68	3	1	5	0	0	0	5	4	1	0	2	0	3	7	0	0	3	1	19	0	0	1	9	2	0	8	15	24	0	10	7	4	0	0	2	175	0	2	0
850905	0	0	0	0	0	0	0	0	0	0	0	0	0	0	0	0	0	0	0	0	0	0	0	0	0	0	0	0	1	0	13	0	0	0	0	0	0	332	0	0	669	0	0	0	0	0	0	0	0
819181	0	0	0	0	0	0	11	0	0	0	16	0	0	0	0	0	0	0	5	0	0	0	0	0	5	93	0	0	12	4	1	55	0	0	44	1	0	223	10	0	119	87	0	0	0	0	0	26	0
343831	0	0	0	0	0	0	0	0	0	0	316	0	0	0	0	0	0	0	0	0	0	0	0	0	0	231	0	0	0	0	0	5	0	0	11	0	0	0	0	0	0	0	0	0	0	0	0	0	0
359809	0	0	0	0	15	0	0	0	0	0	0	0	0	0	0	0	0	55	0	0	1	210	13	0	6	213	0	0	0	59	0	0	0	4	1	0	0	0	0	0	0	42	19	0	0	0	0	8	0
345114	0	0	0	0	0	0	0	0	0	0	0	0	0	0	0	0	0	0	0	0	0	0	0	0	0	0	0	0	0	0	0	0	0	0	0	0	0	0	0	0	0	890	0	0	0	0	0	0	0
4336943	0	0	0	0	0	0	0	0	0	0	0	0	0	0	0	0	0	0	0	0	0	0	0	0	0	0	0	0	0	0	0	0	0	0	2	0	915	0	0	0	0	0	0	0	0	0	0	0	0
4410807	0	0	0	0	0	473	0	0	15	0	0	0	0	0	0	0	0	0	0	0	0	0	0	0	0	0	0	0	0	0	0	0	0	0	0	0	0	0	0	0	0	0	0	0	0	388	0	0	0
922964	0	0	0	4	0	24	0	15	0	0	0	0	0	20	0	0	0	0	0	0	3	0	0	0	1	0	0	0	0	0	0	0	105	10	1	101	0	0	0	0	0	2	0	0	0	0	0	0	0
175298	0	0	0	0	0	0	0	0	0	0	2	0	0	0	0	0	0	0	0	0	0	0	0	0	1	0	0	0	1	0	0	0	0	0	0	0	0	0	0	0	0	943	0	0	1	0	0	0	0
804621	0	0	0	0	0	0	0	0	0	0	0	12	0	0	0	0	0	0	0	0	1	0	0	0	0	0	0	0	0	149	0	0	0	0	0	0	0	0	0	0	0	0	0	0	0	0	0	0	0
39572	0	0	0	0	0	0	0	0	0	0	0	0	0	0	0	64	0	0	0	0	17	0	1	0	1	0	0	0	0	0	0	0	5	0	21	3	0	21	0	0	0	0	0	0	0	0	9	0	0
4377418	4	0	3	31	0	1	196	6	2	1	3	2	1	0	1	3	0	1	16	14	11	1	1	2	4	0	2	0	0	5	0	11	3	1	7	0	0	3	0	35	1	1	0	0	35	0	10	0	0
1090059	2	0	46	248	0	2	6	1	2	0	0	0	3	0	8	0	26	0	0	3	17	2	0	2	22	0	0	0	1	39	18	0	2	60	0	2	0	0	0	0	0	17	0	1	24	0	0	0	1
367433	1	10	3	2	23	1	0	0	0	0	1	0	3	2	0	14	3	3	2	0	161	18	4	0	47	13	3	0	10	17	8	7	86	0	16	45	66	0	35	7	61	7	32	0	1	7	0	17	0
4298483	0	0	0	0	0	0	0	46	1	0	0	0	0	0	0	0	0	0	0	0	0	0	0	0	3	0	0	0	0	0	0	0	0	0	0	0	0	0	0	0	0	0	0	0	0	0	0	0	0
295053	9	0	2	0	7	5	0	0	1	0	2	1	1	0	1	0	0	2	1	14	5	5	0	1	2	0	0	0	1	1	28	0	13	36	76	191	0	0	1	38	0	3	0	6	2	13	0	0	0
191487	0	126	0	44	138	2	1	96	1	123	2	2	34	0	0	0	0	0	0	0	0	0	3	0	0	1	3	0	14	0	0	0	1	0	0	6	6	6	0	11	3	4	0	0	0	2	0	1	0
593043	0	1	0	0	0	0	0	0	0	0	9	0	0	0	0	0	0	0	0	0	0	0	0	0	0	2	0	0	0	0	0	1	0	0	0	0	0	2	0	0	0	11	0	0	0	578	1	0	0
3394073	0	2	18	0	0	0	0	0	0	0	0	0	0	0	1	0	13	0	0	10	15	0	0	0	0	0	0	2	15	0	0	0	0	0	0	0	0	0	3	96	0	1	0	36	0	15	0	0	0
367215	0	7	0	0	22	0	0	51	0	0	0	0	0	0	0	0	0	0	0	0	0	0	94	0	2	0	4	0	75	0	0	0	9	0	2	0	0	108	14	96	43	166	0	0	0	107	0	0	0
299770	0	0	0	0	0	0	0	0	0	0	0	0	0	0	0	0	1	0	0	0	0	2	0	0	2	373	1	0	0	0	0	0	1	0	2	0	0	5	10	0	0	0	0	0	0	0	0	0	0
1938	0	0	0	0	0	0	0	0	0	0	42	0	0	0	0	0	0	4	0	0	50	0	0	0	0	0	0	0	0	0	0	0	41	36	0	18	1	0	16	48	0	0	0	0	0	1	3	0	0
514272	10	20	8	19	24	4	4	0	13	3	0	0	24	0	0	0	0	0	0	0	67	16	57	0	12	16	0	14	2	8	3	14	6	0	1	0	0	25	0	0	177	90	0	0	0	10	1	5	0
555945	0	0	0	0	0	0	0	1	3	0	19	0	0	3	0	0	0	15	0	0	2	1	54	19	4	118	0	0	0	66	0	5	6	0	4	191	0	0	0	0	22	80	0	0	0	0	0	7	0
587269	0	6	0	0	0	0	0	271	0	0	0	0	128	0	0	0	0	0	0	0	0	0	0	0	0	0	0	0	0	1	0	0	0	0	0	0	0	101	0	0	0	2	0	0	0	109	0	0	0
222842	0	0	0	51	22	0	0	0	0	0	0	5	0	0	0	0	0	0	0	0	0	0	0	0	0	0	0	0	28	0	6	0	600	0	0	0	0	136	0	0	0	0	0	0	0	0	0	0	0
329205	0	196	0	0	191	3	0	0	0	12	0	0	1	0	0	0	0	0	20	0	9	0	0	0	69	6	16	0	13	0	0	0	4	0	6	0	0	0	0	10	15	0	0	1	0	5	0	1	0
190562	0	0	2	22	1	1	0	0	3	0	0	0	0	0	0	0	1	0	0	0	1	0	6	0	0	2	3	1	1	637	4	0	1	1	6	1	2	0	0	0	3	0	1	0	0	2	0	2	0
4332002	0	0	0	0	0	0	14	1	0	0	0	0	0	0	0	0	0	0	0	0	0	0	0	0	0	0	0	0	0	0	0	0	1	0	4	0	0	10	0	0	0	0	0	0	0	0	0	0	0
365484	0	6	18	95	0	4	0	0	91	0	20	43	0	40	0	7	0	0	18	0	19	0	51	0	4	46	2	1	0	164	3	5	0	0	1	3	0	1	25	0	35	33	41	0	0	0	0	1	0
887744	0	0	0	0	0	0	37	8	0	0	0	0	0	0	0	0	0	0	0	0	0	0	0	0	18	0	0	0	0	0	0	0	0	0	23	0	0	0	0	0	0	0	43	0	0	0	0	0	0
271214	0	0	0	3	35	0	0	7	4	307	6	1	1	0	0	0	4	0	0	0	0	2	0	0	0	1	4	0	1	10	3	1	3	0	4	0	4	32	5	5	4	3	1	10	0	1	0	2	0
188348	0	0	0	0	0	0	0	0	0	0	0	0	0	46	0	0	17	0	0	0	0	0	67	13	0	0	0	0	18	0	0	0	0	0	2	0	0	0	0	0	628	41	0	0	26	0	0	0	0
529652	0	48	9	0	0	12	0	0	0	0	14	3	157	14	0	11	8	14	3	0	60	0	0	0	13	0	21	0	1	0	18	33	152	7	12	1	0	37	23	32	0	11	0	0	0	0	0	0	0
552380	0	0	0	0	0	0	4	0	0	0	40	0	0	0	0	0	0	0	3	0	0	0	32	0	0	0	0	0	0	0	0	1	0	9	0	0	0	15	0	0	513	243	0	0	0	0	0	0	0
369996	1	2	24	158	7	6	1	0	42	0	0	2	0	1	0	1	6	1	3	0	15	3	48	2	6	20	18	3	15	85	50	2	3	0	33	16	3	0	5	0	70	8	5	0	0	26	0	2	0
197505	0	4	13	0	2	37	5	0	0	0	10	0	2	12	0	6	0	0	10	0	38	0	37	9	22	19	26	0	14	34	6	20	15	0	12	8	0	0	3	30	53	101	8	0	4	2	0	4	0
182157	0	3	103	26	18	0	0	1	38	7	5	0	150	0	0	11	1	0	0	0	90	3	11	1	1	0	0	1	10	18	2	0	0	0	9	0	3	13	23	35	10	10	1	22	0	8	0	2	0
296340	0	0	0	0	0	0	0	0	0	0	830	0	0	0	0	0	0	0	0	0	0	0	1	0	0	0	0	0	0	0	0	0	0	0	0	0	0	0	0	0	0	0	0	0	0	0	0	0	0
71165	101	1	0	0	0	0	0	0	0	0	0	0	0	0	0	0	0	0	0	0	18	0	7	0	4	0	0	0	0	62	0	0	37	0	18	3	0	8	0	4	0	12	0	0	0	0	0	0	0
648553	0	0	0	0	0	0	0	0	0	0	0	0	0	0	0	0	0	0	0	0	228	0	0	0	0	0	0	0	0	0	0	0	0	0	0	0	0	3	0	0	0	0	0	0	0	2	0	0	0
591399	0	0	3	1	1	0	0	338	0	146	0	0	0	0	0	0	0	0	0	0	3	0	1	0	0	0	0	0	1	0	0	0	0	0	0	0	0	0	0	0	0	16	0	70	0	5	1	0	0
577512	0	0	0	0	0	0	0	0	0	0	10	0	0	0	0	0	0	1	0	0	0	0	8	0	0	217	0	0	0	0	0	0	0	9	0	0	0	0	0	0	48	93	0	0	0	0	0	0	0
581021	0	9	13	0	318	0	0	46	0	0	0	11	0	0	7	0	0	0	0	0	0	0	0	0	0	0	0	0	0	0	0	0	0	1	0	1	0	6	0	0	1	5	0	4	0	0	0	0	57
331417	8	0	0	0	4	0	7	0	0	0	0	17	0	3	0	10	0	23	174	0	0	0	0	0	78	44	0	0	5	0	0	4	6	0	96	8	22	0	8	2	0	11	0	0	0	0	0	0	0
355424	3	16	0	0	8	0	1	0	0	95	2	1	29	0	0	0	0	2	1	0	1	0	3	0	8	0	0	0	2	0	0	0	41	0	1	13	22	38	287	1	5	0	0	0	0	22	0	4	0
4455163	0	3	10	4	12	5	0	22	16	30	7	0	36	3	0	3	4	2	0	0	10	36	5	0	3	8	11	1	8	1	6	11	0	0	6	4	15	30	38	55	71	62	2	86	1	5	0	11	0
589277	0	3	13	31	14	2	0	14	14	46	4	2	62	1	0	16	4	0	1	0	25	12	7	2	3	6	2	0	11	37	85	1	50	0	6	1	8	12	18	19	21	20	2	39	0	4	0	5	0
4419621	0	0	0	0	0	0	0	0	0	0	0	0	0	0	0	0	0	0	0	0	0	0	0	0	0	0	0	0	0	0	0	0	0	0	0	0	0	0	0	0	0	0	0	0	0	48	0	719	5
834840	0	18	7	52	20	37	2	0	4	17	0	5	13	21	0	1	13	7	6	0	3	0	68	0	15	0	0	0	38	23	12	0	17	0	8	5	0	0	79	4	0	11	7	0	0	9	0	0	0
820843	0	0	0	0	0	0	0	0	0	0	4	0	0	0	0	2	2	0	0	0	2	0	59	0	0	0	0	0	0	34	0	0	0	26	7	4	0	0	0	9	0	6	0	0	0	0	5	0	0
2800178	3	0	7	16	0	0	3	0	9	0	4	1	7	0	2	18	2	1	0	10	34	0	2	1	8	0	0	2	19	0	0	0	5	0	8	2	1	10	2	4	0	1	1	1	0	0	0	0	0
113542	0	0	0	0	0	0	50	0	0	0	0	0	0	0	0	0	0	0	0	0	0	0	51	0	0	116	0	0	0	1	0	0	0	0	0	0	0	0	0	0	0	0	0	0	0	0	0	0	0
529258	0	0	4	0	2	9	4	0	0	0	16	0	7	11	0	40	0	13	3	0	11	0	5	0	32	29	10	0	14	1	0	14	25	2	67	5	8	50	15	5	36	0	36	0	6	2	0	0	0
341460	0	5	7	45	7	11	0	0	4	0	1	3	68	2	1	4	4	0	0	0	49	1	2	0	61	12	1	0	34	18	12	1	24	4	43	0	1	8	0	0	0	28	1	2	186	0	0	0	0
4332636	0	0	0	0	0	0	0	0	0	0	0	0	3	0	0	0	0	1	0	0	19	0	4	0	0	0	0	0	0	0	0	0	0	0	0	0	0	11	0	0	0	0	0	0	0	0	0	0	0
2220494	0	0	0	1	0	3	1	16	0	0	8	1	0	3	0	0	0	2	0	0	0	38	1	0	186	6	5	0	1	0	0	4	44	0	78	0	0	33	2	13	0	17	0	0	3	0	0	0	0
344804	0	0	0	0	0	0	0	0	0	0	0	0	0	0	0	0	0	3	0	0	1	0	571	0	0	0	0	1	0	0	0	25	1	0	0	2	7	0	0	0	11	53	0	0	0	0	0	21	0
4375000	12	0	8	0	5	0	2	0	0	0	1	2	0	0	1	0	1	4	0	14	1	7	0	0	2	0	0	0	2	2	15	0	7	38	82	126	0	0	2	21	0	0	0	3	0	5	0	0	0
208927	49	0	0	0	34	0	11	0	0	8	0	0	11	0	0	8	18	0	20	0	140	0	0	0	19	45	0	0	3	0	0	1	0	0	2	3	0	0	10	0	46	0	0	0	0	0	0	0	0
866280	0	14	10	178	4	8	3	0	26	0	12	0	36	0	0	0	0	0	0	0	15	3	16	0	10	14	0	0	10	14	0	0	32	223	17	0	0	16	0	9	0	13	0	0	0	2	0	0	0
1105984	0	453	0	0	0	0	0	0	0	0	0	0	0	0	0	26	0	0	0	0	0	0	0	0	0	0	0	0	15	0	0	0	157	3	0	0	0	0	0	0	0	0	0	0	0	0	0	2	0
3392013	4	0	0	0	0	5	54	0	1	0	0	3	0	0	0	8	0	4	30	122	32	1	13	0	50	0	2	0	0	6	7	0	2	14	14	2	0	17	0	0	1	5	0	0	0	0	5	0	0
318553	0	0	0	0	0	0	0	0	0	0	0	0	0	0	0	0	0	0	0	0	0	0	0	0	0	0	0	0	0	0	0	16	0	0	0	0	0	0	0	0	0	0	0	0	0	17	0	0	0
358944	0	6	0	0	0	0	0	0	0	0	1	0	0	0	0	0	0	0	0	0	5	0	3	0	0	0	0	0	0	0	0	0	0	0	0	0	0	55	0	0	0	6	0	0	0	73	0	359	0
368264	2	52	6	52	6	38	0	0	35	2	1	14	2	14	4	16	18	3	4	0	38	0	8	0	3	5	2	0	52	7	27	1	33	0	62	0	0	1	15	28	9	0	0	51	0	8	0	2	0
4397098	0	0	0	3	0	0	0	0	0	0	10	0	0	0	0	0	0	14	0	0	0	0	0	0	0	0	0	0	0	0	0	0	0	0	0	0	0	0	0	0	0	3	0	0	428	0	0	0	0
4093791	0	0	0	0	1	0	0	0	0	0	0	0	0	0	0	8	0	0	1	0	4	0	0	0	0	0	0	0	0	148	0	0	0	0	0	0	0	43	0	2	0	0	0	0	0	0	2	0	0
237288	0	0	0	0	0	0	2	0	0	0	2	0	0	0	0	9	0	0	0	0	0	0	16	0	0	0	0	0	0	0	0	0	0	1	1	4	0	0	0	0	0	0	0	0	0	0	0	0	0
198866	0	0	0	3	136	0	0	94	0	31	5	0	34	1	9	1	0	0	0	0	3	0	16	0	2	0	1	0	50	0	0	0	53	0	3	4	2	32	2	0	2	37	19	0	0	6	0	1	0
360268	0	0	0	0	0	0	0	0	0	0	0	0	0	0	0	0	0	0	0	0	0	0	382	0	0	0	0	0	0	0	0	0	0	0	0	0	0	0	0	0	0	0	0	0	0	0	0	0	0
4318177	0	0	0	0	0	0	8	0	0	0	0	0	0	0	0	0	0	42	0	0	0	0	0	0	0	106	0	0	0	0	0	0	0	0	0	0	0	0	8	0	0	273	0	0	0	0	0	0	0
211191	0	0	0	0	0	0	0	0	0	0	93	0	0	0	0	0	0	0	0	0	0	0	0	0	0	0	0	0	14	0	0	0	0	6	1	0	0	0	57	0	0	373	0	0	0	0	0	0	0
186233	0	0	0	0	0	0	0	0	0	0	1	0	0	0	0	0	0	0	0	0	0	0	0	0	0	0	0	0	42	0	0	1	0	0	0	0	33	492	0	0	0	0	0	0	0	0	0	0	0
189899	0	0	0	0	0	0	0	0	0	0	0	0	0	0	0	0	0	0	0	0	16	0	0	0	0	93	0	0	0	0	0	0	0	0	0	0	0	0	210	0	0	132	0	0	14	0	0	0	0
4401186	0	0	5	2	0	0	3	0	0	0	0	0	0	0	0	0	0	0	0	0	0	0	0	0	1	0	0	0	0	0	6	0	0	2	0	0	0	0	0	0	0	0	0	0	0	0	0	0	0
2055565	0	0	0	0	0	0	0	0	0	0	42	0	0	0	0	0	0	0	0	0	4	0	0	0	0	0	0	0	0	0	0	0	0	0	4	0	0	10	0	0	0	0	0	0	0	0	0	0	0
2658061	0	1	0	0	0	0	58	0	0	0	0	0	15	0	0	21	0	0	0	1	24	0	1	5	0	0	0	0	8	43	0	0	4	0	4	1	1	0	2	0	0	0	0	0	0	1	0	0	0
3540765	0	0	0	0	0	0	0	0	0	0	0	0	0	0	0	0	0	0	0	0	0	0	0	0	0	0	0	0	0	0	0	0	0	0	0	0	0	0	0	0	0	693	0	0	0	0	0	0	0
4299448	0	0	0	264	0	0	0	0	0	0	0	0	0	0	5	0	13	0	6	0	36	20	0	14	4	0	0	0	0	4	6	0	0	226	7	0	0	0	0	0	0	0	0	0	0	0	0	0	0
843553	0	0	0	0	0	0	4	0	0	0	0	2	0	1	0	0	0	17	0	0	0	18	3	27	4	18	0	0	0	0	0	26	13	0	3	0	84	0	0	0	33	210	0	0	0	0	0	22	0
963216	3	25	0	1	3	18	0	0	0	0	1	10	0	6	0	2	0	0	0	0	2	0	0	0	30	0	0	0	2	0	0	0	0	0	1	0	0	0	0	0	0	0	0	0	0	0	0	0	0
4302049	0	5	23	46	6	13	12	33	8	0	4	5	16	4	0	0	0	1	1	0	10	2	1	0	1	0	0	0	3	0	3	0	0	21	0	0	0	0	0	0	0	6	0	0	6	1	0	0	0
73753	0	1	0	0	3	1	1	0	0	0	1	46	0	3	0	1	1	0	7	0	7	0	19	0	11	9	2	0	32	0	2	6	58	0	50	1	0	19	2	5	39	51	39	0	0	1	0	3	0
296562	0	0	0	0	0	0	0	0	0	0	0	0	0	0	0	0	0	0	0	0	0	0	0	0	0	361	0	0	0	0	0	0	0	0	0	0	0	0	0	0	0	0	0	0	0	0	0	0	0
525215	0	40	0	2	45	0	2	1	1	0	0	1	9	3	0	17	1	1	4	0	136	15	2	0	36	0	0	0	6	11	3	12	25	0	4	22	14	0	29	3	16	8	9	0	0	3	0	6	0
560336	0	8	1	1	150	0	0	3	3	35	5	0	57	0	0	4	1	0	1	0	25	0	3	0	3	0	0	0	8	6	1	0	64	0	4	1	1	4	4	57	30	5	0	9	0	3	0	2	0
4226929	0	0	0	0	0	0	0	0	0	0	0	0	0	0	0	0	0	0	0	0	0	0	387	0	1	0	0	0	0	0	0	0	0	0	0	0	0	0	0	0	0	261	0	0	0	0	0	0	0
4394095	5	0	0	0	0	0	0	0	0	0	2	0	0	0	0	0	0	0	1	7	10	0	0	0	3	0	0	0	0	0	0	0	0	0	0	3	0	0	1	0	0	3	0	2	0	0	0	0	0
352733	0	4	3	57	19	26	0	0	11	37	0	18	58	24	0	15	1	9	0	0	23	7	1	0	27	18	18	0	12	15	1	20	7	0	5	0	0	3	10	0	18	31	0	0	0	3	0	0	0
540862	0	67	0	0	0	0	0	0	0	0	0	0	9	0	0	3	0	0	0	0	5	0	13	0	0	0	0	0	0	6	0	0	229	0	0	0	22	77	0	0	0	10	0	0	0	3	0	0	0
323818	0	0	0	0	0	0	0	0	0	0	0	0	0	9	0	0	0	14	0	0	0	0	0	0	1	17	0	0	0	1	0	15	0	0	0	0	0	0	0	0	40	0	0	0	17	0	0	1	0
471157	0	0	0	0	0	7	0	4	0	0	19	0	0	0	0	13	0	0	19	0	0	0	21	0	0	0	0	0	0	19	0	0	5	12	4	5	0	23	0	0	0	1	0	0	0	0	0	0	0
451696	0	0	10	4	7	0	0	4	23	6	0	0	0	0	26	29	30	0	1	0	0	21	13	0	1	0	0	4	0	6	2	0	1	21	2	4	0	4	6	0	10	0	63	0	39	2	0	0	2
760967	0	0	0	0	0	0	0	0	0	0	0	6	0	0	0	0	0	0	0	0	0	0	0	0	0	0	0	0	0	0	0	0	0	0	0	0	0	0	0	0	0	0	0	0	0	0	310	0	0
208539	0	1	1	0	0	8	0	0	0	0	36	0	0	12	0	4	22	17	3	1	20	0	62	10	2	6	46	0	10	8	0	6	16	0	2	2	0	0	1	5	33	22	19	0	4	3	0	5	0
523140	0	0	0	2	0	0	0	0	0	0	152	0	0	0	0	0	0	0	0	0	6	27	33	0	3	48	0	0	0	0	0	2	0	0	0	0	0	0	0	0	87	37	0	0	0	0	0	0	0
1076969	0	0	0	0	0	0	0	0	0	0	0	0	0	0	0	0	16	0	0	0	0	0	0	0	22	0	0	0	132	0	0	0	0	0	0	0	0	0	0	0	0	0	0	23	0	0	0	0	0
193591	0	3	22	3	17	4	0	24	17	39	10	0	39	5	0	4	5	2	0	0	22	29	5	0	2	12	10	3	5	0	8	1	0	1	3	1	14	16	65	8	63	8	14	7	1	7	0	8	0
641783	0	0	0	0	0	0	1	0	0	0	16	0	0	0	0	0	0	10	0	0	0	0	0	0	0	66	0	0	0	0	0	0	0	0	0	0	0	0	0	0	0	419	0	0	0	0	0	0	0
171681	111	0	5	2	55	0	0	0	0	258	0	0	0	0	0	0	0	0	0	0	0	0	0	0	0	0	0	0	0	0	0	0	0	0	0	0	0	1	0	0	0	0	0	0	0	0	0	0	0
4316928	10	0	0	0	0	0	0	28	0	0	0	0	0	0	0	0	0	0	0	0	397	0	5	0	0	0	0	0	0	0	0	0	0	50	0	0	0	0	0	0	0	0	0	0	0	5	0	0	0
512682	0	5	0	61	40	4	0	0	0	0	10	0	1	0	0	0	0	7	20	0	27	38	12	0	2	10	3	0	29	45	0	0	3	5	2	3	0	0	6	0	23	66	37	0	12	0	0	0	0
353982	0	0	0	19	0	0	6	0	0	0	0	0	0	2	0	0	0	14	10	0	61	19	20	0	1	26	11	0	7	8	0	0	0	0	5	0	0	92	0	5	14	6	0	0	35	67	0	45	0
573110	0	183	0	0	0	0	0	0	0	0	0	0	0	0	0	0	0	0	0	0	7	0	0	0	0	0	0	0	0	0	0	1	0	0	0	0	0	1	35	0	0	96	0	0	0	0	0	55	0
2730944	0	256	9	0	0	6	0	0	0	0	0	1	0	30	0	0	13	8	8	0	0	0	0	0	0	0	7	0	21	0	0	0	0	0	0	1	20	0	0	91	0	0	0	0	0	21	0	0	0
187767	0	0	0	0	0	0	0	0	0	0	0	0	0	0	0	0	0	0	0	0	0	0	199	0	0	33	0	0	0	0	0	0	0	0	0	0	0	0	0	0	113	0	0	0	0	0	0	0	0
4456091	0	50	8	0	0	0	0	66	1	0	0	0	0	1	0	24	8	0	0	2	9	0	0	1	12	0	1	0	49	0	0	0	1	0	0	0	0	0	20	35	1	0	3	24	0	10	0	0	0
366147	0	0	0	0	0	2	0	0	0	0	0	0	0	0	0	0	0	3	0	0	0	0	5	0	4	3	13	0	9	0	0	55	21	0	3	0	15	79	4	0	86	203	74	0	0	0	0	7	0
360730	0	0	0	0	0	0	0	0	0	0	0	0	0	0	0	0	0	0	15	0	0	0	307	0	1	0	9	0	0	0	0	0	61	0	15	8	4	0	1	0	0	0	1	0	0	0	0	0	0
128205	3	1	8	12	0	0	3	0	4	0	2	7	8	0	1	13	6	1	0	7	18	0	0	3	4	0	0	1	17	1	0	1	2	1	3	1	1	9	5	2	0	1	2	1	0	0	0	1	0
1105328	0	8	0	10	13	30	1	0	0	12	0	0	0	13	0	0	24	4	5	0	27	0	1	0	4	6	11	0	128	32	0	39	2	0	6	22	0	0	1	0	25	14	0	0	0	0	0	0	0
198928	0	0	0	0	0	0	0	0	0	85	0	0	0	0	0	0	0	0	0	0	0	71	0	0	0	0	0	0	0	0	0	0	0	0	0	0	0	369	0	0	0	0	0	0	0	4	0	0	0
580121	0	0	0	4	0	0	10	0	0	0	0	0	0	0	0	0	0	0	12	0	0	0	16	0	0	130	0	0	0	0	0	11	0	0	0	0	0	0	0	0	0	140	18	0	0	0	0	0	0
177061	0	4	0	25	28	13	0	0	4	1	0	0	6	8	0	0	0	1	0	0	25	22	19	0	11	12	1	0	48	6	0	0	11	0	6	4	0	3	20	0	12	14	3	0	0	8	0	0	0
290241	0	0	0	0	0	0	0	0	0	0	8	0	0	0	0	0	0	0	0	0	2	0	0	0	0	0	0	0	0	0	0	0	0	0	0	12	0	0	0	0	0	31	0	508	0	0	0	0	0
4323397	0	2	29	0	3	0	0	0	0	0	7	0	5	28	0	8	0	0	9	0	0	0	0	0	172	0	0	0	0	0	56	0	2	1	1	0	0	0	0	0	0	0	0	23	0	0	0	0	0
353195	0	0	0	0	0	0	0	0	0	0	0	0	0	0	0	0	0	0	0	0	0	0	224	5	25	54	0	0	0	0	0	4	0	0	0	1	0	11	0	0	135	1	19	0	0	0	0	0	0
340219	1	18	2	2	14	1	1	2	0	0	3	1	1	1	0	8	0	3	5	0	72	16	6	0	21	5	3	0	3	2	7	10	39	0	7	20	22	0	57	2	16	7	11	0	2	5	0	4	0
349257	0	0	0	0	0	0	1	0	0	0	0	0	0	0	0	0	0	0	0	0	0	0	325	0	4	0	0	0	0	0	0	0	0	0	1	0	0	0	0	0	168	20	0	0	0	0	0	0	0
518002	0	0	0	0	9	0	0	0	0	0	0	0	0	0	0	0	0	0	0	0	0	0	0	0	0	0	0	0	0	0	1	0	4	0	3	3	0	0	0	1	0	1	0	7	0	0	0	0	0
518538	0	0	0	0	0	0	0	0	0	0	0	0	0	99	0	2	0	0	0	0	0	0	0	10	0	60	0	0	75	0	0	0	0	15	0	114	0	0	3	0	34	0	0	0	0	0	0	0	0
114498	0	0	0	4	0	14	0	0	0	0	0	0	0	0	0	0	0	0	0	0	0	0	0	0	0	0	0	0	0	0	0	0	0	0	2	0	0	0	0	0	0	6	0	1	0	0	0	0	0
2670715	18	1	0	0	0	0	0	0	0	0	0	0	0	0	0	0	0	0	0	0	0	0	0	0	0	0	0	0	0	0	0	0	0	0	0	0	0	0	0	0	0	0	0	0	0	0	0	0	0
4294773	0	0	0	0	0	1	1	0	0	1	0	1	1	0	0	2	1	1	10	3	6	1	0	3	7	0	0	0	0	9	2	1	5	1	4	3	0	3	6	2	0	0	2	1	7	2	5	0	0
199716	0	0	1	0	9	6	0	2	0	1	1	0	0	0	0	2	0	0	0	0	1	3	0	0	1	1	0	0	0	106	186	0	64	0	5	0	6	2	0	2	2	1	0	3	0	0	0	3	0
793769	0	0	0	0	0	0	0	1	0	0	71	0	0	0	0	0	0	0	0	0	0	0	23	0	0	0	0	0	0	0	0	0	0	0	4	0	0	17	0	0	0	0	0	0	0	0	0	0	0
815422	0	0	0	0	0	0	0	256	0	0	0	0	0	0	0	0	0	0	0	0	0	0	0	0	0	0	0	0	0	0	0	0	0	0	0	0	0	62	0	0	0	0	0	0	0	0	0	0	0
193710	0	0	1	0	95	28	3	0	0	0	1	4	18	0	0	0	0	0	0	0	0	0	0	0	53	13	0	0	23	18	35	0	42	0	0	7	2	0	0	4	0	39	11	0	4	11	0	0	0
182854	0	5	2	4	5	26	0	35	5	8	2	1	78	2	0	0	4	1	0	0	5	50	2	0	2	2	7	0	11	0	0	2	0	0	0	0	18	19	5	6	77	15	1	53	0	1	0	1	0
197537	0	2	0	1	1	0	4	0	0	1	15	0	0	4	0	0	1	0	77	0	5	0	17	1	0	0	2	2	5	3	2	6	8	0	12	0	17	0	0	31	0	5	1	0	11	9	0	2	0
1104963	0	28	15	0	2	0	0	5	0	0	0	0	0	0	0	0	0	0	5	0	0	0	0	0	0	0	0	0	0	12	0	0	1	0	0	26	0	0	0	0	0	104	0	1	0	46	0	0	0
240755	0	0	0	0	0	0	0	0	0	0	0	0	1	2	0	0	0	0	0	0	0	0	0	0	10	0	0	0	0	0	2	0	34	2	1	0	0	0	0	0	0	0	0	0	0	1	0	0	0
300853	0	0	0	0	0	0	0	0	0	0	0	0	0	0	0	0	0	0	0	0	0	0	0	0	0	110	0	0	0	0	0	0	0	9	0	0	0	0	0	10	0	0	0	0	0	0	0	0	0
164088	0	0	0	0	0	0	0	316	0	0	0	0	0	1	0	0	0	0	0	0	0	0	0	0	0	0	0	0	0	0	0	0	0	1	0	0	0	0	0	0	0	0	0	0	27	1	0	0	0
192055	0	29	0	8	58	1	2	39	0	29	42	1	5	0	0	0	1	0	0	0	2	0	1	0	0	0	4	2	29	5	0	4	6	0	0	3	9	23	3	5	3	4	0	0	0	2	0	0	0
368849	0	2	0	0	369	0	0	4	0	0	0	11	0	0	0	0	0	0	0	0	6	0	0	0	0	0	0	0	0	1	0	0	0	0	0	0	0	0	0	0	0	0	0	0	0	0	0	0	0
530094	0	0	21	123	4	12	0	0	24	0	0	0	2	0	0	1	16	0	2	1	11	2	29	0	2	14	6	3	8	40	22	0	10	0	28	5	3	0	0	0	37	3	0	0	0	6	0	0	0
3781237	6	0	4	0	4	4	1	0	0	0	0	1	0	1	0	0	0	3	1	10	2	4	0	2	0	0	0	0	0	0	14	0	10	29	52	60	0	0	0	13	0	0	0	0	1	8	0	0	0
298247	401	0	4	0	0	0	0	0	0	0	0	0	0	0	0	0	0	0	0	0	0	0	0	0	0	0	0	0	0	16	0	0	0	0	0	0	0	0	0	0	0	54	0	0	0	0	0	0	0
362997	0	7	0	0	5	4	2	10	0	11	3	2	1	1	0	0	0	0	0	0	22	0	38	0	6	1	1	8	11	0	0	0	6	0	8	1	0	3	1	1	16	8	0	2	0	8	0	0	0
237945	0	0	0	0	0	0	0	0	0	0	0	0	0	0	0	0	0	0	0	0	0	0	48	0	0	0	0	0	0	0	0	0	0	0	1	100	0	0	23	22	0	0	0	0	0	0	0	0	0
646549	13	3	2	2	0	0	0	0	10	10	13	3	4	8	24	0	5	11	0	0	3	11	12	8	0	19	4	0	2	3	0	4	1	5	0	2	3	0	0	0	10	9	23	0	17	12	0	12	9
513440	0	82	0	0	148	0	14	0	0	0	0	0	0	0	0	0	0	0	0	0	0	0	0	0	0	0	0	0	0	0	0	0	0	0	1	0	1	0	31	8	0	0	0	0	0	57	0	11	0
186652	0	30	19	107	16	12	0	0	5	3	0	1	7	2	0	5	4	1	2	0	20	26	5	0	10	1	2	0	20	33	8	0	15	0	1	0	0	0	0	1	6	3	0	1	0	23	0	1	0
191975	0	12	0	0	0	13	0	0	0	0	66	0	0	0	0	0	0	0	0	0	0	0	35	0	0	0	3	0	104	0	0	0	0	0	0	0	0	0	0	0	19	69	0	0	0	32	0	13	0
190639	0	93	0	0	0	0	0	0	0	0	0	0	0	4	0	2	0	8	1	0	13	0	0	0	7	0	0	2	4	0	0	8	0	0	0	2	0	0	10	1	0	2	3	0	0	29	0	0	0
1105486	0	0	0	0	0	0	0	0	0	0	0	0	0	0	0	0	0	0	0	0	0	0	0	0	0	0	0	0	0	0	0	0	0	0	0	0	0	0	0	0	17	0	0	4	0	125	0	0	0
344593	0	0	6	0	0	0	2	0	0	0	0	0	0	0	0	7	0	3	2	0	44	43	21	0	38	0	0	0	0	0	0	27	0	0	7	0	0	0	0	0	0	7	0	0	0	0	0	0	0
174279	1	18	6	29	5	19	1	0	18	2	0	8	6	10	5	6	16	1	1	0	16	0	2	0	2	2	3	0	42	1	26	1	19	0	49	1	0	0	9	22	5	0	0	41	0	3	0	3	0
519766	0	0	0	0	0	0	0	0	0	0	38	0	0	0	0	0	0	0	19	0	0	0	0	0	0	104	0	0	0	0	0	0	0	1	125	0	0	0	17	2	0	0	0	0	0	0	0	0	0
550814	0	4	1	0	45	0	1	5	1	55	3	0	68	0	0	6	0	0	0	0	14	0	2	0	0	0	0	0	4	9	0	0	23	0	2	2	7	1	9	3	10	17	1	4	0	1	0	2	0
347846	7	2	2	0	0	0	0	1	3	11	10	0	13	13	0	13	12	1	0	0	0	0	0	0	0	9	14	23	0	6	0	11	1	0	0	5	0	0	0	18	0	7	53	27	0	10	5	0	2
1026498	0	0	0	0	0	0	0	0	0	0	0	0	0	0	0	0	1	0	0	0	0	0	0	0	2	0	0	0	0	0	1	3	0	0	3	0	0	0	0	0	0	0	0	0	0	0	0	0	0
370217	0	0	0	0	0	0	0	0	0	0	0	0	0	0	0	0	0	0	0	0	0	0	1	0	1	2	0	0	0	0	0	1	0	0	0	0	1	0	0	0	1	438	0	0	0	1	0	0	0
344523	0	0	0	0	0	0	0	50	0	0	0	0	0	0	0	0	0	0	0	0	0	88	36	0	4	0	0	0	0	0	0	1	0	0	2	0	61	37	0	0	0	1	18	0	0	0	0	0	0
157327	0	1	8	4	22	8	1	20	10	29	3	0	41	1	0	5	10	1	0	0	9	20	4	0	1	4	1	1	1	0	2	3	0	0	1	0	5	13	12	17	30	25	1	30	2	7	0	2	0
401384	0	0	0	0	0	0	0	0	0	0	28	0	1	0	0	5	0	0	2	0	130	0	25	0	2	0	1	0	3	0	0	0	0	0	0	0	3	94	2	6	10	31	8	0	0	11	0	0	0
526682	0	10	5	78	9	2	0	0	0	0	2	22	1	0	0	0	0	0	1	0	25	0	0	0	11	0	0	0	14	10	0	0	34	94	8	0	0	6	0	0	0	18	0	1	32	9	0	0	0
1048420	0	2	4	9	3	3	7	9	0	0	2	0	5	1	0	1	1	0	0	0	2	1	0	0	20	0	2	0	15	2	7	2	3	6	16	0	0	5	0	2	5	7	0	0	43	2	0	7	0
3121406	0	0	0	0	0	0	0	0	0	0	30	0	0	0	0	0	0	0	0	0	0	0	17	0	0	63	0	0	70	0	0	0	0	0	2	0	0	0	0	0	4	170	0	0	0	0	0	0	0
623471	0	0	0	0	0	0	0	0	0	0	0	0	0	0	0	0	0	0	0	0	0	0	353	0	0	0	0	25	0	0	0	0	0	0	0	0	0	0	0	0	0	0	0	0	0	0	0	0	0
1654477	0	0	0	0	0	0	0	0	0	0	0	0	0	0	0	0	0	0	0	0	0	0	0	0	0	0	0	0	0	0	0	0	0	0	0	0	0	0	0	0	164	259	0	0	0	0	0	0	0
4430581	0	0	0	0	0	0	0	0	0	0	0	0	0	0	0	0	0	0	0	0	0	0	0	0	0	0	0	0	0	0	0	0	0	70	91	0	0	47	0	0	0	0	0	0	0	0	0	0	0
584951	0	0	28	0	0	0	79	0	0	0	0	0	0	0	0	17	0	0	5	0	0	0	0	0	0	0	0	0	23	0	92	0	0	2	0	0	0	0	0	0	0	0	0	0	0	0	0	0	0
361297	0	7	0	6	0	5	0	0	5	1	0	2	1	298	2	3	5	0	1	0	7	0	2	0	29	0	0	0	9	0	4	0	3	0	11	0	0	0	1	3	1	0	0	8	0	1	0	1	0
252773	0	0	0	0	0	0	0	0	0	0	0	0	0	0	0	0	0	0	0	0	0	0	431	0	0	0	0	0	0	0	0	0	0	0	0	0	0	0	0	0	0	0	0	0	0	0	0	0	0
843569	0	0	0	0	0	12	0	0	0	0	251	0	2	0	0	0	0	11	0	0	0	0	0	0	1	27	0	0	0	15	0	2	0	0	0	3	0	0	0	0	0	0	0	0	0	0	0	0	0
4353757	0	0	0	0	0	0	0	0	0	0	0	0	0	0	0	0	6	0	0	0	0	0	0	0	0	0	0	0	0	0	0	0	0	0	2	0	0	0	0	0	0	0	0	0	0	0	0	0	0
136015	0	0	0	2	0	1	0	0	7	0	11	20	3	0	16	0	15	5	0	0	0	0	0	0	0	21	9	9	1	0	0	0	2	5	0	3	11	0	5	7	2	0	0	19	0	9	1	5	29
4466843	3	1	3	1	0	3	4	0	0	0	0	0	2	0	0	0	2	1	8	10	7	1	0	2	8	0	0	0	0	2	2	0	8	0	4	1	0	2	2	0	0	1	3	3	4	3	1	0	0
360890	0	0	0	0	0	0	0	0	0	0	214	0	0	0	0	0	0	0	0	0	0	0	0	0	0	17	0	0	0	0	0	0	0	0	0	0	0	0	0	0	6	186	0	0	0	0	0	0	0
348009	0	0	0	0	0	0	0	0	2	0	0	0	0	0	0	0	1	0	0	0	0	0	68	0	6	28	0	0	0	4	0	0	159	0	5	1	0	0	0	17	0	0	0	0	0	0	0	13	0
758482	0	0	0	2	5	0	0	0	0	0	2	0	0	2	0	0	0	4	0	0	0	0	65	0	0	8	0	0	14	0	0	1	0	0	1	0	0	41	1	0	14	126	3	0	21	0	0	3	0
2873589	1	3	4	4	4	3	0	0	23	0	0	26	106	4	0	0	5	0	2	0	13	0	7	0	22	0	0	0	22	0	0	0	48	0	3	0	0	0	0	0	0	0	7	0	27	0	0	0	0
591439	0	0	0	0	0	0	3	0	0	0	21	0	0	0	0	2	1	1	0	0	0	0	2	0	62	10	2	0	0	3	0	0	18	2	0	0	0	0	5	0	2	0	0	0	0	0	0	0	0
4435065	0	0	0	0	0	46	0	5	0	0	0	0	0	0	0	0	0	0	0	0	0	0	0	0	0	0	0	0	0	0	0	0	0	3	0	1	0	0	0	0	0	0	0	0	0	0	0	0	0
308598	5	2	0	11	15	0	0	0	0	2	0	1	7	0	0	3	1	0	2	10	15	0	0	0	12	0	0	0	8	1	2	0	11	0	7	4	2	5	2	7	2	1	0	0	0	7	0	0	0
893041	0	0	0	0	0	0	0	0	0	0	0	0	0	0	0	0	0	0	0	0	0	0	146	0	0	0	0	0	1	78	0	0	0	0	0	0	0	0	0	0	0	0	0	0	0	0	0	0	0
4307092	0	0	0	0	0	0	0	0	0	0	0	0	0	0	0	0	0	0	0	0	0	0	0	0	0	146	0	0	0	0	0	0	0	0	0	0	41	0	0	0	0	0	0	0	0	0	0	0	0
2901960	0	0	0	0	0	0	0	0	0	0	0	0	0	0	0	0	0	0	0	0	2	0	38	0	3	0	0	0	0	0	0	0	19	0	2	0	0	8	0	0	0	0	0	0	0	0	0	0	0
364736	0	0	1	22	22	7	2	1	8	9	0	0	2	0	0	28	0	0	1	0	84	0	4	0	15	1	3	0	3	7	1	0	1	0	4	2	0	27	4	56	5	12	11	0	0	11	0	0	0
814252	0	0	0	0	0	0	0	0	0	0	0	0	0	0	0	1	0	0	1	0	0	0	0	0	1	0	0	0	0	0	0	0	0	0	0	0	0	0	0	0	0	0	0	0	0	2	0	0	0
4365130	0	11	2	0	29	0	0	13	1	0	1	1	0	0	0	0	0	0	1	0	3	0	6	0	0	0	3	0	3	2	5	1	42	0	0	0	6	78	53	0	13	28	0	7	2	22	0	14	0
4111715	4	0	3	0	6	0	0	0	0	0	0	0	0	1	0	0	0	0	0	11	2	3	0	1	1	0	0	0	0	0	8	0	8	12	43	63	0	0	0	7	0	0	0	3	0	6	0	0	0
235262	0	0	0	0	0	0	0	2	0	0	0	0	0	0	0	0	0	1	0	1	5	2	57	1	0	6	0	0	8	0	3	1	5	10	2	0	0	20	0	0	0	0	7	0	0	0	0	0	0
168289	0	5	0	0	0	0	3	0	0	2	0	2	1	2	0	1	4	3	24	0	12	3	1	1	21	0	4	1	1	29	1	0	37	2	7	1	0	8	5	6	4	3	6	0	1	1	3	0	0
529180	4	9	2	6	9	0	2	0	1	7	0	0	10	0	0	0	0	0	0	0	24	26	32	0	11	7	0	4	2	3	1	1	3	0	0	0	0	13	0	0	65	30	0	0	0	3	0	3	0
190975	0	26	0	0	201	0	3	0	0	0	0	0	3	0	0	0	0	0	0	0	0	0	0	0	0	0	0	0	0	0	1	0	0	0	0	8	0	0	0	3	1	43	0	0	0	0	0	30	0
916143	0	0	1	0	0	44	13	0	0	0	12	2	0	6	0	3	0	0	0	0	7	0	0	0	0	0	1	0	71	0	0	1	0	1	4	31	0	39	0	0	0	82	0	0	0	0	0	1	0
197274	0	0	0	6	3	15	15	0	0	0	1	0	2	2	0	4	0	3	3	0	4	0	1	0	9	14	0	0	0	2	0	13	40	4	27	3	0	0	3	0	8	1	7	0	0	2	0	0	0
999477	0	0	0	8	0	0	0	0	0	0	0	0	0	0	0	0	0	0	0	0	0	0	0	0	1	0	0	0	0	0	0	0	0	1	0	0	0	0	0	0	0	4	0	0	0	0	0	0	0
189445	0	134	0	0	1	2	0	111	0	1	0	0	8	0	0	0	10	0	0	1	5	1	0	0	12	0	0	0	45	1	0	0	2	0	0	0	0	0	0	0	0	0	0	3	0	1	0	0	0
340476	0	4	0	0	0	56	0	0	0	0	0	0	0	23	0	1	0	0	0	0	0	0	3	0	0	8	2	0	168	0	12	16	0	0	2	3	6	3	0	9	7	8	0	0	0	21	0	1	0
772972	0	0	0	0	0	0	0	0	0	0	8	0	0	0	0	0	0	0	0	0	0	0	85	0	0	89	0	0	0	0	0	0	0	20	0	0	0	0	0	0	0	0	0	0	0	0	0	0	0
357028	0	0	0	0	0	0	0	0	0	0	14	0	0	0	0	0	0	0	0	0	6	0	0	0	0	5	0	0	1	0	0	0	65	0	0	0	0	20	0	0	0	0	0	0	0	0	0	0	0
246930	0	0	0	0	0	0	0	0	0	0	0	0	0	0	0	0	0	0	0	0	0	24	0	0	0	0	0	0	0	0	0	0	0	0	0	0	0	0	0	0	365	0	0	0	0	0	0	0	0
324244	0	0	0	0	0	0	0	0	0	0	18	0	0	0	0	0	0	13	10	0	0	0	0	0	2	8	0	0	0	0	0	0	4	0	15	0	0	0	0	0	3	46	0	0	0	0	0	0	0
4372578	0	1	2	4	0	0	2	0	1	0	0	0	1	0	0	3	0	0	0	0	9	0	0	0	7	0	0	0	15	5	0	0	5	0	9	2	0	5	2	0	0	1	4	4	0	0	0	1	0
367542	0	0	0	0	0	0	0	0	0	0	28	0	0	0	0	0	0	0	0	0	0	0	90	0	0	0	0	0	0	0	0	14	0	0	0	0	0	0	0	0	3	220	0	0	0	0	0	0	0
360703	1	0	3	0	72	0	0	20	0	4	1	0	1	1	0	0	0	0	0	0	28	3	10	5	3	4	3	1	35	1	0	0	2	0	2	0	0	6	1	0	75	22	1	0	0	5	0	0	0
4480244	0	0	0	0	0	0	0	0	0	0	0	0	0	0	0	0	0	0	0	0	0	0	1	0	0	0	0	0	0	0	0	0	0	0	0	0	0	157	0	0	0	0	0	0	0	0	0	0	0
593977	0	3	0	0	3	0	0	3	0	0	0	3	0	0	0	5	0	0	0	0	58	0	6	0	2	16	0	0	2	3	0	4	0	0	5	0	0	1	0	0	2	5	9	29	0	4	0	0	0
4311208	0	0	0	0	2	0	0	0	0	0	0	0	0	0	0	0	0	0	0	0	0	0	0	0	0	0	0	0	0	0	0	1	2	0	0	0	0	0	0	0	19	2	1	19	0	0	0	0	0
513003	0	0	0	0	0	4	0	0	0	0	0	29	0	1	0	49	0	0	0	0	0	0	0	0	74	5	0	0	0	14	0	1	7	3	50	12	0	1	1	0	0	31	0	0	10	0	0	4	0
273232	0	0	0	0	0	0	0	0	0	0	59	0	0	0	0	0	1	0	0	0	0	0	2	0	0	36	0	0	0	0	0	7	0	0	1	2	0	26	0	0	0	162	0	0	6	4	0	0	0
359872	0	0	0	0	7	5	0	0	1	0	0	0	0	0	0	1	1	1	0	0	16	0	0	2	1	7	0	0	3	12	21	1	3	0	12	1	0	14	1	16	27	49	25	0	29	5	0	5	0
368486	0	0	0	0	0	0	0	0	0	0	0	0	0	0	0	0	0	0	0	0	0	0	1	0	0	0	17	0	8	0	0	0	0	0	0	0	0	0	0	0	5	177	0	0	0	122	0	5	0
165118	0	0	0	0	0	0	0	0	0	0	0	0	0	0	0	0	0	0	0	0	0	0	23	0	0	0	0	0	0	0	0	1	8	0	0	0	0	22	0	0	28	198	28	0	0	0	0	0	0
265871	0	2	0	1	2	2	0	76	1	0	1	1	0	0	0	2	0	0	0	0	7	2	0	0	3	1	0	0	0	4	0	3	4	0	2	5	3	0	10	0	5	0	3	0	0	1	0	2	0
4310395	0	2	0	0	0	0	0	0	0	0	48	0	0	0	0	15	0	0	0	0	0	0	0	0	0	0	0	0	0	0	0	0	8	17	0	0	0	14	0	0	0	0	0	0	0	0	0	0	0
621651	2	0	0	1	0	7	2	0	0	0	1	0	0	0	0	3	0	0	2	1	6	0	1	0	4	0	0	0	0	1	0	0	3	0	4	0	0	6	0	0	0	0	0	0	0	0	0	0	0
264552	0	0	8	0	0	0	0	0	0	0	0	0	0	166	0	0	0	131	0	0	0	0	0	0	0	0	0	0	0	0	0	19	0	0	0	0	10	0	0	0	0	0	0	0	0	0	0	14	0
114510	6	0	3	0	3	3	0	0	1	0	3	0	0	0	0	0	0	2	0	7	5	3	0	1	0	0	0	0	0	0	2	0	3	16	41	50	0	0	0	4	0	0	0	3	0	7	0	0	0
295086	0	1	0	0	0	0	0	0	0	0	0	0	0	125	0	0	0	0	0	0	0	0	103	0	0	0	0	0	0	0	0	0	0	0	21	0	0	0	0	0	6	0	0	0	0	0	0	0	0
463843	0	0	0	0	0	0	0	0	0	0	0	0	0	0	0	0	0	0	0	0	0	0	0	0	0	0	0	0	0	0	0	0	0	34	0	0	0	0	0	0	0	0	0	0	0	0	0	0	0
805561	0	0	0	0	0	0	0	0	0	0	0	0	0	0	0	0	0	0	0	0	0	0	0	0	1	0	0	0	0	0	0	0	0	0	0	0	0	0	0	0	0	0	0	0	0	0	0	0	0
579452	19	0	148	2	17	1	0	0	0	7	0	0	0	1	0	0	0	0	0	0	93	0	1	0	0	0	1	0	0	0	0	0	0	0	0	0	0	0	0	3	1	0	0	0	0	0	0	0	0
4478840	0	0	0	0	0	0	19	0	0	0	91	0	0	0	0	0	0	2	0	0	0	0	0	0	0	36	0	0	0	0	0	35	0	0	0	0	0	0	4	0	5	27	0	0	0	0	0	0	0
369827	0	0	0	0	0	0	0	0	0	0	331	0	0	0	0	0	0	0	0	0	0	0	25	0	0	0	0	0	0	0	0	0	0	0	0	0	0	0	0	0	0	0	0	0	0	0	0	0	0
4310995	0	0	0	0	0	0	0	15	0	0	1	0	0	0	0	0	0	0	0	0	0	0	0	0	1	0	0	0	0	0	0	0	0	0	0	0	0	0	0	0	0	0	0	0	0	0	0	0	0
584463	0	0	0	0	0	0	0	0	0	0	10	0	0	0	0	0	0	0	0	0	0	0	0	0	0	0	0	0	0	0	0	12	8	0	0	0	0	0	0	0	205	7	0	0	0	0	0	3	0
187841	0	6	0	4	10	0	1	35	0	25	3	0	80	0	0	1	2	0	1	0	4	3	14	0	0	1	0	0	0	0	0	0	0	0	0	2	5	7	0	14	23	33	1	1	0	4	0	1	0
522582	0	0	0	0	0	6	0	0	0	0	0	0	0	47	0	3	0	0	0	0	0	0	0	1	0	22	0	0	79	0	0	0	0	1	2	50	0	0	1	0	52	0	0	0	0	0	0	0	0
4108811	0	0	0	1	0	1	1	3	0	0	1	0	0	4	0	1	0	2	0	0	0	17	7	0	46	1	1	0	0	0	0	5	22	0	27	0	0	16	0	9	0	2	2	0	6	0	0	0	0
573432	0	0	0	0	0	0	0	0	0	0	268	0	0	0	0	0	0	0	0	0	0	0	0	0	0	0	0	0	0	0	0	0	0	0	0	0	0	0	0	0	0	0	0	0	0	0	0	0	0
190309	0	6	0	0	6	1	0	2	1	13	1	0	0	0	0	2	0	2	0	0	3	0	8	0	0	10	0	0	6	0	0	79	0	0	1	0	0	0	0	3	50	7	0	0	0	2	0	0	0
571458	0	0	0	0	0	0	0	0	0	0	0	0	176	0	0	0	0	0	0	0	0	0	0	0	0	0	0	0	0	0	0	0	0	0	0	0	0	0	0	0	50	0	0	0	0	0	0	0	0
3867172	3	0	2	0	4	2	1	0	0	0	0	0	0	0	0	0	1	0	1	6	2	3	0	1	1	0	0	0	0	2	10	0	4	16	29	58	0	0	0	15	0	0	0	3	0	5	0	0	0
323135	0	0	0	0	0	0	0	0	0	0	0	0	0	0	0	0	0	36	0	0	0	0	0	0	7	0	0	0	0	0	0	0	8	2	0	0	43	17	0	0	154	0	0	0	0	0	0	0	0
175441	1	9	0	3	4	1	1	0	0	0	0	1	3	1	0	3	0	2	1	0	57	7	2	0	14	4	2	0	1	7	0	7	14	0	3	14	12	0	35	0	13	4	8	0	1	4	0	9	0
322715	0	0	0	0	0	3	0	0	0	0	73	0	0	0	0	0	0	0	0	0	0	0	0	0	0	0	0	0	7	1	0	0	1	0	0	0	0	0	11	0	0	212	0	0	0	0	0	0	0
971907	0	12	10	1	0	7	0	0	18	0	0	0	0	15	0	2	0	0	0	0	23	24	8	0	63	9	0	0	29	3	0	2	0	56	1	0	0	4	0	0	0	0	0	14	5	0	0	0	0
849440	0	0	0	0	0	0	0	0	0	0	21	0	0	0	0	0	0	0	0	0	0	0	21	0	1	11	0	0	0	0	0	2	0	0	5	0	0	0	1	0	7	207	5	0	0	0	0	0	0
530164	0	0	0	168	0	0	0	0	0	0	0	0	0	0	0	0	0	0	0	0	3	8	0	0	2	0	0	7	0	14	0	0	0	29	0	0	0	0	0	0	0	15	0	0	0	0	0	0	0
851323	0	0	0	0	1	0	0	1	0	0	0	0	0	0	0	0	37	0	0	0	0	0	0	0	0	66	0	0	0	0	0	0	0	0	0	0	0	1	0	6	0	7	1	0	0	0	0	0	0
184567	0	12	0	2	75	1	0	33	0	8	2	0	0	0	0	0	0	0	0	0	0	0	4	0	0	1	0	2	19	0	0	0	9	1	0	2	4	28	0	1	3	0	1	0	0	1	0	0	0
1084952	0	0	0	168	0	0	0	0	0	0	0	0	0	0	0	0	0	0	0	2	2	10	0	13	0	0	0	0	0	0	1	0	0	113	3	0	0	0	0	0	0	0	0	0	0	0	0	0	0
833876	0	0	0	0	1	0	0	0	0	0	0	0	16	0	0	0	0	0	0	0	0	0	0	0	0	0	0	12	0	0	0	0	0	0	0	0	0	0	0	32	0	0	0	0	0	0	0	0	0
314204	0	0	0	0	0	0	0	0	0	0	85	0	0	0	0	0	0	0	3	0	16	0	0	0	0	23	1	0	3	0	0	0	0	4	0	0	0	0	5	0	0	0	0	0	0	0	0	0	0
234488	0	0	0	0	0	0	0	0	0	0	0	0	0	0	0	0	0	0	0	0	0	0	0	0	11	0	0	0	5	0	0	0	0	0	5	0	0	15	0	0	0	233	0	0	14	0	0	9	0
590982	0	0	0	0	0	0	0	1	0	0	0	0	0	0	0	0	0	0	0	0	2	0	0	0	0	0	0	0	8	0	0	0	0	20	0	0	0	0	0	0	0	0	0	0	0	0	0	0	205
4309514	5	0	5	1	0	0	1	1	0	0	0	0	1	0	0	1	0	0	10	1	4	3	1	2	5	0	0	0	0	2	4	0	6	0	0	0	0	1	2	0	0	3	0	1	4	0	0	0	0
367977	0	0	0	0	0	0	0	0	0	0	6	0	0	0	0	0	0	0	0	0	0	0	98	0	0	0	0	0	28	0	0	0	2	0	0	0	0	21	3	0	26	58	45	0	0	0	1	0	0
619140	0	0	0	0	2	22	0	0	0	0	0	0	0	0	0	0	0	0	0	0	0	0	177	0	66	0	0	0	0	0	0	19	2	0	15	0	0	0	0	0	1	7	0	0	0	0	0	0	0
345899	0	0	0	0	0	0	0	0	0	0	0	27	0	0	0	8	0	0	0	0	0	0	0	0	0	147	0	0	0	0	0	0	0	0	0	0	0	0	4	0	0	0	0	0	1	0	0	0	0
353155	0	0	0	1	0	1	0	0	0	0	2	1	0	3	0	0	0	0	0	1	0	1	25	0	1	9	0	0	5	0	1	0	0	0	8	3	0	0	6	0	23	189	0	0	0	0	0	1	0
547913	0	10	3	6	8	6	0	0	0	0	6	0	0	0	0	0	0	0	2	0	20	1	11	0	2	9	0	0	5	0	0	0	1	0	0	2	0	21	2	0	16	26	24	0	0	0	0	2	0
361722	2	4	0	4	13	1	1	1	0	0	0	0	2	2	0	1	1	2	0	0	44	9	5	0	12	4	2	0	1	4	3	7	18	0	5	19	27	0	19	1	16	2	15	0	1	0	1	3	0
551902	50	0	0	0	3	0	2	4	0	4	0	0	10	0	0	0	0	2	1	1	7	2	7	0	6	0	0	0	0	2	0	0	8	0	0	11	0	1	2	3	5	34	0	0	2	11	0	0	0
323303	0	0	0	0	0	0	0	0	0	0	0	0	0	309	0	0	0	0	0	0	0	0	0	0	0	0	0	0	0	0	0	0	0	0	0	0	0	0	0	0	0	0	1	0	0	0	0	0	0
357849	1	1	6	30	1	8	2	3	5	0	2	5	2	1	0	0	2	1	1	0	11	3	4	0	42	2	3	0	0	25	20	1	4	0	14	0	0	9	6	0	4	4	6	0	6	1	0	1	0
361966	0	12	3	0	20	1	0	0	0	0	0	0	6	0	0	6	0	0	2	0	60	5	3	0	5	1	0	1	1	0	2	1	19	0	11	40	8	0	14	0	24	3	2	0	4	1	0	2	0
362501	0	0	0	0	0	0	0	0	0	0	0	0	0	0	0	0	0	0	0	0	0	0	0	1	7	51	0	0	0	0	0	22	0	0	0	0	0	0	0	0	0	0	0	0	0	0	0	5	0
759751	0	5	0	0	0	0	1	1	0	47	1	0	13	0	0	0	0	0	0	0	2	1	1	0	2	0	0	0	3	0	0	0	7	0	0	4	13	12	67	2	0	28	0	0	0	5	0	3	0
194286	0	8	12	0	1	1	0	0	0	0	93	0	0	0	0	0	3	0	9	0	0	0	4	0	0	0	13	1	1	0	0	0	0	0	9	0	2	4	13	9	2	0	0	0	0	0	0	23	0
214036	0	0	0	0	0	0	0	0	0	0	0	0	0	0	0	0	0	0	0	0	0	0	91	0	0	0	0	0	0	0	0	0	0	0	0	0	0	103	0	0	12	0	0	0	0	0	0	0	0
198380	0	0	0	0	0	0	2	0	0	0	0	0	0	26	0	0	0	0	0	0	0	0	0	0	0	12	0	0	0	0	6	0	0	0	0	0	0	0	0	0	194	0	0	0	0	0	0	0	0
4362724	0	0	0	11	2	0	0	0	0	0	0	0	0	0	0	0	0	9	8	0	0	0	19	0	0	0	0	0	0	7	0	0	101	0	12	0	0	0	4	0	0	0	0	0	0	0	0	0	0
749837	0	0	0	8	5	11	0	0	0	0	3	0	0	0	0	2	0	0	6	0	2	0	0	0	4	0	0	0	8	138	0	0	11	24	1	0	0	16	0	0	0	0	0	0	0	0	0	0	0
92430	0	0	0	0	0	0	0	0	0	0	0	0	0	0	0	0	0	0	0	0	0	0	0	0	0	0	0	0	0	0	0	0	0	32	0	0	0	0	0	0	0	0	0	0	0	0	0	0	0
3940440	0	8	10	3	9	1	0	12	6	32	2	0	28	0	0	5	0	0	0	0	7	7	1	1	2	2	1	2	0	0	1	1	0	0	2	2	3	9	11	12	23	21	1	12	1	1	0	0	0
2232355	0	0	0	0	0	0	0	0	0	0	0	0	0	0	0	0	0	0	0	187	7	82	0	0	0	0	0	0	0	0	0	0	0	0	0	0	0	0	0	0	0	0	0	15	0	0	0	0	0
4366391	2	1	0	0	21	0	0	1	0	0	0	0	6	0	0	1	0	1	1	3	15	0	2	0	5	0	0	0	13	0	0	0	43	0	5	0	1	0	1	1	1	0	0	0	0	12	1	0	0
208739	0	0	7	76	2	4	0	0	5	0	0	0	1	0	0	2	4	0	0	0	2	0	17	0	1	3	1	0	3	23	12	0	4	0	47	12	0	0	1	0	25	1	1	0	0	8	0	1	0
355450	0	0	0	2	0	0	0	0	0	0	28	0	0	4	0	1	0	3	0	0	4	0	19	0	1	15	0	0	6	0	1	4	1	0	3	2	0	0	5	0	18	84	0	0	0	0	0	0	0
311961	0	1	0	0	0	0	0	0	8	0	0	0	0	0	0	0	0	0	0	0	10	0	5	0	0	0	0	0	5	10	0	0	0	0	0	0	0	79	0	0	45	0	0	0	0	32	0	5	0
2897817	0	0	0	0	0	0	0	0	0	0	0	0	1	0	0	0	0	0	0	0	0	0	0	0	23	0	0	0	0	0	0	0	0	0	3	0	0	0	0	0	0	0	0	0	0	0	0	0	0
168069	0	1	0	0	0	0	0	0	0	0	0	0	1	0	0	0	0	0	0	0	0	0	0	0	0	0	0	1	0	0	0	0	0	0	0	0	0	0	0	29	0	0	0	0	0	0	0	0	0
511378	0	0	0	0	0	123	0	0	0	0	0	0	0	0	0	0	0	0	0	0	6	0	0	0	0	0	0	0	0	0	0	0	6	0	13	0	0	143	0	0	0	6	0	0	0	0	0	0	0
4307228	0	0	0	0	0	0	0	0	0	0	0	0	0	0	0	0	0	0	0	0	8	0	0	0	0	0	0	0	0	0	0	0	0	0	1	0	0	0	0	2	0	0	0	0	0	0	0	0	0
827497	0	0	0	0	0	0	5	0	0	0	0	0	0	0	0	0	0	0	0	1	0	0	0	0	0	0	0	0	0	0	12	0	0	0	0	55	0	0	0	0	0	0	0	0	126	15	0	0	0
4371344	0	0	0	0	0	0	0	0	0	0	0	0	0	279	0	0	0	0	0	0	0	0	0	0	0	0	0	0	0	0	0	0	0	0	0	0	0	0	0	0	0	0	0	0	0	0	0	0	0
295146	0	0	0	2	0	0	0	15	0	0	0	0	0	0	0	0	0	0	0	0	0	0	0	23	0	0	0	0	0	0	0	0	0	56	0	0	0	0	0	3	0	0	0	0	0	7	0	0	27
329820	0	0	1	11	48	13	2	0	0	0	1	1	16	4	0	0	0	0	49	0	0	0	0	0	21	7	9	0	5	1	11	3	14	0	1	5	3	0	0	1	0	10	1	0	0	3	0	0	0
4301884	5	0	0	0	0	0	2	0	1	0	0	1	1	0	0	2	0	2	1	14	12	4	2	2	3	0	1	0	0	4	0	0	4	0	3	0	0	0	0	0	0	3	0	2	1	3	0	0	0
4302472	0	0	0	0	0	2	0	2	0	0	0	0	0	3	0	0	0	0	0	0	0	0	0	0	1	0	0	0	0	0	0	0	15	2	0	42	0	0	0	0	0	0	0	0	0	0	0	0	0
1111191	0	2	0	0	0	0	0	4	0	0	0	0	0	0	0	0	0	0	0	0	11	55	20	0	5	0	0	1	3	0	0	0	0	0	0	0	0	142	0	0	0	4	0	0	0	18	0	0	0
4029632	0	4	10	3	6	1	0	10	6	21	0	3	17	2	0	5	4	0	0	0	4	8	2	1	0	8	6	1	1	1	3	5	0	0	3	1	3	7	13	15	11	14	0	23	0	1	0	1	0
341730	0	0	0	0	0	0	0	0	0	0	0	0	0	0	0	0	0	0	0	0	0	0	0	0	0	0	0	0	0	0	0	0	0	0	0	0	0	58	0	0	0	228	0	0	0	0	0	0	0
848915	0	0	0	0	0	0	0	0	0	0	0	0	0	0	0	0	0	0	0	0	0	0	0	0	0	0	0	0	0	0	0	0	0	0	0	0	0	0	0	0	0	0	0	0	0	211	0	0	0
4322998	1	0	0	0	0	0	0	0	0	0	0	0	0	0	0	2	0	0	2	3	3	0	0	0	0	0	1	0	0	19	1	0	3	0	1	0	0	0	3	0	1	3	1	1	1	0	3	0	0
2291414	0	1	0	0	0	0	0	0	2	0	6	3	121	5	0	0	2	0	0	1	0	0	0	0	0	5	0	0	3	7	0	0	5	0	11	0	0	0	0	0	0	0	2	28	1	3	0	0	0
364903	0	0	0	5	0	1	0	52	0	0	0	0	0	4	0	0	0	0	1	0	0	3	0	0	0	0	0	3	48	0	53	0	0	0	0	0	0	2	0	0	0	0	0	0	3	0	0	0	0
2959075	0	0	3	0	1	0	0	0	0	0	0	0	1	0	0	0	0	1	0	16	1	11	1	0	1	0	0	0	1	0	0	0	3	0	0	0	0	0	0	0	0	0	0	0	0	0	4	0	0
199374	0	0	0	6	1	0	0	0	0	0	7	0	0	0	0	0	0	6	0	0	0	0	21	0	1	19	0	0	0	2	0	0	0	12	1	0	14	0	0	0	1	39	0	0	0	0	0	0	0
4410166	0	0	0	0	0	9	0	0	0	0	0	34	0	1	0	12	0	1	0	0	0	0	0	1	44	16	0	0	0	5	0	7	8	1	26	2	0	6	0	0	0	24	5	0	4	0	0	1	0
198151	0	0	0	0	0	0	0	0	0	0	0	0	0	0	0	0	0	0	0	0	8	0	5	0	0	0	0	0	0	0	0	0	0	0	0	0	0	0	0	0	40	37	6	0	41	0	0	0	0
197286	0	0	0	0	0	0	0	0	0	0	0	0	0	0	0	0	0	0	0	0	0	0	0	0	0	0	0	0	1	0	0	0	3	0	0	0	0	0	0	1	0	2	3	7	0	0	0	0	0
4313722	0	0	0	0	0	0	0	1	0	0	1	0	0	1	0	0	1	0	20	0	3	1	1	0	4	0	0	0	0	1	3	0	3	0	6	0	0	4	0	2	1	0	0	3	1	0	0	0	0
335256	0	0	0	0	0	0	0	0	0	0	0	0	0	0	0	0	0	0	0	0	0	0	0	0	0	0	0	0	0	0	0	0	0	283	0	0	0	0	0	0	0	0	0	0	0	0	0	0	0
186841	0	57	0	1	8	12	0	5	0	3	6	0	2	0	0	0	1	0	0	0	0	0	0	0	2	0	1	0	39	5	1	0	0	0	0	0	22	4	0	0	0	28	1	0	0	0	0	0	0
113417	0	0	0	0	0	8	0	0	0	0	39	0	0	38	0	0	0	0	0	0	0	0	0	0	0	0	0	0	0	0	0	23	0	0	3	0	0	51	2	0	0	0	0	0	0	0	0	37	0
4451251	0	4	0	31	0	0	0	7	0	0	11	10	0	0	0	0	0	0	0	0	13	0	0	0	5	0	0	0	0	4	7	0	43	0	13	0	0	3	0	0	0	10	0	0	0	4	0	0	0
2714267	0	0	0	0	0	0	0	0	12	9	0	0	0	0	0	7	0	0	0	0	0	0	20	0	0	0	0	0	0	0	0	0	0	0	20	0	0	2	0	0	0	0	0	0	0	0	0	0	0
1888677	6	0	1	0	0	0	11	0	0	0	0	0	3	0	0	0	0	0	3	3	0	8	0	1	0	0	0	0	0	3	2	0	7	2	1	0	0	1	2	0	0	0	0	0	3	0	1	0	0
2941399	0	0	0	0	0	0	0	6	0	0	22	0	0	0	0	0	0	0	0	0	3	0	44	0	0	0	0	0	0	0	0	0	0	0	2	0	0	0	0	0	46	0	0	0	0	0	1	0	0
4477719	0	0	0	0	0	0	0	0	0	0	0	0	0	0	0	0	0	0	0	0	0	0	10	0	0	0	0	0	0	0	0	0	0	0	0	29	20	0	0	0	0	0	0	34	0	0	0	0	21
370225	0	0	0	0	0	0	0	0	0	0	1	0	0	0	0	0	0	3	0	0	0	4	40	2	0	2	0	0	0	0	0	3	0	7	0	0	0	0	0	0	0	0	0	0	0	0	0	0	0
3449122	0	0	0	2	0	17	0	0	0	0	0	9	19	0	0	0	0	0	0	0	58	0	0	0	0	0	0	0	0	0	0	0	31	2	4	0	0	8	0	0	0	0	0	0	0	15	0	0	18
539820	0	0	0	0	0	0	0	0	0	0	0	0	0	0	0	0	0	0	0	0	0	0	0	0	0	0	0	0	0	0	0	0	0	0	0	0	19	55	0	0	0	4	0	0	0	147	0	2	0
620319	0	0	0	0	0	0	0	0	0	0	0	0	0	0	0	0	0	16	10	0	0	0	0	0	0	2	0	0	16	0	0	13	0	0	3	0	0	0	0	0	179	0	0	0	0	0	0	0	0
191355	0	34	0	11	3	12	0	0	6	0	0	0	15	0	0	2	0	0	0	0	11	0	6	0	93	0	0	0	0	17	2	0	14	0	1	0	0	0	0	2	11	0	0	5	0	1	0	2	0
325419	2	0	0	0	0	0	0	4	0	1	1	0	0	0	0	0	0	0	0	0	132	0	8	0	1	1	0	0	0	0	0	4	0	0	0	3	0	0	0	0	0	19	0	0	0	0	0	0	0
3472078	0	0	24	2	0	0	0	0	11	1	3	0	29	0	0	2	1	0	0	0	21	0	2	0	0	1	0	0	3	35	2	0	6	0	6	0	0	6	11	3	2	2	0	8	0	1	0	1	0
3035013	0	0	0	0	0	0	0	0	0	0	0	0	0	0	0	0	0	0	0	0	0	0	0	0	0	0	0	0	0	0	0	0	0	269	0	0	0	0	0	0	0	0	0	0	0	0	0	0	1
569244	0	0	0	0	0	0	0	0	0	0	0	0	0	0	0	0	0	0	0	0	8	0	12	0	0	0	0	0	33	0	0	0	0	5	0	0	0	0	17	0	15	86	10	0	0	0	0	0	0
4449226	0	0	0	0	0	0	0	0	0	0	70	0	0	0	0	0	0	0	0	0	12	0	6	0	0	0	0	0	0	0	0	0	4	0	1	0	0	9	0	0	0	0	0	0	0	0	0	0	0
577294	0	0	0	0	4	4	0	9	4	0	0	0	0	0	0	0	0	0	0	0	2	0	0	0	10	1	0	4	46	0	0	0	74	0	0	0	1	0	0	26	0	35	0	0	0	2	0	1	0
580270	0	0	0	0	0	0	0	0	0	0	0	0	0	0	0	0	0	0	8	0	0	0	0	0	0	0	1	2	0	0	0	0	0	0	0	0	0	2	0	0	0	0	0	0	0	0	0	0	0
580521	27	0	0	0	0	0	0	0	13	0	0	0	0	24	0	7	0	0	0	0	0	0	0	0	16	0	0	0	0	9	0	0	0	0	0	0	0	0	0	0	37	1	0	0	0	0	0	0	0
362342	0	0	0	0	0	0	0	0	0	0	71	0	0	0	0	0	0	0	0	0	0	0	0	0	3	0	0	9	51	0	0	14	0	0	4	8	0	29	0	0	1	0	0	0	0	0	0	0	0
4457064	0	0	0	0	0	0	0	0	0	0	0	0	0	0	0	0	0	0	0	0	81	0	0	0	0	0	0	0	0	0	0	0	0	0	0	0	0	0	0	0	0	0	0	0	0	0	0	0	0
180083	0	22	1	86	3	10	0	0	8	7	0	2	0	3	1	2	1	1	0	0	17	0	2	0	2	0	0	0	6	1	2	0	4	0	18	0	0	0	2	5	1	0	0	2	0	1	0	0	0
183395	0	71	0	0	2	2	0	0	0	0	2	0	11	0	0	0	0	0	1	0	0	0	0	0	0	0	0	0	0	0	0	0	0	0	0	30	0	0	0	0	0	3	0	0	0	4	0	95	0
842596	0	3	0	4	4	11	0	0	0	1	2	0	0	3	0	0	8	1	3	0	6	0	0	0	1	7	15	0	76	11	0	16	0	0	3	1	0	0	0	0	14	0	0	0	0	1	0	0	0
301149	1	0	2	0	2	0	1	0	0	0	0	0	0	0	0	0	0	0	0	3	1	5	0	0	0	0	0	0	0	0	6	0	4	11	38	37	0	0	1	14	0	0	1	0	1	3	0	0	0
363731	0	2	0	0	0	0	0	0	1	0	72	0	0	0	0	0	0	0	0	0	0	0	2	0	0	14	0	0	0	0	0	3	0	0	1	1	0	28	0	0	0	106	0	0	2	0	0	0	0
929836	0	0	0	0	0	0	0	112	0	0	0	0	0	0	0	7	0	0	0	0	1	0	0	0	0	0	0	0	41	0	0	0	0	0	0	0	0	20	0	0	0	22	0	0	0	0	0	0	0
185949	0	6	0	3	1	0	0	2	1	4	0	2	0	0	0	1	0	0	0	0	1	0	0	0	16	1	2	0	10	1	13	0	15	0	0	0	87	9	19	1	0	3	0	0	0	3	0	0	0
213885	0	3	0	0	40	0	0	0	0	19	0	0	0	0	0	0	0	0	0	0	0	18	3	0	1	0	0	0	8	0	0	0	3	0	0	0	23	6	4	0	5	18	0	0	0	23	0	0	0
520413	0	1	1	17	2	1	0	0	6	0	0	3	1	0	0	1	1	0	0	0	2	0	5	0	3	10	7	1	8	24	24	0	2	0	9	4	4	0	4	0	27	7	0	0	0	9	0	2	0
669126	0	0	0	0	0	0	2	0	0	0	0	0	0	0	0	1	0	0	0	0	0	0	4	0	0	0	0	0	0	0	0	0	0	0	6	0	0	0	0	1	0	0	0	0	0	0	0	0	0
1007399	0	0	0	208	0	0	0	0	0	0	0	0	0	0	0	0	0	0	10	0	0	1	0	0	0	0	0	0	0	0	0	3	0	3	6	0	0	0	0	0	0	0	0	0	0	0	0	0	0
304211	0	0	0	0	0	0	0	0	0	0	11	0	0	0	0	0	0	0	0	0	0	0	45	0	1	0	0	0	0	0	0	12	0	0	0	0	0	0	0	0	0	148	0	0	0	0	0	0	0
3805726	0	0	0	0	0	0	0	0	0	0	0	0	0	0	0	0	0	0	0	0	0	0	0	0	0	0	0	10	0	0	0	0	0	0	0	0	0	0	0	0	3	111	0	0	0	5	0	0	0
191148	0	2	0	1	3	1	0	0	2	0	0	1	1	0	0	2	1	0	0	0	29	8	1	0	13	3	0	0	1	4	5	8	12	0	7	13	15	0	18	1	5	8	4	0	0	4	0	4	0
3407050	0	0	0	0	0	0	0	19	0	0	0	0	0	0	0	0	0	0	13	0	0	0	0	0	0	0	0	0	0	0	0	0	0	0	0	0	0	0	4	0	0	0	0	0	0	59	0	0	0
2841106	0	0	0	0	0	0	0	0	0	0	0	0	0	0	0	0	0	0	0	0	0	0	0	0	0	0	0	0	0	0	0	0	0	0	0	0	0	0	0	0	0	220	0	0	0	0	0	0	0
4357712	0	1	2	4	4	0	0	11	7	14	2	0	17	1	0	1	1	0	0	0	6	7	3	0	1	1	3	0	1	2	3	2	0	0	2	0	6	10	8	13	20	13	2	16	0	3	0	0	0
564806	11	10	2	0	1	0	0	30	0	1	0	0	0	0	0	1	0	0	0	0	13	0	0	0	0	0	0	0	3	7	1	0	3	0	0	0	8	11	1	1	2	1	0	0	0	12	0	0	0
162702	0	0	0	0	2	0	0	0	0	0	0	0	2	0	0	0	0	0	0	0	0	0	0	0	0	0	0	0	0	0	0	0	0	0	0	0	0	0	0	12	0	0	0	0	0	0	0	0	0
493391	0	0	0	0	0	0	0	0	0	0	0	0	0	0	0	0	0	0	0	0	0	0	0	0	0	0	0	0	0	0	0	0	0	0	0	0	0	0	0	0	246	0	0	0	0	0	0	0	0
817140	0	0	0	0	0	0	0	0	0	0	0	0	0	12	0	0	0	9	0	0	0	144	0	22	0	0	0	0	0	0	0	0	0	0	0	0	0	0	0	0	0	0	0	0	0	0	0	0	0
2061739	9	2	0	0	17	0	0	0	0	0	0	1	4	0	0	0	1	0	11	0	6	0	0	0	5	0	2	0	5	2	0	0	39	4	2	1	2	3	8	13	0	1	0	1	2	2	0	1	0
524111	4	1	0	6	0	0	3	0	0	0	0	0	0	0	0	80	0	1	2	0	0	0	13	0	2	2	0	0	32	0	0	8	0	2	22	19	0	0	1	0	0	19	0	0	0	0	0	0	0
654307	0	0	0	0	0	0	0	0	0	0	0	0	0	0	0	0	0	0	0	0	0	0	0	0	0	0	0	1	0	0	0	0	0	0	0	0	0	0	0	0	0	0	0	0	244	0	0	0	0
514940	0	8	1	2	6	3	0	0	0	0	0	0	2	1	0	8	1	0	0	0	38	11	1	0	7	1	0	0	2	3	2	1	14	0	3	14	14	0	11	1	3	1	5	0	0	5	0	5	0
40768	0	0	0	0	0	0	0	0	0	0	6	0	0	0	0	0	0	0	0	0	0	0	0	0	0	0	0	0	0	0	0	0	0	0	0	0	0	0	0	50	0	0	0	0	0	0	0	0	0
4306049	0	0	0	0	0	0	0	0	0	0	0	0	0	0	0	0	0	0	0	0	0	0	0	0	1	0	0	0	0	0	0	0	29	0	0	0	0	0	0	0	0	0	0	0	0	0	0	0	0
3138798	0	9	0	0	4	0	0	8	0	0	0	0	0	0	0	0	0	0	0	0	0	0	20	0	3	8	0	0	3	2	4	0	47	0	0	0	0	0	84	10	0	0	0	0	0	3	0	0	0
4476186	0	0	0	1	0	0	0	0	0	0	1	0	0	1	0	1	0	0	3	0	0	2	1	0	37	0	5	0	0	0	0	4	11	0	23	0	0	3	0	14	0	4	0	0	1	0	0	0	0
194875	1	0	8	55	1	6	0	0	9	0	0	1	0	0	0	0	7	0	0	0	4	0	9	0	3	4	3	1	2	18	17	0	6	0	6	7	2	0	3	0	18	2	2	0	0	1	0	0	0
364341	0	0	0	0	5	0	0	0	0	0	0	0	0	0	0	0	0	0	0	0	20	0	0	0	0	0	0	0	0	0	0	0	0	0	0	0	0	0	0	0	0	0	16	0	0	1	0	0	0
275237	0	0	0	0	0	0	1	0	0	0	1	0	0	16	0	11	4	0	0	0	0	0	0	0	0	0	9	0	34	0	0	0	0	0	1	10	0	2	0	0	0	119	0	0	0	0	0	0	0
249776	0	0	0	0	0	0	0	0	0	0	28	0	0	0	0	0	0	0	0	0	0	0	57	0	0	13	0	0	0	0	0	0	0	5	0	0	0	0	0	0	76	0	0	0	0	0	0	0	0
367176	0	0	0	0	2	0	0	0	0	0	34	0	0	0	0	0	0	0	0	0	0	26	4	0	0	0	0	0	0	0	0	0	0	0	0	0	0	13	0	0	9	3	0	0	0	0	0	0	0
347529	0	0	0	5	5	0	0	0	0	0	20	0	0	0	0	0	0	0	0	0	0	0	0	0	0	0	0	0	0	47	0	102	0	0	0	0	0	0	0	0	0	0	0	0	0	0	0	0	0
851668	0	0	0	0	0	0	0	0	0	0	130	0	0	0	0	0	0	0	0	0	0	0	0	0	0	0	0	0	0	0	0	0	0	0	0	0	0	0	0	0	0	0	0	0	0	0	0	0	0
572860	0	0	0	0	0	0	0	0	0	0	0	0	0	0	0	0	0	0	0	0	4	45	24	0	0	0	0	0	0	0	0	0	0	0	0	0	0	129	0	0	0	4	0	0	0	11	0	0	0
1085832	0	0	0	11	1	1	0	0	0	0	0	0	0	2	0	0	0	0	0	0	3	0	0	0	0	0	0	0	0	0	0	0	0	202	0	0	0	0	0	0	0	3	0	0	0	1	0	0	0
628226	1	1	5	0	2	0	0	6	2	3	0	0	13	1	2	0	0	0	0	0	12	10	0	0	0	0	0	0	13	28	0	0	19	0	0	1	0	4	0	0	2	3	1	9	0	8	0	0	0
766113	0	0	0	0	0	0	0	0	0	0	0	0	0	0	0	0	0	0	0	0	0	0	1	0	0	15	0	0	0	0	0	0	0	0	0	0	0	1	0	0	147	42	11	0	0	0	0	0	0
4303423	0	0	0	0	0	0	0	0	0	0	0	0	0	0	0	0	0	0	0	0	0	0	0	0	0	0	0	0	0	0	0	0	0	0	0	0	0	0	0	0	218	0	0	0	0	0	0	0	0
515590	0	0	0	0	0	0	0	0	0	0	0	0	0	0	0	0	0	0	0	0	0	0	0	0	0	94	0	0	0	0	0	0	0	0	0	0	0	0	0	0	0	0	0	0	0	0	0	0	0
357312	4	1	0	0	3	0	0	0	3	2	0	0	4	0	0	0	0	3	0	0	2	3	2	0	3	0	0	0	1	0	0	0	1	0	0	4	24	2	12	15	31	3	0	0	0	0	0	4	1
197164	0	3	0	1	2	0	1	1	0	0	0	0	0	1	0	0	0	0	0	0	26	3	2	0	7	4	0	0	1	2	1	4	11	0	2	9	10	0	23	3	7	3	8	0	0	1	0	14	0
4317730	0	0	0	0	0	0	0	0	0	0	0	0	0	0	0	0	0	0	0	0	0	0	0	0	0	0	0	0	0	0	0	0	1	0	0	0	0	0	0	0	10	0	0	11	0	0	0	0	1
414943	0	6	4	0	1	0	0	0	7	0	8	0	59	0	0	0	0	0	1	0	31	0	1	6	13	7	0	0	2	4	1	0	0	0	11	0	0	0	0	0	0	0	0	1	0	3	0	0	0
32546	0	0	0	0	0	0	0	0	0	0	0	0	0	0	0	0	0	0	0	0	0	0	0	0	0	0	0	0	0	0	0	0	0	0	0	0	0	0	0	0	0	0	0	0	0	0	0	0	0
1105876	0	0	0	0	0	0	0	0	0	0	0	0	0	9	0	27	0	0	0	0	0	0	0	0	0	0	0	0	0	27	0	0	0	0	0	0	0	0	0	0	0	0	0	0	0	0	0	0	0
4468464	0	0	0	0	0	0	0	0	0	0	0	0	0	222	0	0	0	0	0	0	0	0	0	0	0	0	0	0	0	0	0	0	0	0	0	0	0	0	0	0	0	0	0	0	0	0	0	0	0
187443	0	0	0	0	1	0	0	2	0	0	23	0	5	0	0	0	0	0	0	1	0	0	0	0	0	0	3	0	0	0	2	0	14	0	14	0	0	16	1	0	3	16	0	0	0	15	0	0	0
358439	0	0	0	0	0	0	0	0	0	0	0	0	0	18	0	0	0	0	0	0	0	0	0	0	0	15	0	0	0	0	0	1	0	0	0	0	0	0	0	0	90	0	0	0	0	0	0	12	0
350865	0	0	0	0	0	0	0	0	0	0	0	11	0	0	0	0	0	0	0	0	3	0	26	0	0	2	0	0	0	0	0	0	0	0	0	0	0	0	0	0	20	110	0	0	0	0	0	0	0
858896	0	1	0	12	0	2	0	0	0	0	0	1	21	0	0	0	0	0	1	0	4	0	0	0	7	0	0	0	8	2	0	0	17	13	3	0	0	2	0	0	0	1	0	0	15	1	0	0	1
4338990	0	0	0	0	0	0	0	0	0	0	18	0	0	0	0	0	0	0	0	0	0	0	0	0	0	44	0	0	0	0	0	4	0	0	0	0	0	0	0	0	0	111	0	0	0	0	0	0	0
304531	0	0	0	0	0	0	0	0	0	0	130	0	0	0	1	0	0	0	0	0	0	0	0	0	0	39	0	0	0	0	0	0	0	0	0	0	0	0	0	0	0	0	0	0	0	0	0	0	0
266210	0	0	0	0	0	0	0	0	0	0	0	0	0	59	0	0	20	13	0	0	0	0	0	11	0	0	0	0	0	0	0	0	0	4	0	0	0	0	0	0	0	0	0	0	0	0	0	0	0
298592	0	17	1	0	0	0	0	26	0	0	0	0	0	0	0	5	3	0	0	1	2	0	0	0	2	0	1	0	13	0	0	0	0	0	0	0	0	0	5	4	2	1	2	4	0	0	0	0	0
4337755	2	0	0	5	0	0	9	1	0	0	0	1	2	0	0	0	0	1	3	4	0	4	0	0	16	0	0	0	1	15	8	0	9	4	7	0	0	0	0	2	0	0	0	0	0	0	0	0	1
540055	0	0	0	0	0	0	0	0	0	0	0	0	0	0	0	0	0	0	0	0	0	0	42	0	3	0	0	0	0	0	0	4	0	0	0	0	0	9	0	0	7	123	0	0	0	0	0	0	0
4313079	0	0	0	0	0	0	0	0	0	0	0	0	0	0	0	0	0	0	0	0	0	0	0	0	0	0	0	0	0	0	0	0	0	2	0	0	0	2	0	2	0	0	0	0	0	0	1	0	0
772282	0	0	0	0	8	0	0	2	0	0	4	0	3	0	0	0	0	0	0	0	8	0	3	0	3	2	0	0	30	0	0	8	30	0	2	1	1	39	7	0	1	14	0	0	0	6	0	3	0
544859	0	2	0	0	0	0	0	0	0	0	0	0	11	0	0	0	0	0	0	0	0	0	1	0	0	14	0	0	0	0	0	0	64	0	0	0	3	0	11	0	0	0	0	0	0	0	0	0	0
548032	0	1	0	0	8	0	0	0	0	91	0	0	0	0	0	0	0	0	0	0	5	0	5	0	0	0	0	0	0	4	0	0	0	0	0	0	0	37	0	0	15	0	0	0	0	0	0	0	0
4425571	2	0	3	0	0	4	1	1	0	0	0	0	0	0	1	0	1	1	0	0	0	1	0	1	0	0	0	0	0	0	3	0	4	14	21	23	0	0	0	7	0	1	0	2	0	4	0	0	0
2198356	0	0	0	0	0	0	2	0	0	0	1	0	1	2	0	0	0	0	30	0	4	0	1	0	0	0	2	0	0	3	0	0	3	0	9	0	7	1	0	26	0	3	2	0	4	3	0	0	0
435264	0	0	0	0	0	0	0	0	0	0	0	0	0	0	0	0	0	0	0	0	0	0	0	0	0	0	0	0	0	0	0	0	0	0	0	0	0	0	0	0	0	0	0	0	225	0	0	0	0
323200	0	0	0	0	0	0	11	0	0	0	143	0	0	0	0	0	0	0	0	0	0	0	0	0	0	0	0	0	0	0	0	0	0	0	4	0	0	0	0	0	0	0	0	0	0	0	0	0	0
336710	0	1	1	4	9	0	0	8	0	7	1	0	2	5	0	1	0	0	0	0	1	5	1	1	2	0	0	0	3	1	0	2	0	0	0	7	1	4	90	2	3	7	0	2	0	15	0	0	0
579851	0	13	0	0	3	0	0	20	4	16	0	0	0	0	0	0	0	0	0	0	15	0	1	0	0	0	0	1	51	0	0	0	2	0	0	0	0	4	0	0	0	10	0	0	0	53	0	0	0
3272632	0	1	0	0	13	0	0	0	1	0	3	0	50	0	0	0	0	0	0	0	0	0	0	0	0	0	0	0	0	0	0	0	0	0	0	0	0	0	6	0	0	9	0	0	1	0	0	0	0
366451	0	0	0	0	0	0	0	0	0	0	0	0	1	0	0	0	0	0	0	0	0	1	0	0	0	0	0	0	0	0	0	0	0	0	0	0	0	0	0	0	0	9	0	0	0	1	1	0	15
326482	0	0	0	4	0	0	0	0	0	0	0	1	0	8	0	1	0	3	0	0	0	0	4	0	3	31	1	0	0	0	0	4	4	0	4	0	1	28	2	0	0	30	21	0	0	0	0	0	0
509788	0	0	0	0	0	0	0	0	0	0	0	0	0	0	1	0	0	0	0	0	0	0	179	0	0	0	0	0	0	0	0	0	0	0	0	0	0	18	0	0	0	0	0	0	0	0	0	8	0
561537	0	0	0	0	0	0	0	0	0	0	0	0	0	0	0	0	0	0	0	0	0	0	0	0	0	0	0	0	0	0	0	0	0	0	0	0	0	19	0	0	0	0	0	0	0	0	0	0	0
3943182	0	7	0	0	44	0	0	1	0	0	0	0	20	0	0	0	0	0	6	0	6	0	0	0	2	0	0	0	7	2	0	0	12	0	0	0	0	1	9	29	15	2	0	3	0	0	0	1	0
1720567	0	0	0	0	0	0	0	0	0	0	0	0	0	0	0	0	0	0	0	0	0	0	0	0	0	0	0	5	0	0	0	0	0	0	0	0	0	0	0	0	0	0	0	0	0	0	0	0	0
4477971	0	0	0	0	0	0	0	0	0	0	0	0	0	0	0	0	0	0	0	0	0	0	0	0	0	0	0	0	0	0	0	0	0	0	11	0	0	0	0	0	0	7	0	0	0	0	0	0	0
292057	0	0	0	0	0	0	0	0	0	0	0	0	0	0	0	0	0	0	0	0	0	0	0	0	0	0	0	0	0	0	0	0	14	40	2	0	0	0	0	0	0	73	51	0	0	0	0	0	0
4313471	0	0	0	0	0	0	0	0	0	0	0	0	1	0	0	1	0	0	0	0	0	0	0	0	19	0	1	0	0	0	0	1	0	0	3	0	0	0	0	0	0	0	0	0	0	0	0	0	0
4452613	0	0	0	0	0	0	0	0	0	0	0	0	0	0	0	0	0	0	0	0	0	0	0	0	0	0	0	0	0	0	0	0	0	0	0	0	0	0	0	0	12	2	0	18	0	0	0	0	0
361845	0	0	0	0	4	0	0	0	0	0	0	0	0	0	0	0	0	9	0	0	0	0	38	0	4	0	0	0	2	1	0	0	3	0	0	0	0	0	12	0	82	10	0	0	0	0	0	10	0
199534	0	0	0	0	0	0	0	0	0	0	14	0	0	15	0	11	0	0	0	0	0	0	0	0	4	18	0	0	14	0	1	0	0	0	4	0	3	23	2	4	1	28	0	0	0	0	0	20	0
1906635	0	12	0	15	36	0	0	17	0	26	2	0	7	0	0	0	1	0	1	0	0	0	1	0	0	2	1	0	3	0	0	0	2	0	0	2	3	9	0	0	1	0	0	0	2	0	0	0	0
186881	0	0	0	0	0	0	0	0	0	0	0	0	0	0	0	0	0	0	0	0	0	0	0	0	0	0	0	0	0	0	0	0	0	0	0	0	0	0	0	0	161	51	0	0	0	0	0	0	0
235212	0	0	0	0	0	0	4	0	0	0	0	0	0	0	0	0	0	0	0	0	0	0	0	0	0	42	0	0	0	0	0	0	0	5	0	0	0	0	0	0	0	65	0	0	0	0	0	0	0
4386507	0	1	0	0	0	0	1	0	0	0	0	0	0	0	0	0	0	0	0	21	3	0	0	0	0	1	0	0	0	89	0	0	1	0	0	0	1	0	0	0	0	0	0	0	0	3	0	3	0
3621189	0	0	2	6	0	0	6	0	0	0	0	1	1	0	1	3	0	0	0	3	7	0	6	0	4	0	0	1	6	0	0	0	0	0	0	0	0	2	1	0	0	1	1	0	0	0	0	0	0
4387963	0	0	0	0	0	0	0	0	0	0	0	0	0	0	0	0	0	0	0	0	0	0	0	0	0	0	0	0	0	0	0	0	0	0	0	0	0	0	0	0	0	0	0	0	0	0	0	0	0
270094	0	8	1	0	2	5	0	24	2	5	0	0	25	1	0	0	1	0	0	1	1	4	0	0	1	0	0	0	4	0	0	0	0	0	0	0	0	6	2	6	3	71	1	3	0	2	0	1	0
590712	0	0	0	0	0	0	0	0	0	0	71	0	0	0	0	0	0	0	0	0	0	0	20	0	0	6	0	0	0	0	0	0	0	0	0	0	0	0	0	0	0	13	0	0	0	0	0	0	0
193240	0	1	0	18	0	0	0	0	0	0	0	0	1	0	0	0	0	0	0	0	0	0	3	0	1	0	0	0	0	0	0	0	0	0	0	1	1	31	0	0	0	8	0	0	0	11	0	0	0
513307	0	0	0	0	0	0	0	0	0	0	0	0	0	0	0	0	0	0	1	0	0	0	0	0	0	0	0	0	0	0	0	0	0	0	0	0	0	0	0	42	0	0	0	0	0	1	0	0	0
360329	0	0	0	0	0	1	0	1	0	0	0	1	0	0	0	4	0	0	0	0	5	4	13	0	0	31	0	0	0	1	0	0	1	0	2	0	0	1	0	0	23	12	14	2	0	0	0	0	0
553080	0	0	0	1	0	0	0	0	0	0	3	1	0	2	0	0	0	1	1	0	1	0	30	0	1	11	0	0	0	0	1	0	1	0	4	0	0	5	2	0	21	95	0	0	0	0	0	2	0
2377731	0	0	0	0	0	0	0	0	0	0	0	0	0	0	0	0	0	0	0	0	0	0	0	0	1	0	0	0	0	0	0	0	0	0	13	0	0	0	0	0	0	4	0	0	0	0	0	0	0
3262406	7	0	1	0	15	0	0	0	1	0	3	0	2	0	0	1	0	0	9	1	4	0	0	2	2	0	1	0	12	1	0	0	31	0	0	1	1	3	1	8	8	0	2	0	0	1	3	3	0
267718	0	0	5	79	5	4	0	0	10	0	0	0	0	0	0	0	1	0	0	0	0	0	19	0	1	0	1	0	5	20	4	0	0	0	1	0	0	0	0	0	25	2	0	0	0	5	0	0	0
2740953	0	0	0	0	3	1	0	92	0	0	0	0	0	2	0	0	0	0	0	0	0	7	0	0	0	0	0	1	12	0	21	0	0	0	0	0	0	2	0	0	0	0	0	0	0	0	0	0	0
549635	0	0	0	0	0	0	0	0	0	0	0	0	0	0	0	0	0	0	0	0	1	0	0	0	0	0	0	0	0	0	0	0	1	0	0	0	0	9	0	0	1	179	0	0	0	0	0	0	0
579278	0	0	0	0	0	0	0	0	0	0	0	0	0	0	0	0	0	0	0	0	0	0	0	0	0	0	0	0	0	0	0	0	0	0	0	0	0	0	0	0	0	0	0	0	0	0	0	0	0
178885	0	23	1	0	0	2	0	0	0	0	1	0	33	9	0	3	4	1	0	0	13	0	0	0	7	0	3	0	0	0	7	0	23	1	2	1	0	21	1	3	0	3	0	0	0	0	0	0	0
295094	0	0	0	0	0	0	0	0	0	0	0	0	0	0	0	0	0	0	0	0	0	0	0	0	0	43	0	0	0	0	0	0	0	0	0	0	0	0	0	0	135	0	0	0	0	0	0	0	0
4461030	0	0	0	0	1	0	0	0	0	0	0	0	0	0	0	0	0	0	0	0	0	0	0	0	0	0	0	0	0	0	0	0	0	0	0	0	0	0	0	0	13	0	0	7	0	0	0	0	0
191483	0	1	5	1	8	1	0	7	1	19	0	1	12	2	0	2	3	0	0	0	3	6	3	0	1	3	3	0	2	0	1	3	0	0	1	0	4	3	5	13	9	9	1	12	0	3	0	2	0
358008	0	2	4	22	2	6	0	0	4	0	1	0	1	1	0	5	2	2	0	0	20	5	6	0	4	2	0	1	4	7	3	0	1	0	3	5	2	0	2	2	9	1	3	0	0	4	0	2	0
2647328	0	1	0	14	5	0	0	0	0	0	0	0	14	4	0	0	0	0	1	0	12	0	0	0	2	0	0	0	14	46	1	0	2	1	44	0	0	0	0	4	0	2	0	0	13	0	0	0	0
528782	5	4	0	1	0	0	1	0	0	0	0	0	0	0	0	59	0	0	0	0	0	0	30	0	1	4	0	0	19	0	0	10	0	3	20	8	0	1	2	0	1	16	0	0	1	0	0	1	0
1740498	0	4	7	1	6	0	0	10	2	12	2	0	13	1	0	2	2	1	0	0	4	15	2	0	1	0	3	1	3	0	1	0	0	0	1	1	1	2	3	8	15	10	2	22	0	1	0	3	0
112718	0	0	0	36	4	0	0	0	0	0	0	1	0	0	0	0	0	0	0	0	3	0	0	0	4	0	0	0	0	0	0	0	0	82	16	0	0	14	0	0	0	0	0	0	0	0	0	0	0
174730	1	11	1	6	6	0	0	1	1	0	0	0	1	0	0	6	0	2	0	0	27	7	1	0	5	0	2	1	0	0	1	1	9	0	6	8	7	0	20	0	3	0	4	0	0	1	0	2	0
326662	0	0	0	0	0	0	0	0	0	0	0	0	0	0	0	0	0	0	0	0	0	2	168	0	4	0	0	0	11	0	0	0	0	0	0	0	0	0	0	0	0	1	0	0	0	0	0	0	0
319260	0	0	0	0	0	0	0	0	0	0	26	0	0	0	0	0	0	3	0	0	11	0	28	0	0	0	7	0	12	1	0	0	7	0	0	0	0	0	0	0	4	0	4	0	0	0	0	0	0
294909	0	0	0	0	0	0	0	0	0	0	0	0	0	0	0	0	0	0	0	0	0	0	0	0	0	0	0	0	0	0	0	0	0	0	0	0	0	0	0	0	0	184	0	0	0	0	0	0	0
346938	0	0	0	0	0	20	0	0	0	0	0	3	0	0	0	16	0	0	0	0	0	0	0	0	0	22	0	0	3	1	0	5	10	0	47	1	0	0	0	0	0	10	0	0	0	0	0	0	0
302538	0	0	0	0	0	0	0	0	0	0	0	0	0	0	0	0	1	0	0	0	0	0	0	0	0	81	0	0	0	0	0	0	0	0	0	0	0	0	5	0	0	0	0	0	0	0	0	10	0
190638	0	0	0	0	0	1	0	0	0	2	0	0	1	0	0	0	0	0	0	0	0	1	0	0	1	0	0	0	1	23	69	0	18	0	5	0	1	1	1	2	2	2	1	2	0	1	0	1	0
120969	1	0	0	0	0	0	1	0	0	0	0	0	0	0	0	2	0	0	0	0	0	0	0	0	6	0	0	0	0	0	0	0	0	0	0	0	0	4	0	0	0	0	0	0	0	0	0	0	0
985239	0	8	0	25	4	11	0	8	8	1	4	0	2	0	0	11	3	0	2	0	0	0	0	0	15	0	0	1	13	9	0	0	0	0	2	0	0	0	4	0	11	0	0	3	0	2	0	0	0
215963	0	0	0	18	0	0	0	0	0	0	0	35	0	96	0	0	0	1	0	0	0	0	0	0	0	0	0	0	0	0	0	0	0	13	0	0	0	0	0	0	0	3	0	0	0	0	0	0	0
197725	0	0	0	0	0	0	1	0	0	0	1	0	0	6	0	0	0	0	0	0	2	0	43	0	0	23	0	0	0	0	0	0	0	0	0	0	0	22	0	0	58	8	0	0	0	0	0	0	0
317135	0	0	0	0	0	0	0	0	0	0	0	0	4	0	0	0	0	0	0	0	0	0	29	0	0	0	0	0	0	0	0	0	0	0	0	0	0	0	0	0	37	20	10	0	0	0	0	0	0
147100	0	0	0	0	0	0	0	0	0	0	0	0	0	0	0	0	0	0	0	0	0	0	56	0	0	0	0	0	0	0	0	0	0	0	0	0	0	9	3	0	8	70	0	0	0	0	0	0	0
566243	0	0	0	0	1	0	0	0	0	0	0	0	0	1	0	0	0	1	0	3	0	1	0	0	2	0	0	0	0	0	3	0	2	11	19	16	0	0	1	8	0	0	0	3	0	2	0	0	0
366794	1	2	4	2	14	0	0	3	0	0	0	0	1	0	0	4	0	0	0	0	41	3	3	0	5	2	0	0	4	2	0	0	23	0	2	4	11	0	11	0	5	6	0	0	0	2	0	0	0
2866420	4	0	0	0	0	1	14	1	0	0	0	0	0	0	0	4	0	0	6	32	14	0	3	0	8	0	1	0	0	2	0	0	1	4	1	0	0	0	0	0	0	0	0	0	0	0	0	0	0
4403113	0	5	1	2	5	0	4	0	0	0	0	1	1	2	0	4	0	2	0	0	24	5	2	0	7	0	0	0	1	1	2	1	9	0	2	9	7	0	12	0	4	1	3	0	0	2	0	4	0
578649	0	0	0	0	0	0	0	0	0	104	0	0	0	0	0	0	0	0	0	0	0	0	0	0	0	0	0	0	0	0	0	0	0	0	0	0	0	0	0	0	0	0	0	0	0	0	0	0	0
1034052	0	0	2	2	2	1	0	2	1	0	0	0	5	0	0	0	1	0	0	0	3	1	0	0	12	0	1	0	2	3	3	2	3	4	6	0	0	1	0	0	2	4	0	0	18	1	0	3	0
836693	0	0	0	0	0	0	1	0	0	0	105	0	0	0	0	0	0	0	0	0	0	0	0	0	0	28	0	0	0	0	0	0	0	0	0	0	0	0	0	0	0	0	0	0	0	0	0	0	0
194909	0	3	1	2	6	1	0	6	1	8	2	0	13	1	0	2	1	0	0	0	3	2	1	1	1	3	3	0	1	0	2	1	1	0	0	1	6	2	12	11	17	8	2	17	0	2	0	4	0
4366834	0	0	0	0	0	0	0	0	0	0	0	0	0	0	0	0	0	0	0	0	0	185	0	0	0	0	0	0	0	0	0	0	0	0	0	0	0	0	0	0	0	0	0	0	0	0	0	0	0
216550	0	0	0	0	0	0	0	0	0	0	0	0	0	0	0	0	0	0	0	0	0	0	182	0	0	0	0	0	0	0	0	0	0	0	0	0	0	0	0	0	0	0	0	0	0	0	0	0	0
804526	0	0	0	3	0	0	10	0	0	0	1	0	0	4	0	7	3	3	3	0	11	6	10	0	1	6	1	0	0	5	1	2	2	0	3	2	0	0	6	4	18	0	12	0	0	0	0	0	0
4415943	0	0	0	1	0	0	1	0	0	0	1	0	0	0	0	2	0	0	3	0	1	2	3	0	1	0	1	0	0	11	0	0	0	0	0	0	0	1	0	0	1	1	0	0	4	0	0	0	0
539581	0	2	0	0	0	0	0	0	0	0	0	0	0	0	0	0	0	0	0	0	58	0	0	0	0	0	0	30	0	0	0	0	0	0	0	0	0	0	0	0	0	0	0	0	0	20	0	0	0
527941	0	0	0	0	0	3	2	0	0	0	0	14	0	0	0	134	0	0	0	0	0	0	0	0	4	2	0	0	0	1	0	0	1	0	2	1	0	0	0	0	0	3	0	0	0	0	0	2	0
4316932	0	0	0	0	0	0	6	0	0	0	0	0	0	0	0	0	0	0	0	0	0	0	10	0	0	0	0	0	0	0	0	0	0	0	0	0	0	0	0	0	0	0	0	0	0	0	0	0	0
808852	23	0	6	0	0	1	22	0	0	0	0	0	3	0	1	1	4	1	8	13	1	6	3	0	2	0	0	0	0	6	0	0	1	6	1	0	0	0	0	0	0	0	0	0	2	0	0	0	0
327598	0	0	0	0	0	0	0	0	0	0	0	0	0	0	0	0	0	0	0	0	0	0	1	0	1	0	0	0	0	0	0	3	0	0	0	0	0	0	0	0	1	166	0	0	0	1	0	0	0
610111	0	0	0	0	0	0	3	3	0	12	0	0	0	0	0	0	0	0	0	0	0	0	0	0	0	0	0	0	0	0	0	0	0	0	0	11	0	38	0	0	0	0	0	0	0	0	0	0	0
4387453	0	0	0	0	0	0	0	0	0	0	0	0	0	0	0	0	0	0	0	0	0	0	25	0	0	0	0	0	0	0	0	0	0	0	0	0	105	0	0	0	18	0	0	0	0	0	0	0	0
191582	0	0	0	0	1	0	0	0	0	0	0	1	0	0	0	1	0	1	0	0	1	0	2	0	7	8	2	0	5	3	0	5	14	0	19	1	1	0	4	0	6	5	11	0	0	0	0	0	0
158215	0	99	3	0	0	0	0	0	0	0	0	0	0	8	0	0	4	1	3	0	0	0	0	0	0	0	1	0	4	0	0	0	0	0	0	0	8	0	0	5	0	0	0	0	0	2	0	0	0
234959	0	0	0	0	0	0	0	0	0	0	0	0	0	0	0	0	0	0	0	0	0	0	102	0	0	34	0	0	0	0	0	0	0	0	0	0	0	0	0	0	0	0	0	0	0	0	0	0	0
329790	0	0	0	0	0	2	0	0	0	0	6	0	0	0	0	0	0	0	1	0	119	0	2	0	0	0	0	0	1	0	0	0	0	0	0	0	0	3	2	7	0	0	1	0	0	1	0	0	0
216599	0	0	0	0	0	0	0	0	0	0	0	0	0	0	0	0	0	0	0	0	0	0	59	0	0	0	0	0	0	0	0	0	0	0	0	0	0	0	0	0	10	0	0	0	0	0	0	0	0
536584	0	0	0	0	0	0	0	0	0	0	0	0	0	0	0	0	0	0	0	0	0	0	0	0	0	36	0	0	0	0	0	0	0	0	0	0	0	0	0	0	0	0	0	0	0	0	0	0	0
821080	0	0	0	0	0	0	0	0	0	0	0	0	0	0	0	0	0	0	0	0	0	0	0	0	0	0	0	0	0	0	0	0	0	0	0	0	0	0	0	0	0	7	0	1	0	0	0	0	12
194269	0	0	0	0	0	0	0	0	0	0	0	0	0	0	0	0	0	0	0	0	0	0	0	0	0	0	0	0	0	0	0	0	0	0	0	0	1	0	0	0	2	1	0	0	0	141	0	0	0
4391009	0	2	2	0	0	2	1	0	0	0	2	0	24	0	0	1	3	1	1	0	25	0	0	0	2	0	8	0	0	0	10	0	24	0	1	1	0	3	9	10	0	3	0	1	0	0	0	0	0
3889756	0	0	0	23	0	0	0	1	0	0	0	2	4	1	0	2	0	0	0	0	2	0	0	0	0	0	0	0	0	0	8	0	0	1	1	0	0	0	0	0	0	21	0	3	9	0	0	0	0
3581175	0	0	0	0	0	0	0	0	0	0	0	0	0	0	0	0	0	0	0	0	0	0	0	0	0	0	0	0	0	0	0	0	0	0	14	0	0	0	0	0	0	0	0	0	0	0	0	0	0
846386	0	0	0	0	0	0	0	0	0	0	0	0	0	0	0	0	0	0	0	0	0	0	150	0	0	0	0	0	0	0	0	0	0	0	0	0	0	0	0	0	20	0	0	0	0	0	0	0	0
368698	0	8	0	0	3	0	0	0	3	21	0	0	0	0	0	0	0	1	0	0	1	6	1	0	1	0	0	0	2	0	0	0	0	0	0	0	12	0	34	3	14	1	0	0	0	0	0	1	0
443620	0	0	0	0	0	0	0	0	0	2	0	0	0	0	0	0	0	0	0	0	0	0	7	0	0	0	0	0	0	0	0	0	0	0	0	0	149	0	0	0	0	0	0	0	0	4	0	0	0
4334711	5	0	0	0	7	0	0	0	0	0	0	0	0	0	0	0	0	0	6	0	2	0	0	0	5	0	1	0	5	1	0	0	36	0	7	0	0	3	3	7	3	2	1	0	0	3	3	0	0
4405932	0	0	0	0	0	0	1	0	0	0	0	0	1	0	0	2	0	1	3	5	4	2	0	1	3	0	0	0	0	3	1	0	3	0	2	0	0	1	0	0	0	0	0	0	1	0	0	0	0
4391542	1	0	0	0	0	0	0	0	0	0	0	0	0	0	0	0	1	0	14	0	1	1	0	0	2	0	0	0	0	0	8	0	1	0	1	1	0	7	0	0	1	1	0	0	0	0	1	0	0
3531225	4	1	1	0	2	2	0	0	0	0	0	0	0	0	0	0	0	0	1	2	1	4	0	1	0	0	0	0	0	0	3	0	6	9	17	17	0	0	0	9	0	0	0	0	0	3	0	0	0
326136	11	0	0	0	12	0	0	0	0	0	0	0	0	0	0	0	0	0	0	0	0	0	0	0	1	35	0	0	0	0	0	14	0	0	3	0	0	0	3	0	0	0	0	0	0	0	0	0	0
667570	0	0	0	0	77	0	0	0	0	0	0	0	0	0	0	0	0	0	0	0	0	0	0	0	0	0	0	0	0	0	0	0	0	0	0	0	0	0	0	0	0	0	0	0	0	0	0	0	0
366068	0	0	0	0	0	0	0	0	3	0	2	1	0	0	0	0	0	0	0	0	0	0	0	1	0	2	0	0	1	2	0	13	3	0	11	14	0	0	67	0	0	5	0	0	0	0	0	0	0
305141	0	0	0	0	0	0	0	0	0	0	0	20	0	0	0	0	0	0	0	0	0	0	0	0	0	0	0	0	0	0	0	0	0	0	1	0	0	0	0	0	0	18	0	0	0	0	0	0	0
343699	0	93	0	1	0	0	0	12	0	2	0	0	0	0	0	1	0	0	0	0	0	0	0	0	14	0	0	0	6	0	3	0	3	0	0	0	4	0	2	0	0	3	0	0	0	1	0	1	0
4331760	0	0	0	0	0	0	0	0	0	0	17	0	0	0	0	0	0	0	0	0	0	0	0	0	23	0	0	0	24	0	0	0	0	0	0	0	0	10	0	0	19	9	0	0	0	0	0	0	0
288362	0	0	4	28	1	3	0	0	3	0	0	1	0	0	0	0	2	1	0	0	2	0	12	0	3	8	2	1	0	9	4	0	1	0	15	2	0	0	0	0	12	0	3	0	0	2	0	0	0
337403	0	0	0	0	0	0	2	0	0	0	0	0	0	0	0	0	0	0	0	0	0	0	0	0	0	31	0	0	0	0	0	28	0	0	0	0	0	0	0	0	51	2	0	0	0	0	0	0	0
367139	0	2	0	0	0	28	0	0	0	0	1	0	2	4	0	8	0	0	0	0	0	0	0	0	3	0	0	0	0	0	0	8	0	0	0	4	0	0	0	0	0	21	0	0	0	0	0	0	0
72112	2	0	0	0	0	0	1	0	0	0	0	0	0	0	0	0	0	1	0	0	0	0	2	0	0	0	1	0	0	0	0	0	0	0	0	0	0	1	0	45	0	0	0	0	0	0	0	0	0
70628	0	0	0	25	0	4	8	0	0	0	0	0	0	0	0	0	0	0	0	0	59	0	0	0	2	0	0	0	0	0	5	0	0	0	0	0	0	1	0	0	0	0	0	0	0	0	2	0	0
894969	0	0	3	6	0	2	0	3	0	0	0	0	2	0	0	0	0	0	0	0	4	0	0	0	4	0	1	0	7	2	0	2	0	3	4	0	0	1	0	0	4	5	0	0	15	0	0	2	0
4483046	0	62	0	0	0	0	0	0	0	0	0	0	0	0	0	0	0	0	0	0	0	0	0	0	0	0	0	0	1	0	0	3	0	0	0	0	0	0	0	0	0	0	0	0	0	0	0	4	0
633252	0	0	0	0	0	0	0	0	0	0	0	0	0	0	5	1	16	2	0	0	0	0	0	0	0	0	9	1	0	1	0	0	0	0	0	0	0	0	0	0	0	0	28	0	20	0	0	0	1
4458576	0	0	0	0	0	0	2	0	0	0	4	0	1	2	0	0	1	3	7	0	11	2	1	0	14	1	4	0	2	6	0	0	12	0	0	0	1	2	1	2	0	0	2	0	1	0	0	1	0
352617	0	0	0	0	0	4	0	0	0	0	0	0	0	0	0	0	0	0	0	0	0	0	0	1	0	0	0	0	16	0	0	1	0	0	0	0	0	0	0	2	119	1	0	0	0	2	0	0	0
2469654	0	0	0	0	0	0	0	0	0	0	0	0	0	0	0	0	0	0	0	0	0	0	0	0	0	0	0	0	0	0	0	0	0	35	56	0	0	15	0	0	0	0	0	0	0	0	0	0	0
193575	0	1	0	4	0	3	0	0	2	0	1	1	0	1	0	1	1	0	0	0	3	2	0	0	19	0	4	0	0	17	22	0	3	0	5	0	0	10	4	0	3	4	6	0	2	0	0	0	0
505565	0	0	1	0	0	0	0	0	0	0	0	0	0	0	0	3	0	0	0	27	2	1	0	0	0	0	0	0	0	19	0	0	0	0	0	0	0	0	16	0	0	0	0	0	46	0	2	0	0
389371	0	0	0	0	0	0	0	0	0	0	20	0	0	0	0	0	0	0	0	0	0	0	24	0	0	0	0	0	0	0	0	0	0	0	0	0	0	0	0	0	13	40	0	0	0	0	0	0	0
545299	3	0	0	0	0	5	2	0	0	0	0	0	1	0	0	0	0	1	3	0	1	0	0	0	0	0	2	0	0	2	2	0	0	0	2	0	0	0	0	0	0	0	0	0	0	0	1	0	0
458550	0	0	0	0	0	0	0	0	0	0	1	0	0	0	0	0	0	0	0	0	0	0	0	0	0	59	0	0	0	0	0	0	0	1	0	0	0	0	0	0	0	14	0	0	0	0	0	0	0
304641	2	0	0	0	1	0	0	0	0	0	0	0	0	0	0	0	0	1	0	6	1	3	0	1	0	0	0	0	0	1	1	0	4	3	19	16	0	0	0	8	0	0	0	1	0	1	0	0	0
294545	0	0	0	0	0	0	0	0	0	0	8	0	0	0	0	0	0	0	0	0	0	0	0	0	0	0	0	0	0	0	0	0	0	0	0	0	0	0	0	0	0	0	0	0	0	0	0	0	0
522959	0	0	0	0	0	0	0	0	0	0	0	0	0	0	0	0	1	0	0	0	0	0	0	0	0	77	0	0	0	0	0	0	0	0	0	0	0	0	6	0	0	0	0	0	0	0	0	0	0
550936	0	0	3	0	1	0	0	0	0	0	0	0	0	0	0	0	0	0	0	1	0	0	0	0	0	0	0	0	0	0	1	0	0	0	0	0	0	0	0	0	0	0	0	1	0	0	0	0	0
358858	0	0	0	0	0	0	18	0	0	0	0	0	0	9	0	0	0	10	0	0	0	0	3	0	0	0	0	0	0	0	0	0	4	0	0	2	0	4	0	0	0	5	0	0	0	0	0	0	0
2613485	0	0	0	0	0	0	0	0	0	0	23	0	0	0	0	0	0	0	0	0	0	0	0	0	0	1	0	0	0	0	0	0	0	1	6	0	0	0	0	2	0	2	0	57	0	0	0	0	0
188887	0	0	0	0	6	0	0	3	1	5	1	0	7	0	0	1	1	0	0	0	2	4	2	0	0	2	0	0	0	0	1	0	0	0	0	0	7	5	10	14	13	12	2	20	0	2	0	0	0
195157	0	4	0	0	13	0	0	6	0	5	2	0	6	0	0	2	0	0	1	0	5	0	5	0	0	0	0	0	14	0	0	0	1	0	0	3	5	5	0	0	0	7	0	0	1	5	0	0	0
4008675	0	0	2	2	4	0	0	9	2	10	1	0	27	1	0	2	2	0	0	0	1	5	2	0	1	2	1	0	2	0	1	1	0	0	1	0	4	2	5	1	10	6	2	6	0	0	0	1	0
184897	0	0	1	30	0	3	0	0	6	0	0	1	0	0	0	0	2	0	1	0	1	0	10	0	0	4	1	0	2	15	7	0	1	0	12	3	1	0	1	0	8	1	1	0	0	2	0	0	0
3505032	0	0	0	0	0	0	0	0	0	0	0	0	0	0	0	1	0	1	0	0	0	0	0	0	0	0	0	0	0	0	0	0	0	0	0	0	0	0	0	0	0	0	0	0	0	1	0	0	0
849535	0	0	0	0	0	0	0	0	0	0	0	4	0	2	0	0	0	0	0	0	0	0	0	0	0	5	0	0	0	1	0	0	0	0	1	0	4	2	0	0	44	22	34	0	0	0	0	0	0
241368	0	0	0	0	0	0	0	0	0	0	0	0	0	0	0	0	0	0	0	0	0	0	0	0	0	15	0	0	0	0	0	0	0	0	0	0	0	0	0	0	0	0	0	0	0	0	0	0	0
848669	0	0	1	0	0	3	0	0	0	0	0	0	15	0	0	1	3	0	3	0	25	0	0	0	2	0	7	0	0	0	4	1	26	0	1	0	0	2	7	15	0	1	0	1	0	0	0	0	0
561636	0	1	16	6	0	3	5	0	0	0	0	0	6	0	0	0	0	0	0	0	1	0	0	0	6	0	0	0	1	0	1	0	1	51	1	0	0	0	0	0	0	0	0	0	10	0	0	0	0
194258	0	0	0	1	9	0	1	0	0	0	0	0	0	0	0	3	0	0	2	0	39	1	0	0	6	0	0	0	0	3	1	1	5	0	11	24	0	0	3	0	2	0	0	0	0	1	0	0	0
176890	0	7	3	25	2	6	0	1	10	0	0	4	2	1	0	2	10	1	0	0	7	0	1	0	0	0	0	0	2	1	5	0	2	0	6	0	0	0	3	6	1	1	0	8	0	0	0	2	0
29056	0	0	0	0	0	0	1	0	0	0	0	0	0	0	0	0	0	0	2	0	0	0	0	0	0	0	0	0	0	0	0	0	0	0	5	0	0	1	0	0	0	0	0	0	0	0	0	0	0
355940	0	0	0	0	0	0	0	0	0	0	0	0	0	0	0	0	0	0	0	0	0	0	0	0	0	52	0	0	0	0	0	0	0	0	0	0	0	0	0	0	0	0	0	0	0	0	0	0	0
4325275	0	1	5	3	0	0	1	2	1	0	1	0	1	0	0	0	0	0	0	0	1	0	0	0	3	0	1	0	4	3	2	0	1	1	4	0	0	0	0	2	1	4	0	0	10	0	0	2	0
826624	0	0	0	0	0	0	0	0	0	0	0	0	0	0	0	0	0	0	0	0	0	0	0	0	0	0	0	0	0	0	0	0	0	6	0	3	0	0	0	0	78	21	0	0	0	0	0	0	0
509709	1	2	0	0	1	0	0	1	0	23	0	0	0	0	0	0	0	2	0	0	1	0	1	0	1	0	0	0	0	0	0	0	1	0	0	0	2	4	43	0	1	0	0	0	0	2	0	0	0
320468	0	0	0	0	0	0	0	0	0	0	0	0	0	0	0	0	0	0	0	0	0	0	0	0	0	0	0	0	0	0	0	0	0	0	0	0	0	0	0	0	0	147	0	0	0	1	0	0	0
183048	0	4	0	14	5	0	0	0	3	0	0	0	0	0	0	1	0	1	1	0	22	3	5	0	2	0	0	0	1	6	1	3	2	0	4	13	2	0	11	0	4	1	4	0	0	2	0	1	0
213399	0	0	0	0	93	0	0	0	0	0	0	0	0	0	0	0	0	0	0	0	0	0	0	0	0	0	0	0	0	0	0	0	0	0	0	5	0	0	0	0	0	0	0	0	0	0	0	0	0
329650	0	0	0	0	0	0	0	0	0	0	0	2	0	0	0	0	0	1	0	0	0	0	0	0	103	1	0	0	0	0	0	0	0	0	31	0	0	3	0	0	0	2	0	0	0	0	0	0	0
569210	0	0	0	0	0	0	0	0	0	0	0	0	0	0	0	0	0	0	0	0	0	0	0	0	0	0	0	0	0	0	0	6	0	0	0	0	0	1	0	0	0	63	0	0	0	0	0	0	0
196898	0	1	0	2	6	0	1	0	0	0	0	1	1	0	0	4	0	1	0	0	20	2	1	0	7	1	1	0	2	1	1	2	5	0	5	18	7	0	13	0	7	1	0	0	0	3	0	1	0
350277	0	1	0	0	0	1	1	1	0	2	1	1	0	0	0	0	0	0	0	0	2	0	7	0	0	1	0	0	5	0	1	3	0	0	2	0	0	4	1	0	1	1	0	1	0	4	0	0	0
370105	0	0	0	0	0	6	0	0	0	0	0	0	0	5	0	0	0	0	0	0	0	0	0	0	0	0	0	0	123	0	0	1	0	0	0	0	0	1	0	0	1	0	0	0	0	3	0	0	0
753638	0	0	0	0	0	0	0	0	0	0	0	0	0	0	0	0	0	0	0	0	0	0	0	0	0	0	0	0	0	0	0	0	0	0	0	0	0	0	0	0	0	17	0	0	0	0	0	0	0
375059	0	0	0	0	0	0	0	0	0	0	0	0	0	0	0	0	0	0	0	0	0	0	0	0	33	0	0	0	0	0	0	0	0	0	0	0	0	0	0	0	0	0	0	0	17	0	0	0	0
292921	0	0	0	0	0	0	0	0	0	0	0	0	0	48	0	0	0	1	0	0	0	0	2	0	1	5	0	0	0	0	0	38	2	0	0	0	1	5	0	0	0	0	15	0	0	0	0	0	0
209760	0	0	7	22	1	3	0	0	2	0	1	2	1	0	0	0	1	0	0	0	0	0	8	0	1	3	5	0	3	16	6	0	0	1	7	3	1	0	0	0	9	0	0	0	0	5	0	0	0
529377	0	0	0	0	0	0	3	0	0	0	7	0	0	0	0	8	0	0	0	0	0	0	0	0	0	37	0	0	0	0	0	20	0	0	0	0	0	0	0	0	6	0	0	0	0	0	0	0	0
148925	0	0	0	0	0	0	0	0	0	0	0	0	0	0	0	0	0	0	0	0	0	0	13	0	0	23	0	0	0	0	0	11	0	0	0	0	0	0	0	0	28	0	0	0	0	0	0	0	0
851715	0	0	0	0	0	0	0	0	0	0	0	0	0	0	0	0	0	0	0	0	0	0	0	0	0	0	0	0	0	0	0	0	0	0	0	0	0	27	0	0	0	111	0	0	0	0	0	0	0
186020	0	0	0	0	0	0	0	0	0	0	0	0	0	0	0	0	0	0	0	0	0	0	0	0	0	4	0	0	0	0	0	0	0	0	0	0	0	0	0	0	24	72	11	0	0	0	0	0	0
564140	0	1	1	1	0	0	0	0	6	0	9	0	0	2	0	0	0	0	0	0	2	0	0	0	0	0	1	0	6	0	2	2	5	1	2	1	8	13	11	0	0	5	1	0	0	4	0	1	0
1076668	0	0	0	0	0	0	0	0	0	0	0	0	5	0	0	0	0	0	0	0	0	0	0	0	12	0	0	0	1	0	0	0	0	109	0	0	0	0	0	0	0	0	0	0	0	0	0	0	0
4334844	0	0	0	0	0	0	0	0	0	0	4	0	0	0	0	0	0	0	0	0	0	0	0	0	0	16	0	0	0	0	0	13	0	0	0	0	0	0	0	0	0	0	0	0	0	0	0	0	0
312770	0	0	0	0	0	0	0	0	0	0	4	0	0	0	0	0	0	0	0	0	0	0	0	0	0	0	0	0	3	0	0	0	1	0	0	0	0	19	42	0	0	31	0	0	0	0	0	0	0
191161	0	2	1	20	1	2	0	1	1	0	0	0	0	0	0	2	0	1	0	0	12	3	4	0	3	5	0	2	0	5	3	2	3	0	10	4	5	0	2	0	6	0	3	0	1	0	0	0	0
4296242	0	4	0	0	0	100	0	0	0	0	0	0	0	0	0	0	0	0	0	0	0	7	0	0	0	0	0	0	0	0	0	0	14	0	1	0	0	9	0	0	0	3	0	0	0	0	0	0	0
4369272	0	0	0	0	17	0	0	5	0	9	0	0	3	0	0	0	0	0	0	0	0	0	2	0	0	0	0	0	11	0	1	0	14	0	1	1	2	11	3	0	1	12	12	0	0	1	0	0	0
4303761	0	0	0	0	0	0	0	0	0	0	0	0	0	0	0	0	0	0	0	0	0	0	0	0	19	0	0	0	0	0	0	0	0	0	0	0	0	0	0	0	0	0	0	0	0	0	0	0	0
364563	1	2	0	2	4	0	2	0	0	0	1	1	1	1	0	4	0	0	0	0	11	4	2	0	6	0	1	0	1	4	2	3	10	0	2	8	8	0	7	0	8	1	1	0	0	1	0	3	0
1713225	4	31	0	0	1	0	0	17	0	1	0	0	5	0	0	0	4	0	0	0	0	0	0	0	16	0	0	0	12	0	0	0	2	0	0	0	0	1	3	0	0	0	0	0	0	3	0	0	0
4363066	0	1	0	2	0	1	0	0	0	0	0	1	14	8	0	0	13	0	0	0	0	0	0	0	66	0	0	0	2	0	0	0	0	0	0	0	0	1	0	0	0	1	0	0	2	0	0	0	0
846464	0	0	0	0	0	0	0	0	0	13	0	0	0	0	0	0	0	0	0	0	0	0	15	0	0	0	0	0	48	0	0	0	0	0	0	0	0	0	0	0	13	6	0	0	0	0	0	0	0
4458755	0	0	0	0	0	0	0	0	0	0	0	0	0	0	0	0	0	0	0	0	6	0	0	0	0	0	0	0	1	0	0	0	0	0	0	0	0	0	0	0	0	0	0	0	0	0	0	0	0
28118	0	0	0	0	0	0	0	0	0	0	0	0	0	0	0	0	0	0	0	0	0	0	0	0	0	0	0	0	0	0	0	0	0	0	0	0	0	0	0	0	0	1	0	0	0	0	0	0	0
552988	0	0	0	0	0	0	0	0	0	0	0	0	0	0	0	0	0	0	0	0	0	0	0	0	0	0	0	0	0	0	0	0	0	0	0	0	0	0	0	0	0	120	0	0	0	0	0	0	0
348027	0	1	0	0	1	0	0	0	0	3	2	0	0	0	0	0	0	0	1	0	2	0	5	0	0	1	0	1	2	0	0	0	0	0	0	0	6	3	1	1	4	6	4	1	0	1	0	2	0
226450	0	0	0	0	0	0	0	3	0	0	0	0	0	0	0	0	0	0	0	0	0	0	0	0	0	0	0	0	0	0	0	0	0	1	0	0	0	0	0	0	0	0	0	0	0	0	0	0	0
4404220	0	0	10	1	1	0	0	0	0	0	1	0	3	0	0	0	0	0	0	0	0	0	0	0	6	0	0	0	2	1	0	0	0	0	30	0	0	0	0	0	0	0	0	0	0	7	0	0	0
4481613	2	1	6	12	0	0	0	0	1	3	3	0	2	1	0	0	2	1	1	0	2	3	1	0	12	3	3	0	0	7	9	0	4	0	7	0	0	3	4	0	4	3	5	0	4	0	0	0	0
70887	0	0	0	0	0	0	0	0	0	0	0	0	0	0	0	0	0	0	0	0	0	0	0	0	7	0	0	0	0	0	0	0	0	0	0	0	0	2	0	2	0	0	0	0	0	0	0	0	0
350091	0	1	2	7	4	3	1	0	0	4	0	0	1	3	0	0	1	0	0	0	0	0	8	0	10	0	0	0	6	6	8	0	0	0	2	2	0	0	14	1	0	1	1	0	0	0	0	0	0
199228	0	1	2	20	35	1	0	0	8	0	0	0	1	0	0	2	1	3	2	0	2	0	0	0	19	0	0	0	2	12	1	0	0	0	0	0	0	0	1	0	3	0	1	0	0	0	0	0	0
359950	0	0	0	0	0	0	16	0	0	0	54	0	0	0	0	0	0	0	0	0	0	0	0	0	0	0	0	0	0	0	0	0	0	0	0	0	0	0	0	0	0	0	0	0	0	0	0	0	0
246717	0	0	0	0	0	0	0	0	0	0	0	0	0	0	0	0	0	0	0	0	0	0	0	0	0	0	0	0	0	0	0	0	0	0	0	0	0	0	0	0	0	0	0	0	0	0	0	0	0
1663575	0	0	0	0	1	0	0	1	0	0	0	0	0	0	0	0	0	0	0	2	0	4	0	0	0	0	0	0	0	0	1	0	0	2	21	23	0	0	0	3	0	0	1	0	0	0	0	0	0
4309767	1	0	4	1	0	2	6	0	0	0	0	1	8	0	0	0	2	0	1	7	0	1	0	0	5	0	1	0	0	3	1	0	4	6	4	0	0	1	0	2	0	0	0	0	1	0	0	0	0
183496	0	0	1	0	22	1	0	1	0	19	0	0	0	0	0	0	0	0	0	0	0	0	0	0	0	0	1	0	0	2	9	0	13	0	0	1	1	4	3	2	1	1	0	0	0	2	0	0	0
4318566	0	0	0	0	0	0	0	0	0	0	0	0	0	0	0	0	0	0	0	0	0	0	0	0	0	0	0	0	0	0	0	0	0	0	0	0	0	5	0	0	0	0	0	0	0	0	0	0	0
310979	0	0	0	2	4	0	0	0	0	0	8	0	0	16	0	0	0	0	0	0	0	0	26	0	1	0	0	0	6	0	8	0	2	0	3	0	0	0	16	0	5	16	0	0	0	0	0	0	0
193666	4	10	0	1	35	0	2	0	0	3	1	0	8	2	0	6	0	2	1	0	3	15	3	0	1	2	0	0	2	0	0	0	0	0	1	0	0	0	0	1	0	1	0	0	0	0	0	0	0
216111	0	6	0	0	4	0	3	0	0	3	0	0	1	0	0	0	0	0	0	0	0	8	1	0	8	5	1	0	2	0	0	0	0	0	2	1	0	3	0	1	2	0	0	0	0	2	0	0	0
2549971	0	39	0	0	0	2	0	18	0	0	0	0	5	1	0	0	12	0	0	0	3	2	0	0	2	0	0	0	8	0	0	0	3	0	0	0	0	2	1	0	0	0	0	1	0	1	0	0	0
3175741	1	1	0	1	0	0	2	0	0	0	0	0	0	0	0	0	0	0	0	0	0	0	0	0	0	0	0	0	0	6	0	0	0	0	0	0	0	3	1	0	1	0	0	0	0	1	0	1	0
54330	0	0	0	0	0	0	0	5	0	0	0	0	0	3	0	0	0	0	0	0	0	0	0	0	0	0	0	0	0	0	0	0	19	0	3	10	0	0	0	0	0	3	0	0	0	0	0	0	0
415315	0	0	1	0	0	0	0	0	0	0	0	0	0	0	0	0	0	0	0	0	0	0	0	0	0	0	0	0	0	0	0	0	0	0	0	0	0	125	0	0	0	0	0	0	0	0	0	0	0
4430826	0	0	0	12	0	3	0	0	0	0	0	0	0	0	0	0	0	0	0	0	46	0	0	0	0	0	0	0	0	0	14	0	0	0	0	0	0	0	0	0	0	3	0	0	0	0	2	0	0
351927	0	0	0	0	0	0	2	0	0	0	0	0	0	0	0	0	0	0	0	0	0	0	5	0	0	14	0	0	2	0	1	0	0	0	0	0	0	1	1	0	9	1	0	0	0	0	0	0	0
560873	0	0	0	0	0	0	0	0	0	0	21	0	0	0	0	0	0	0	6	0	0	0	7	0	6	47	0	0	0	0	0	18	0	0	1	0	0	0	0	0	5	0	0	0	0	0	0	0	0
2058521	0	0	0	0	0	0	0	0	0	0	0	0	0	0	0	0	27	0	0	0	0	0	1	0	0	0	0	20	4	0	0	0	0	0	0	0	0	0	1	0	11	0	0	0	0	0	0	0	0
2190102	0	0	0	0	0	0	0	0	0	0	0	0	0	0	0	0	0	0	0	0	0	0	0	0	0	0	0	0	0	0	0	0	0	0	0	0	0	0	0	0	0	0	0	0	0	0	100	0	0
308956	0	0	0	0	0	0	1	0	0	0	2	0	0	0	0	0	0	0	0	0	7	0	0	0	0	0	0	0	0	0	0	0	2	1	0	2	0	0	1	7	0	0	0	0	0	0	1	0	0
520720	0	0	0	0	0	0	0	0	0	0	10	0	0	0	0	0	0	11	0	0	0	0	0	0	2	19	0	0	0	0	0	12	0	0	0	0	0	0	0	0	0	0	0	0	0	0	0	0	0
837574	0	0	0	0	0	0	0	0	0	0	0	0	14	0	0	0	0	0	0	0	0	0	0	0	0	0	0	7	0	0	0	0	0	0	0	0	0	0	0	0	0	0	0	0	0	1	0	0	0
59913	0	0	0	0	0	0	0	0	0	0	111	0	0	0	0	0	0	0	0	0	0	0	0	0	0	0	0	0	0	0	0	0	0	0	0	0	0	0	0	0	0	0	0	0	0	0	0	0	0
178759	0	0	0	0	0	0	0	0	0	0	47	0	0	0	0	0	0	0	0	0	0	0	0	0	0	13	0	0	0	0	0	0	0	0	0	0	0	34	0	0	0	3	0	0	0	0	0	0	0
312586	0	5	0	0	6	1	0	0	0	2	0	0	0	0	0	0	1	1	2	0	1	3	1	0	8	0	0	0	1	0	0	0	70	0	1	0	0	0	4	1	1	0	0	0	0	1	0	0	0
4385318	0	8	0	3	14	0	0	11	0	2	0	0	3	0	0	0	1	0	1	0	0	0	0	0	0	1	2	0	6	0	0	0	3	0	0	1	4	6	0	4	1	3	0	1	0	0	0	0	0
2224336	0	3	0	0	0	7	0	0	0	0	0	0	0	1	0	1	0	0	0	0	0	0	0	0	0	2	1	0	23	1	11	8	0	0	0	1	0	0	0	3	5	1	2	0	0	16	0	0	0
2875735	0	1	5	1	4	1	0	4	3	5	5	0	10	2	0	2	0	0	0	0	0	4	1	0	0	1	1	0	1	1	1	0	0	0	1	0	0	3	5	1	10	11	1	12	0	0	0	2	0
205241	0	0	0	3	0	0	1	0	0	0	0	0	0	0	0	0	0	1	0	0	9	4	2	0	0	8	2	0	2	1	0	0	0	0	0	0	0	15	0	0	1	0	0	0	13	18	0	8	0
130663	0	0	3	2	0	0	0	0	0	0	0	1	2	0	0	4	0	0	0	1	4	0	0	0	1	0	0	0	3	1	0	0	2	0	0	0	0	0	1	0	1	0	0	2	0	0	0	0	0
372906	0	4	0	0	0	0	0	0	0	0	0	0	0	0	0	0	0	0	0	0	7	18	12	0	0	0	0	0	0	0	0	0	0	0	0	0	0	65	0	0	0	1	0	0	0	5	0	0	0
4402610	0	14	0	0	0	0	0	0	0	0	0	0	0	0	0	0	0	4	0	0	0	0	0	0	0	1	0	0	0	0	0	0	0	0	0	0	0	0	0	0	0	0	0	0	1	1	0	0	0
875735	0	0	2	40	0	28	0	0	0	0	0	0	0	0	0	0	0	0	0	0	5	0	0	0	4	0	0	0	0	0	21	0	1	9	0	0	0	1	0	0	0	2	0	0	0	0	0	0	0
4452538	0	0	1	0	0	0	3	0	0	0	0	0	0	0	0	0	0	2	5	2	4	0	1	1	0	0	1	0	0	2	1	0	1	0	1	0	0	0	0	1	1	0	0	1	2	0	0	0	0
184494	1	0	10	0	9	0	0	0	0	0	0	0	0	0	0	0	0	0	0	0	7	0	0	0	3	0	0	0	0	60	0	0	0	0	0	0	0	0	0	2	0	0	0	0	0	0	0	0	0
4455183	0	0	0	0	0	0	0	0	0	0	0	0	0	0	0	0	0	0	0	0	0	0	1	0	4	0	0	0	0	0	0	0	0	0	1	0	0	0	0	0	0	0	0	0	0	0	0	0	0
177228	0	0	0	0	0	0	0	0	0	0	0	0	0	0	0	0	0	0	0	0	0	0	0	0	0	0	0	0	0	0	0	0	0	0	0	0	0	0	0	0	0	111	0	0	0	0	0	0	0
189083	0	0	0	2	0	3	0	0	0	0	0	0	0	4	0	1	0	0	0	0	0	0	2	0	5	1	0	0	1	0	0	4	4	0	0	0	0	9	0	0	0	3	0	0	0	0	0	0	0
368338	0	0	0	0	0	0	0	0	0	0	0	0	0	0	0	0	0	0	0	0	0	0	0	0	0	0	0	0	0	0	0	0	0	0	0	0	0	0	0	0	3	0	0	1	0	29	0	0	0
1104638	2	0	0	0	1	0	0	0	0	0	0	0	0	0	0	0	0	0	0	3	0	2	0	0	1	0	0	0	0	0	4	0	1	5	11	22	0	0	0	4	0	0	0	1	0	1	0	0	0
165107	0	0	0	0	0	0	0	0	0	0	0	0	0	0	0	0	10	0	0	0	0	0	0	0	0	0	0	0	0	0	0	0	0	6	1	0	0	0	0	0	0	0	0	0	0	0	17	0	0
4244333	0	0	0	5	0	2	0	9	0	0	0	0	0	0	0	0	1	0	0	0	0	0	4	0	11	3	0	0	0	0	0	0	14	0	4	0	0	8	8	3	0	24	0	0	0	0	0	0	0
4416763	1	0	0	0	0	1	3	0	0	0	0	0	34	0	0	0	0	0	3	0	4	0	0	0	11	0	0	0	0	0	2	0	3	11	5	0	0	0	2	0	0	31	0	0	0	0	0	0	0
687245	0	0	0	1	0	0	0	0	0	0	0	0	0	3	0	0	0	0	0	0	0	0	0	0	0	0	0	0	0	0	0	0	0	0	0	0	0	0	0	0	0	0	45	0	0	0	0	0	0
211706	0	0	0	0	12	0	0	4	0	10	5	0	23	0	0	2	0	0	0	0	1	0	0	0	0	0	0	0	1	0	0	0	0	0	0	0	1	3	0	1	1	11	0	0	0	12	0	0	0
363477	0	0	4	15	0	1	0	1	3	0	0	1	0	0	0	0	4	0	0	0	0	0	7	0	0	2	2	1	2	12	15	1	0	0	5	2	3	0	1	0	5	1	0	0	0	4	0	0	0
184394	0	2	0	0	21	0	1	0	0	0	0	0	6	0	0	0	0	0	0	0	0	0	0	0	0	0	0	0	1	0	0	0	20	0	0	2	2	5	13	1	0	3	0	0	0	7	0	1	0
509416	0	1	1	2	1	0	2	0	1	3	0	0	1	0	0	0	0	0	0	0	5	4	7	0	1	8	0	1	1	1	0	0	0	0	0	0	0	3	0	0	25	12	2	0	0	1	0	1	0
330294	0	0	9	0	0	0	0	0	0	0	0	0	0	43	0	4	0	0	0	0	0	0	0	0	1	0	2	0	6	0	0	0	0	0	1	4	0	0	10	0	0	0	0	0	0	0	0	0	0
547714	0	0	0	0	2	0	0	2	2	0	0	0	1	0	0	0	1	0	0	0	5	5	0	0	0	0	0	0	3	6	0	0	6	0	0	1	0	0	0	0	0	40	0	7	0	5	0	0	0
4381553	0	1	0	0	2	0	0	0	0	0	0	0	0	0	0	1	0	0	0	0	0	0	0	0	0	0	0	0	0	17	31	0	11	0	0	0	1	0	0	0	0	1	0	0	0	0	0	1	0
199226	0	0	0	0	0	0	1	0	0	0	6	0	0	0	0	0	0	0	0	0	1	0	2	3	0	9	6	0	27	0	0	5	0	0	1	0	0	0	0	0	3	7	0	0	0	12	0	0	0
337167	0	0	0	0	0	0	0	0	0	0	0	0	0	0	0	0	0	0	0	0	0	0	0	0	0	19	0	0	0	0	0	0	0	0	0	0	0	0	0	0	0	0	0	0	0	0	0	0	0
621829	0	0	0	0	0	2	0	0	0	0	2	12	0	6	0	34	0	0	0	0	14	0	0	0	0	0	0	0	3	0	0	1	0	0	1	0	0	16	0	0	0	0	0	0	1	0	0	0	0
525344	0	0	0	0	0	0	0	0	0	0	0	0	0	0	0	0	1	0	7	0	0	0	0	0	3	0	0	0	0	0	0	0	0	0	0	0	0	2	2	1	0	20	0	0	0	1	0	2	0
4387250	0	0	0	0	1	0	0	0	0	1	0	0	0	0	0	2	0	0	0	2	1	0	2	0	2	0	2	0	0	0	3	0	1	0	2	1	0	0	0	0	0	0	0	2	0	16	0	0	0
177100	0	2	0	53	0	0	0	0	7	0	0	5	0	0	0	2	3	0	0	0	2	0	3	0	0	2	0	0	1	1	2	0	4	0	6	0	0	0	6	0	2	2	0	0	1	0	0	0	0
4288931	0	0	0	0	0	0	0	0	0	0	0	0	0	0	0	0	0	0	0	0	0	0	0	0	0	0	0	0	0	0	0	0	0	0	0	0	0	0	0	0	0	91	0	0	0	0	0	0	0
4354173	1	0	1	6	0	2	0	1	1	0	0	0	0	0	2	0	1	0	0	0	1	0	0	0	4	0	0	0	0	0	2	0	2	0	2	0	0	2	1	0	0	4	0	3	0	0	0	0	0
714461	0	0	0	0	0	0	0	0	0	0	0	0	0	0	0	0	0	0	0	0	0	0	0	0	0	0	0	0	0	0	0	0	0	0	1	0	0	0	0	0	0	0	0	0	0	0	0	0	0
340474	0	0	0	0	4	2	0	1	1	8	1	0	1	0	0	0	0	0	0	0	0	0	0	0	1	0	0	0	2	8	24	0	5	0	0	0	0	3	0	0	1	1	0	2	0	0	0	0	0
197250	0	0	0	0	0	0	0	0	0	0	31	0	0	0	0	0	0	0	0	0	0	0	0	0	0	0	0	0	0	0	0	0	0	0	0	0	0	0	1	28	9	1	0	0	0	0	0	0	0
366623	0	0	0	0	0	0	0	0	0	0	0	0	0	0	0	0	0	0	0	0	0	0	0	0	0	63	0	0	0	0	0	0	0	0	0	0	0	0	0	0	0	0	0	0	0	0	0	0	0
563086	0	3	2	0	12	4	0	1	1	13	1	0	0	0	0	0	0	0	0	0	10	0	5	0	0	0	1	0	7	0	0	0	9	0	0	0	0	1	13	0	5	4	0	0	0	0	0	0	0
13811	0	0	0	7	0	0	0	0	0	0	0	15	0	9	0	0	0	0	0	0	0	0	0	18	0	0	0	0	0	0	0	0	0	3	0	0	0	0	0	0	0	0	26	0	0	0	0	0	0
4306178	0	11	0	7	0	0	0	0	0	0	0	0	19	0	0	0	0	0	0	0	9	0	3	0	0	0	0	0	0	0	0	0	24	5	3	0	0	0	0	0	0	12	0	0	0	0	0	0	0
1830364	0	12	0	1	4	2	0	5	1	0	0	0	1	0	0	0	1	0	0	0	1	0	1	0	46	0	0	0	12	2	0	1	3	0	0	0	0	0	0	0	0	0	0	0	0	1	0	0	0
4390134	0	0	0	0	2	0	0	0	0	0	0	0	2	0	0	0	0	0	0	0	1	1	0	0	0	0	0	0	0	0	0	0	0	0	3	0	0	1	2	0	3	0	0	0	0	0	0	0	0
347226	0	0	0	8	3	0	0	0	0	0	0	0	0	0	0	17	0	0	3	0	0	0	0	0	2	0	0	0	0	0	0	8	0	0	0	4	0	0	0	0	0	0	0	0	0	0	0	0	0
332500	0	8	0	1	0	0	1	2	0	1	0	0	0	0	0	0	1	0	0	0	0	0	0	0	7	1	1	0	4	2	12	0	7	0	0	0	27	5	7	1	0	2	0	0	0	0	0	1	0
593625	0	1	0	0	42	1	0	0	0	0	0	0	0	0	0	0	0	0	0	0	0	0	0	0	0	0	0	0	0	0	0	0	0	0	0	0	0	0	0	0	0	0	0	0	0	0	0	0	0
1107439	0	0	0	0	0	0	3	0	0	0	0	0	0	0	0	1	0	0	1	0	0	0	0	0	0	0	0	0	0	0	0	0	0	0	0	0	0	0	0	1	0	0	0	0	0	0	0	0	0
4395774	0	0	0	0	0	0	0	57	0	0	0	0	0	0	0	0	0	0	0	0	0	0	0	0	0	0	0	0	0	0	0	0	0	0	0	0	0	0	0	0	0	1	0	0	8	1	0	0	0
903426	0	0	1	1	0	0	0	0	1	0	0	0	13	0	0	0	0	0	0	0	1	0	0	0	19	0	11	0	2	0	0	0	1	1	0	0	0	1	0	1	0	0	0	1	0	0	0	0	0
714766	0	0	0	4	0	0	0	0	0	0	0	0	0	0	0	0	0	0	0	0	5	0	0	0	16	0	0	0	0	0	0	0	8	3	1	0	0	2	0	0	0	0	0	0	0	0	0	0	0
1934300	0	0	0	0	0	0	3	0	0	0	0	0	5	0	12	0	0	4	0	0	0	0	0	0	0	0	17	0	0	0	0	4	0	0	0	0	0	0	0	0	0	0	0	0	0	0	4	0	1
361108	0	2	0	0	11	0	0	0	0	7	0	0	3	0	0	0	0	0	0	0	1	6	0	0	2	0	0	0	1	0	0	0	6	0	0	0	2	3	12	0	0	8	0	0	0	1	0	0	0
214031	0	3	0	0	0	0	0	0	0	0	0	0	0	0	0	0	0	0	0	0	0	0	0	0	0	0	0	0	0	0	0	0	0	0	0	0	0	44	0	0	0	0	0	0	0	0	0	28	0
4399495	0	0	1	0	5	3	0	2	2	19	4	0	7	0	0	0	2	0	0	0	1	0	0	0	0	0	0	0	0	0	0	4	0	0	0	0	0	2	4	10	1	10	0	5	0	1	0	1	0
583500	0	0	5	1	0	0	0	0	0	1	0	0	0	0	0	0	0	0	0	0	1	0	0	0	1	0	0	0	0	0	0	0	0	0	0	0	0	0	0	0	0	7	0	2	0	0	0	0	0
174842	0	0	0	1	0	0	0	1	4	0	4	2	0	1	0	0	2	0	0	0	1	0	0	0	0	0	0	0	8	0	2	3	1	0	0	2	2	0	6	0	0	8	0	0	0	2	0	0	0
583590	0	0	0	0	74	0	0	0	0	0	0	0	0	0	0	0	0	0	0	0	0	0	0	0	0	0	0	0	0	0	0	0	0	0	0	0	0	0	0	0	0	0	0	0	0	0	0	0	0
336830	0	0	0	0	11	24	0	0	0	0	0	2	0	4	0	0	0	0	5	0	0	0	0	0	0	0	0	1	0	23	0	0	0	0	0	0	0	0	0	0	0	0	0	0	0	0	0	0	0
150412	0	1	0	0	0	20	0	0	0	0	10	0	0	0	0	0	0	0	0	0	0	0	0	0	0	0	1	0	0	0	0	0	2	0	12	0	0	0	0	0	0	0	0	0	0	0	0	33	0
580629	0	0	4	2	4	1	0	5	0	0	1	0	2	0	0	1	1	0	0	0	3	1	1	0	10	4	0	0	1	1	0	3	0	0	3	0	1	2	4	5	3	13	0	1	1	0	0	0	0
738351	0	0	0	0	0	0	0	0	0	0	0	0	0	0	0	0	0	0	0	0	0	0	0	0	0	0	0	0	0	0	0	0	0	0	0	0	0	0	0	0	107	0	0	0	0	0	0	0	0
157417	0	0	0	0	0	0	0	0	0	0	0	0	0	0	0	0	0	0	0	0	0	0	0	0	0	0	0	0	0	0	0	0	0	0	0	0	0	0	0	0	84	21	0	0	0	0	0	0	0
4300127	0	0	0	0	0	0	0	0	0	0	7	0	0	5	0	0	0	22	0	0	0	0	0	0	0	0	0	0	0	0	0	0	0	0	0	0	0	0	0	0	0	0	0	0	0	0	0	0	0
4390966	0	0	2	0	15	0	0	0	0	0	0	0	0	0	0	0	0	0	0	0	10	2	1	0	1	1	1	2	14	0	0	0	0	0	0	0	0	0	0	0	20	6	0	0	0	0	0	0	0
1135042	0	0	0	0	0	0	0	0	0	0	0	0	0	0	0	5	0	0	0	0	0	0	0	0	0	13	0	0	0	0	0	0	0	0	0	0	0	0	0	0	0	0	0	0	0	0	0	0	0
362450	0	0	0	0	0	0	0	0	0	0	0	0	0	0	0	0	0	0	0	0	0	0	0	0	0	0	0	0	0	0	0	35	0	0	0	0	0	0	0	0	0	0	0	0	0	0	0	0	0
4154872	0	0	0	0	0	0	0	0	0	0	0	0	0	0	0	0	0	0	0	0	0	0	0	0	0	0	0	0	0	0	0	0	0	0	0	0	0	0	0	0	102	0	0	0	0	0	0	0	0
292289	0	0	0	0	3	0	0	0	0	0	0	1	0	0	0	0	0	1	1	1	0	2	1	0	0	0	0	0	0	0	4	0	0	5	13	16	0	0	0	5	0	0	1	0	0	2	0	0	0
1656581	4	0	2	0	3	0	0	2	0	0	0	0	0	0	0	0	0	0	0	0	2	0	1	0	0	0	1	0	0	5	0	0	3	0	0	0	2	5	0	10	0	0	0	0	0	7	0	0	0
184753	0	0	3	0	1	0	0	8	1	8	2	0	1	0	0	2	3	0	0	0	1	4	1	1	1	1	0	0	0	0	0	1	0	0	1	0	1	2	5	2	5	6	0	5	0	1	0	5	0
192437	0	0	0	2	13	0	1	0	0	0	0	0	0	0	0	0	0	2	0	0	0	2	14	0	1	1	0	0	1	1	0	0	19	0	4	0	0	0	1	0	6	1	6	0	0	0	0	0	0
4359222	0	0	0	0	0	0	0	0	0	0	0	0	0	0	0	0	0	0	0	0	0	0	0	0	0	0	0	0	0	0	0	0	0	17	0	0	0	0	0	0	0	0	0	0	0	0	0	0	0
777667	0	0	0	0	0	0	0	0	0	0	0	0	0	0	0	0	0	0	0	0	0	0	0	0	0	0	0	0	0	0	0	0	0	30	0	0	0	0	0	0	0	0	0	0	0	0	0	0	15
3325988	1	0	1	3	0	0	0	0	1	0	0	0	0	0	0	1	0	0	0	0	4	0	0	0	1	0	0	0	2	0	0	1	2	0	2	1	0	0	1	0	0	0	0	5	0	0	0	0	0
573976	0	0	0	0	0	4	3	0	0	0	0	0	1	0	0	0	0	0	0	0	0	0	5	0	0	15	0	0	0	0	0	0	0	0	0	0	0	0	0	0	0	0	37	0	0	0	0	0	3
4393019	0	0	0	0	0	0	4	0	0	0	1	0	0	0	0	0	0	0	0	0	3	0	0	0	0	0	0	0	0	0	0	0	0	0	4	0	0	4	0	0	0	0	0	0	0	0	0	0	0
183817	0	0	0	0	0	0	0	17	0	0	0	0	24	0	0	0	0	0	0	0	0	0	0	0	0	0	0	0	3	0	0	0	0	0	0	0	0	0	0	0	0	25	0	0	0	4	0	0	0
14159	0	0	0	4	2	0	0	0	0	0	0	0	0	0	0	3	0	0	0	0	0	0	4	0	1	0	0	0	0	0	0	0	2	4	0	0	0	1	0	1	0	2	0	0	0	0	0	0	0
192048	0	1	2	21	2	2	0	0	5	0	1	0	2	0	0	0	0	0	1	0	2	1	4	0	1	3	0	0	3	10	2	0	0	0	6	2	1	0	2	0	3	0	0	0	0	2	0	0	0
2331530	0	0	0	0	0	0	0	2	0	22	1	0	1	0	0	0	0	0	0	0	1	0	6	0	0	0	2	0	0	0	0	0	2	0	0	0	4	3	1	0	5	10	1	2	0	0	0	0	0
1124080	0	0	0	0	0	0	0	0	0	0	8	0	0	0	0	0	0	0	0	0	0	0	18	0	0	0	0	0	0	0	0	0	0	0	1	9	0	0	0	0	0	0	0	0	0	0	0	0	0
334215	0	0	0	0	0	0	0	0	0	0	0	0	0	0	0	0	0	1	0	0	0	0	0	0	0	0	0	0	0	0	0	0	0	0	0	0	0	2	0	0	0	62	0	0	0	0	0	0	0
858535	0	0	0	12	0	0	0	0	0	0	7	3	0	0	0	0	0	0	0	0	9	0	0	0	2	0	0	0	0	3	2	0	11	0	7	0	0	0	0	0	0	5	0	0	0	9	0	0	0
4334651	0	0	0	0	0	0	0	0	4	3	0	0	0	0	0	0	0	0	0	0	0	0	14	0	0	0	0	1	0	0	0	0	0	0	0	0	0	0	0	0	0	0	0	0	0	0	0	0	0
40798	0	0	0	0	0	0	0	0	0	0	0	0	0	0	0	0	0	0	0	0	0	0	0	0	0	0	0	0	0	0	0	0	0	0	0	0	0	0	0	0	95	6	0	0	0	0	0	0	0
577228	0	0	0	0	0	0	0	0	0	0	0	0	0	0	0	0	0	0	0	0	0	0	0	0	0	0	0	0	0	0	0	0	0	4	0	0	0	0	8	0	0	0	0	0	0	0	0	0	0
547287	0	2	0	2	3	0	0	12	0	8	0	0	0	0	0	0	0	1	0	0	0	0	0	0	0	0	0	0	0	1	0	0	0	0	0	0	0	1	2	0	0	28	0	0	0	3	0	0	0
189334	0	16	0	0	8	0	1	0	0	0	0	0	1	0	0	0	0	0	0	0	0	0	0	0	0	0	0	0	0	0	0	0	14	0	0	1	0	7	3	0	0	0	0	0	0	0	0	0	0
359993	0	0	0	0	0	0	0	0	0	0	0	11	0	0	0	0	0	21	0	0	0	0	7	1	0	1	0	0	0	0	0	10	0	7	0	0	0	0	0	0	0	0	4	0	0	0	0	0	0
192566	0	0	5	18	0	0	0	0	2	0	0	0	1	0	0	1	0	0	0	0	0	0	9	0	0	3	0	0	0	7	2	0	0	0	29	9	0	0	0	0	2	2	0	0	0	1	0	0	0
522511	0	0	1	13	0	0	0	2	1	0	0	1	0	0	0	0	1	1	1	0	6	3	2	0	0	2	2	0	0	1	1	0	1	0	5	4	1	0	4	0	9	0	4	0	0	3	0	0	0
113397	0	0	0	0	0	0	0	0	0	0	8	0	0	0	0	0	0	0	0	0	0	0	0	0	0	0	0	0	0	0	0	0	0	0	0	0	0	0	0	0	0	87	0	0	0	0	0	0	0
865469	0	0	0	0	0	0	0	0	0	0	0	0	0	0	0	0	0	0	0	0	0	0	0	0	4	0	0	0	0	0	2	0	10	0	0	0	0	0	0	0	0	0	0	0	0	0	0	0	0
185593	0	0	0	0	0	0	0	0	0	0	0	0	0	0	0	0	0	0	0	0	0	0	0	0	0	0	0	0	0	0	0	1	0	0	0	0	0	0	0	0	0	0	0	0	0	0	0	0	0
579541	0	0	0	2	0	0	0	0	0	0	0	0	0	0	0	0	0	0	0	0	0	0	22	0	2	3	0	0	0	0	0	0	19	0	0	0	0	0	0	0	5	1	15	0	0	0	0	0	0
4428929	0	0	0	0	0	0	0	39	0	0	0	1	11	3	0	0	0	0	0	0	0	0	0	0	0	0	0	0	0	0	0	0	1	0	0	0	0	2	0	0	0	6	0	0	0	1	0	0	0
359120	0	0	0	0	0	0	0	0	0	10	0	0	0	0	0	0	0	8	0	0	0	0	17	0	1	0	0	3	17	1	0	0	0	0	0	0	0	14	0	0	0	0	0	0	1	0	0	0	0
1062061	0	0	0	2	2	0	0	0	0	0	5	0	0	1	0	1	0	1	0	0	3	0	5	0	1	7	0	1	0	0	1	0	0	0	1	0	0	4	2	0	3	28	4	0	0	1	0	0	0
1049574	0	1	2	5	1	0	0	1	0	0	1	0	2	1	0	0	0	0	0	0	0	0	0	0	3	0	0	0	2	2	0	0	2	4	3	0	0	0	0	1	1	2	0	0	13	0	0	2	0
3997242	0	5	1	4	32	0	0	2	0	9	1	0	0	0	0	0	2	0	2	3	1	0	1	0	1	0	0	0	0	0	0	0	1	0	0	1	3	0	0	0	0	0	0	0	0	1	0	0	0
361507	0	0	0	0	0	0	0	0	0	0	0	0	0	0	0	0	0	0	0	0	0	0	0	68	0	0	0	0	0	0	0	0	0	0	0	0	0	0	0	0	0	0	0	0	0	0	0	0	0
194087	0	0	0	0	0	0	0	0	0	0	0	0	0	0	0	0	0	0	0	0	0	0	0	0	0	0	0	0	0	0	0	0	0	0	0	0	0	0	0	0	10	0	0	0	0	31	0	0	0
4309323	0	2	1	8	0	2	0	0	1	0	0	4	13	0	0	0	3	0	0	0	10	0	0	0	7	0	0	0	3	1	1	0	2	0	2	0	0	1	0	0	0	0	0	0	18	0	0	0	0
175508	0	0	0	0	7	0	1	0	0	0	0	0	0	0	0	0	0	0	0	0	0	0	11	0	0	0	0	0	0	0	0	0	0	0	0	0	0	0	0	0	7	0	0	0	29	17	0	0	0
4409280	0	0	0	1	2	0	0	0	0	0	1	1	0	0	0	0	0	1	0	0	0	1	6	0	5	4	1	0	4	1	0	0	5	0	4	0	0	0	1	0	5	2	7	0	1	1	0	0	0
4417749	0	0	0	60	0	0	0	0	0	0	0	0	0	0	0	0	0	0	0	0	0	0	0	0	3	0	0	0	0	0	0	0	0	32	0	0	0	0	0	0	0	0	0	0	0	0	0	0	0
3407052	0	0	0	0	0	0	0	0	0	0	1	0	0	0	0	0	0	0	0	0	0	0	0	0	0	0	0	0	0	0	0	0	0	10	0	0	0	0	0	0	0	0	0	0	0	0	0	0	0
182668	0	0	0	0	0	0	0	0	0	0	0	0	0	0	0	0	0	0	0	0	0	0	0	0	0	0	0	0	0	0	0	0	0	24	0	0	0	0	0	0	0	0	0	0	0	0	0	0	0
586290	0	0	0	0	0	0	2	5	0	5	1	0	0	0	0	0	0	0	0	1	2	0	1	2	0	0	0	0	1	1	0	0	1	0	0	0	0	0	2	0	0	2	0	0	1	2	1	0	0
2497335	0	0	0	0	9	0	0	2	0	0	0	0	0	0	0	0	0	0	0	0	1	0	4	0	0	0	1	0	14	0	2	0	6	0	0	0	1	12	1	2	2	6	0	0	4	4	0	2	0
258140	0	0	0	0	0	0	0	0	0	0	0	1	0	0	0	0	0	0	0	0	0	0	0	0	0	0	0	0	0	26	0	0	0	0	0	0	0	0	0	0	0	0	0	0	0	0	0	0	0
271159	2	1	0	3	0	1	0	0	0	0	0	0	1	1	0	0	0	0	0	3	0	1	0	1	2	0	0	0	0	0	2	0	1	5	2	1	0	0	1	0	2	1	0	1	20	0	0	0	0
345362	0	0	1	0	0	0	0	0	0	0	0	0	0	0	0	0	0	0	0	2	0	0	0	0	0	0	0	0	0	0	4	0	0	3	10	22	0	0	0	8	0	0	0	0	0	2	1	0	0
199430	0	0	0	8	0	1	0	0	3	0	0	0	0	1	0	0	0	0	0	0	0	0	9	1	1	4	1	0	1	3	2	0	0	0	0	0	0	0	1	0	8	1	7	0	0	0	0	0	0
352852	0	0	0	0	0	0	0	0	0	0	0	0	0	0	0	0	0	0	0	0	0	60	0	0	0	15	0	0	0	1	0	0	0	0	0	0	0	0	0	0	3	0	0	0	0	0	0	0	0
739826	0	0	0	0	9	0	0	0	0	0	0	0	0	0	0	0	15	14	4	0	0	0	0	0	2	0	0	0	2	1	0	12	1	0	6	2	0	0	0	0	1	0	0	0	0	0	0	0	0
367813	0	0	0	0	0	0	3	0	0	0	2	0	0	0	0	4	0	0	0	0	0	0	0	0	0	31	0	0	0	0	0	9	0	0	0	0	0	0	0	0	2	0	0	0	0	0	0	0	0
193436	1	0	4	10	0	1	0	0	1	4	0	3	0	3	0	0	0	0	0	0	5	3	0	0	4	0	1	0	0	9	3	0	1	0	5	0	0	1	1	1	1	2	2	0	3	0	0	0	0
584484	0	0	0	0	0	0	0	0	0	0	9	0	0	0	0	0	0	0	5	0	0	0	0	0	0	2	0	0	0	0	0	0	0	0	59	0	0	0	0	0	0	0	0	0	0	0	0	0	0
586525	0	0	0	0	0	0	0	0	0	0	17	0	0	0	0	0	0	0	0	0	4	0	12	0	0	0	0	0	0	0	0	0	0	0	0	0	0	0	0	0	0	6	0	0	0	39	0	0	0
587041	0	0	0	0	0	0	0	0	0	0	0	0	0	0	0	0	0	0	0	0	0	0	0	0	0	0	0	0	0	0	0	0	0	0	0	0	0	0	0	0	2	0	0	2	0	13	0	0	0
4476527	1	2	0	0	2	0	1	0	0	0	0	0	1	1	0	2	0	0	0	0	17	3	0	0	1	0	0	0	0	1	2	4	7	0	0	3	5	0	3	0	2	1	2	0	0	0	0	0	0
199422	0	10	0	0	5	0	0	1	0	7	0	0	0	0	1	0	0	0	0	0	1	0	0	0	0	0	0	0	0	1	0	0	15	0	0	0	1	0	1	14	1	0	2	0	0	3	0	0	0
3544699	0	0	0	0	0	0	0	0	0	0	0	0	0	0	0	0	0	0	0	21	0	0	0	0	0	0	0	0	0	31	0	0	0	0	0	0	0	0	0	0	0	0	0	0	0	1	0	1	0
471159	0	0	0	0	0	0	0	0	0	0	0	0	0	0	0	1	0	0	0	17	2	1	0	0	0	0	0	0	0	20	0	0	0	0	0	0	0	0	5	0	0	0	0	1	22	0	1	0	0
250038	0	0	0	0	0	0	0	0	0	0	0	0	0	0	0	0	0	0	0	0	0	0	18	0	0	0	0	0	0	0	0	0	0	0	0	0	0	0	0	0	0	0	0	0	0	0	0	0	0
3449121	0	0	0	0	0	0	0	0	0	0	0	0	0	0	0	0	0	0	0	0	0	0	1	0	0	0	0	5	0	0	0	0	0	0	0	0	49	0	0	0	5	0	0	0	0	1	0	0	0
289449	0	0	0	0	0	1	3	0	0	2	0	0	4	0	0	2	0	0	0	0	10	9	0	0	3	0	9	0	0	0	0	0	3	0	4	0	2	0	1	1	0	0	0	0	0	2	0	0	0
12574	0	0	0	6	0	1	0	0	0	0	1	0	0	0	0	0	0	0	0	0	0	0	0	0	0	0	0	0	0	5	0	0	0	48	0	0	0	2	0	0	0	0	0	0	0	0	0	0	0
841907	0	0	0	0	2	1	0	0	0	0	0	1	0	0	0	0	1	54	0	0	2	0	0	0	1	0	0	0	0	0	1	0	0	0	0	0	0	0	0	1	5	4	0	0	5	1	0	0	0
370075	0	0	0	0	0	0	0	0	0	0	8	0	0	0	0	0	0	0	0	0	0	0	0	0	0	0	0	0	0	0	0	12	0	0	0	0	0	0	0	0	0	0	0	0	0	0	0	8	0
213870	0	0	0	0	0	0	0	0	0	0	7	0	0	0	0	0	0	0	0	0	0	0	12	0	0	0	0	0	0	0	0	2	0	0	0	0	0	0	0	0	12	5	0	0	0	0	0	0	0
181833	0	0	0	0	0	0	0	0	0	0	0	0	0	0	0	0	0	0	0	0	0	0	0	0	0	0	0	0	0	0	0	0	0	0	0	0	0	0	0	0	3	0	0	0	0	19	0	0	0
240049	0	0	0	0	0	7	0	0	0	0	0	0	0	0	0	0	0	0	0	0	0	0	0	0	0	0	0	0	0	0	0	0	0	2	8	1	0	0	0	0	0	0	0	0	0	0	0	0	0
813617	1	0	1	0	0	0	1	0	0	3	2	0	0	0	2	1	1	0	0	0	0	1	0	2	0	1	2	2	0	1	1	3	0	1	0	0	1	3	0	0	1	2	2	1	1	0	1	2	7
2851803	0	1	2	1	2	4	0	4	4	4	0	0	7	0	0	1	0	0	0	0	0	7	2	0	0	2	2	0	0	0	0	0	0	0	0	1	4	2	2	1	4	2	0	5	0	0	0	0	0
4361727	0	1	1	0	1	0	0	2	1	5	2	1	11	0	0	4	2	0	0	0	2	3	0	0	0	0	0	0	1	0	0	0	0	0	0	0	1	3	7	2	8	3	0	7	0	0	0	3	0
4463892	0	1	0	0	0	0	0	2	1	2	2	0	3	0	0	0	0	0	0	0	0	2	0	0	0	2	0	0	0	0	0	1	0	0	0	2	5	1	6	6	6	8	0	7	1	0	0	1	0
183662	0	0	0	0	15	1	0	9	4	0	0	0	1	0	0	0	0	0	0	0	0	0	0	0	0	0	0	0	2	0	0	0	4	0	0	0	3	14	10	0	3	9	0	0	0	3	0	0	0
4436552	0	0	0	0	0	1	0	0	0	0	0	0	0	3	0	7	0	1	0	0	0	0	0	0	1	1	0	0	32	0	0	2	4	0	0	0	0	2	0	0	0	1	0	0	0	0	0	0	0
2887205	0	0	0	0	0	0	0	0	6	2	0	0	0	0	0	3	0	0	0	0	0	0	31	0	0	0	0	0	0	0	0	0	0	0	0	0	0	0	0	0	0	0	0	0	0	0	0	0	0
198478	0	0	0	0	0	0	0	0	0	0	21	0	0	0	0	0	0	0	0	0	0	0	26	0	0	2	0	0	0	0	0	12	0	0	0	0	0	0	0	0	7	0	0	0	0	0	0	0	0
518743	1	0	3	29	0	0	0	0	0	0	0	1	0	0	0	0	0	0	0	0	3	0	0	0	0	0	0	0	1	0	0	0	0	0	0	0	0	0	0	0	0	22	0	0	0	0	0	0	0
767863	0	0	0	0	0	0	0	0	0	0	0	0	0	0	0	0	0	0	0	0	0	0	0	0	0	0	0	0	1	0	0	0	0	10	0	0	0	0	0	0	0	0	0	0	0	0	0	0	50
183619	0	1	0	1	6	0	1	2	0	2	1	0	2	0	0	0	0	0	0	0	8	0	1	0	0	0	0	0	3	0	0	1	0	0	1	2	1	0	0	2	1	0	0	0	0	4	0	0	0
187623	0	1	0	0	0	0	0	4	0	0	18	0	0	0	0	0	0	0	0	0	0	0	0	0	0	0	0	0	0	0	0	0	2	0	0	0	0	1	0	0	0	1	1	0	0	0	0	2	0
176828	0	0	3	12	0	2	6	0	0	0	2	0	1	0	0	1	0	0	0	0	0	0	0	0	7	1	0	0	1	0	7	1	1	0	1	0	0	1	0	1	0	3	1	0	0	0	0	0	0
524891	0	0	0	0	0	5	0	0	0	0	0	22	0	0	0	9	0	0	0	0	0	0	0	0	10	1	0	0	0	0	0	1	3	0	6	2	0	1	0	0	0	8	0	0	1	0	0	0	0
2550241	0	0	0	0	0	0	0	0	0	0	0	11	0	0	0	4	0	0	0	0	0	0	0	0	3	0	0	0	0	0	0	0	7	0	1	0	0	10	0	0	0	1	0	0	0	0	0	0	0
716984	0	0	0	0	0	0	0	42	0	0	0	0	0	0	0	0	0	0	0	0	0	0	0	0	0	0	0	0	1	0	0	0	0	0	0	0	0	0	0	0	0	4	0	28	0	0	0	0	0
92349	0	0	0	0	0	0	0	0	0	0	0	0	0	0	0	0	0	0	0	0	0	0	0	0	0	0	0	0	0	0	0	0	0	0	9	3	0	0	16	0	0	0	0	0	0	0	0	0	0
545473	0	0	0	1	0	0	0	8	0	5	0	0	0	0	0	0	0	1	0	0	7	0	0	0	0	1	0	0	4	0	0	0	1	0	0	0	0	3	0	0	0	9	0	0	0	0	0	0	0
2354022	1	0	4	9	2	1	0	0	0	0	0	0	0	1	0	0	0	3	0	0	1	0	0	0	9	11	0	0	1	7	0	0	7	0	0	0	0	0	0	0	1	0	0	0	0	0	0	0	0
193233	0	3	0	0	10	0	1	5	0	1	4	0	0	0	0	0	0	0	0	0	1	0	1	0	0	1	0	0	3	1	0	0	6	0	0	0	0	3	1	1	1	0	1	0	0	1	0	0	0
196664	0	2	0	3	16	0	0	12	0	5	0	0	0	0	0	0	0	0	0	0	0	0	0	0	0	0	0	0	4	0	0	0	0	0	0	0	2	7	0	0	0	3	0	0	0	0	0	0	0
190169	0	0	3	26	1	1	0	0	5	0	0	1	0	0	0	0	1	0	0	0	0	0	3	0	0	0	1	0	2	8	6	0	0	0	3	1	1	0	0	0	4	0	1	0	0	1	0	0	0
183870	0	0	1	0	2	1	1	0	0	2	0	0	0	0	0	0	0	0	0	0	3	0	8	0	0	0	0	1	1	0	0	2	1	0	0	0	1	1	0	0	1	3	0	0	0	4	0	0	0
170185	0	0	0	0	32	0	0	0	0	0	0	0	0	0	0	0	0	36	0	0	0	0	0	0	1	0	0	0	0	0	0	0	0	0	0	0	0	0	0	0	0	0	0	0	0	0	0	4	0
181084	0	0	0	0	0	0	0	0	0	0	21	0	0	0	0	0	0	0	0	0	0	0	0	0	0	0	0	11	0	0	0	0	0	0	0	0	0	0	0	0	1	1	0	0	0	0	0	0	0
385807	0	0	0	0	0	0	0	0	0	0	0	0	0	0	0	0	0	0	0	0	0	0	0	0	0	0	0	0	0	0	0	0	0	0	0	0	0	0	0	0	84	0	0	0	0	0	0	0	0
4432722	0	0	0	1	0	0	0	0	0	0	0	0	0	0	0	0	0	0	4	0	3	0	0	0	1	0	0	0	0	0	0	0	1	0	1	0	0	0	0	0	0	2	0	0	0	0	2	0	0
175485	0	1	0	0	11	0	0	0	0	1	0	0	16	0	0	1	1	0	0	0	1	0	0	0	2	0	0	0	0	0	1	0	0	0	0	0	0	0	0	0	0	4	1	1	0	2	0	0	0
4428811	0	0	0	0	0	0	0	0	0	0	0	0	0	0	0	0	0	0	1	0	0	0	0	0	0	0	0	0	0	0	0	0	0	0	11	0	0	0	0	0	0	0	0	0	0	0	0	0	0
567974	0	0	0	0	0	0	0	0	0	0	0	0	0	0	0	0	0	0	0	0	0	0	59	0	0	0	0	0	0	0	0	0	0	0	0	0	0	0	0	0	0	3	0	0	0	0	0	0	0
3103396	0	0	0	0	0	0	0	0	0	0	0	0	0	0	0	0	0	0	0	0	0	0	0	0	16	0	0	0	0	0	0	0	0	0	0	0	0	0	0	0	0	0	0	0	0	0	0	0	0
519763	0	0	0	0	0	0	0	0	0	0	0	0	0	0	0	0	0	0	0	0	0	0	0	0	0	0	0	0	0	0	0	0	0	0	0	0	54	0	0	7	9	0	0	0	0	0	0	0	0
339417	0	0	0	0	0	0	0	0	0	0	0	0	0	0	0	0	0	0	0	0	0	0	0	0	0	0	0	0	0	0	0	0	0	0	0	0	0	0	0	0	0	81	0	0	0	0	0	0	0
4471854	1	0	2	4	7	0	0	0	3	0	0	1	0	0	0	0	0	5	1	0	4	0	0	0	8	1	0	0	1	7	1	0	2	0	0	0	0	0	2	0	3	0	1	0	0	0	0	0	0
4477696	0	0	1	5	0	0	0	0	1	0	0	0	6	0	0	0	1	0	0	0	13	1	1	0	5	0	0	0	6	2	2	0	0	1	0	0	0	2	0	0	0	0	0	0	22	0	0	0	0
4333154	0	1	0	0	0	0	0	1	0	0	0	0	0	0	0	0	0	0	0	1	2	1	0	0	0	0	0	0	0	0	0	0	0	0	0	0	0	0	0	0	0	0	0	0	0	0	0	0	0
348806	0	0	0	0	0	0	0	0	0	0	43	0	0	0	0	0	0	0	0	0	0	0	0	0	0	0	0	0	0	0	0	0	0	0	0	0	0	0	0	0	0	0	0	0	0	0	0	0	0
565289	0	0	0	0	0	0	0	0	0	0	0	0	0	0	0	0	0	0	0	0	0	0	0	0	0	0	0	0	0	0	0	0	0	0	0	0	0	0	0	0	0	73	0	0	0	0	0	0	0
3439403	0	1	1	1	4	0	0	3	1	5	0	0	3	0	0	5	1	0	0	0	2	4	0	0	0	0	0	0	1	1	1	0	0	0	0	1	2	1	0	2	3	12	3	7	0	2	0	0	0
210647	0	0	0	0	0	0	0	3	0	0	0	0	0	0	0	0	0	0	0	1	0	10	7	0	0	0	0	0	0	0	0	0	0	0	0	0	19	13	0	0	0	0	5	0	0	0	0	0	0
2783638	0	0	0	0	0	0	0	0	4	5	0	0	0	0	0	2	0	0	0	0	0	0	6	0	0	0	0	0	0	0	0	0	0	0	0	0	0	0	1	0	0	0	0	0	0	1	0	0	0
791348	0	0	0	0	0	0	12	4	0	0	0	0	0	0	0	0	0	0	0	0	0	0	0	0	0	0	0	0	0	0	0	2	0	10	0	0	0	0	0	0	0	0	0	0	0	0	0	0	0
195892	0	0	0	0	2	0	0	2	2	0	0	0	0	1	0	0	0	0	0	0	5	0	3	1	4	4	0	0	1	1	0	2	4	0	0	9	1	0	8	0	1	1	1	0	1	1	0	0	0
4482983	1	3	0	6	0	5	0	0	4	1	0	2	0	1	0	1	3	0	1	0	4	0	0	0	0	0	0	0	8	2	4	0	5	0	3	0	0	0	0	5	0	0	0	4	0	1	0	0	0
846477	2	1	0	0	1	0	0	0	0	0	0	4	2	0	0	0	0	8	1	1	3	0	0	0	9	0	6	0	0	1	1	0	5	0	0	1	0	0	3	0	2	3	0	0	0	1	0	2	0
180090	0	1	0	0	2	0	0	1	0	0	0	0	1	0	0	0	0	1	0	0	10	0	0	1	5	0	0	0	0	0	0	1	7	0	3	2	3	0	7	1	3	5	2	0	0	2	0	2	0
185420	0	1	0	0	2	0	0	1	0	0	0	0	3	0	0	0	0	0	0	0	2	0	10	0	0	0	0	0	6	0	0	0	7	0	1	1	12	17	1	0	2	4	0	0	0	1	0	2	0
534042	0	0	1	0	0	0	0	0	0	0	0	0	2	0	2	0	0	0	0	0	7	0	0	0	0	1	0	0	0	1	0	0	3	0	0	1	0	0	0	0	0	2	0	0	0	0	0	0	0
585480	0	0	0	4	8	0	0	0	0	0	0	0	0	0	0	0	0	0	0	0	0	0	0	0	0	0	0	0	0	0	11	3	13	0	0	0	0	0	0	0	3	6	0	0	0	0	0	0	0
181432	0	0	0	0	0	1	0	0	0	0	0	0	0	0	0	0	0	0	0	0	0	0	2	0	0	0	3	0	0	0	0	1	9	0	0	0	1	6	0	0	2	39	14	0	0	0	0	1	0
434992	0	0	0	0	0	0	0	0	0	0	66	0	0	0	0	0	0	0	0	0	0	0	0	0	0	0	0	0	0	0	0	0	0	0	0	0	0	0	0	0	0	0	0	0	0	0	0	0	0
300855	0	0	0	0	0	0	1	0	0	0	3	0	0	0	0	0	0	1	0	0	4	0	0	0	1	11	1	0	0	0	0	0	3	0	1	1	1	1	0	0	1	4	0	0	0	0	0	0	0
197361	0	0	2	10	0	0	0	0	2	0	0	0	1	0	0	1	0	0	1	0	10	2	1	0	4	2	0	0	0	5	2	1	4	0	3	2	2	0	2	0	2	0	2	0	0	0	0	0	0
364175	0	0	0	0	0	0	0	31	0	15	0	0	0	0	0	1	0	0	0	0	0	0	0	0	1	0	0	0	0	1	0	0	0	0	0	0	0	0	0	0	0	1	0	5	0	0	0	0	0
4299126	0	0	0	0	0	0	0	0	0	0	0	0	0	0	0	0	0	0	0	0	0	0	0	0	0	0	0	0	0	0	36	0	0	0	0	0	0	0	0	0	0	0	0	0	0	0	0	0	0
296038	0	0	0	0	0	0	0	0	0	0	11	0	0	0	0	0	0	0	4	0	0	0	0	0	0	0	0	0	0	0	0	18	0	0	0	0	0	0	0	0	4	0	0	0	0	0	0	0	0
174755	0	0	5	12	0	1	1	0	0	0	1	0	0	0	0	0	0	1	0	0	1	1	1	0	8	0	2	0	1	3	8	0	1	0	1	0	0	1	0	0	3	2	1	0	2	0	0	0	0
4449427	0	0	0	0	45	0	0	0	0	0	0	0	0	0	0	0	0	0	0	0	3	0	1	0	4	0	0	0	2	0	0	0	0	0	1	0	0	0	0	0	11	1	0	0	0	0	0	0	0
4295618	0	0	0	0	0	1	0	0	0	0	0	0	0	0	0	1	0	1	0	0	0	0	0	0	2	2	0	0	0	0	0	0	61	0	2	0	0	0	0	0	0	0	1	0	1	0	0	0	0
263895	0	0	0	0	0	0	0	0	0	0	35	0	0	0	0	0	0	0	0	0	0	0	23	0	0	0	0	0	0	0	0	0	0	0	0	0	0	0	0	0	0	12	0	0	0	0	0	0	0
4298791	0	0	0	0	0	0	0	0	0	0	0	0	0	0	0	2	0	0	0	0	2	0	1	0	0	0	0	0	0	0	0	0	0	0	2	2	0	2	0	0	0	0	0	0	0	0	1	0	0
354334	0	0	3	12	0	1	0	0	3	0	0	0	0	0	0	0	1	0	0	0	0	0	3	0	0	3	2	0	1	9	5	0	1	0	2	0	0	0	0	0	14	0	1	0	0	2	0	0	0
197924	0	0	0	0	0	1	1	1	0	2	0	0	0	0	0	0	0	0	0	0	0	0	6	0	0	1	0	0	3	0	0	0	1	0	2	0	0	1	0	1	1	3	0	1	0	0	0	0	0
446153	0	0	0	0	0	0	0	0	0	0	0	0	0	0	0	0	0	0	0	0	0	0	0	0	0	0	0	0	0	0	0	0	0	0	0	0	0	0	0	0	0	77	0	0	0	0	0	0	0
3865949	0	0	0	0	0	0	0	0	0	0	0	0	0	1	0	0	1	0	5	0	1	0	0	0	2	0	1	2	0	4	0	0	10	0	1	0	0	1	1	1	4	0	1	0	0	0	0	0	0
4425172	0	0	0	0	0	0	0	0	0	0	0	0	0	0	0	0	0	0	0	0	2	0	1	0	0	0	0	0	0	0	0	0	0	0	0	0	0	0	0	0	0	0	0	0	0	0	0	0	0
720093	2	0	0	0	1	0	0	0	0	0	0	0	0	0	0	14	0	2	1	0	0	0	12	0	1	0	0	0	8	0	0	4	0	0	7	5	0	0	0	0	1	6	0	0	0	0	0	0	0
193008	0	2	0	14	0	2	0	0	4	0	0	0	0	0	0	0	2	1	0	0	0	0	4	0	0	1	0	0	1	8	5	0	0	0	2	3	0	0	1	0	7	2	0	0	0	3	0	0	0
187751	0	4	0	0	0	14	0	0	0	0	0	0	0	4	0	0	0	2	0	0	0	0	1	0	1	1	0	0	8	0	2	0	0	0	0	1	4	0	0	1	5	2	0	0	0	15	0	0	0
186352	0	0	0	0	20	0	0	7	0	16	0	0	12	0	0	0	0	0	0	0	0	0	0	0	0	0	0	0	0	0	0	0	2	0	0	0	2	6	0	0	6	0	2	0	0	0	0	1	0
794941	0	0	0	0	0	0	0	0	0	0	0	0	0	0	0	0	0	0	0	0	0	0	0	0	0	0	0	0	0	0	0	0	0	0	0	0	0	0	0	0	0	0	0	0	0	0	0	0	0
189755	0	0	2	17	1	11	0	0	3	0	0	0	0	1	0	1	0	4	0	0	4	0	6	0	0	1	0	0	0	2	1	1	0	1	0	0	0	0	2	0	2	1	1	0	0	0	0	0	0
1109247	1	0	0	0	2	1	0	0	0	0	0	1	0	0	0	0	0	0	0	1	0	0	0	0	0	0	0	0	1	0	1	0	1	2	3	12	0	0	0	2	0	0	0	1	0	0	0	0	0
4424408	0	0	1	0	1	1	0	4	0	5	0	0	3	1	0	1	0	0	0	0	2	4	1	0	2	2	0	0	1	1	0	2	0	0	0	0	0	4	1	2	3	5	1	9	0	1	0	1	0
1698008	0	0	0	1	0	10	0	0	0	0	0	0	0	3	0	0	0	0	0	0	0	0	0	0	0	1	0	0	9	0	6	3	0	0	0	1	0	0	0	4	4	1	0	0	0	18	0	1	0
185374	0	0	0	0	0	0	0	0	0	0	43	0	0	0	0	0	0	0	0	0	0	0	0	0	0	0	0	0	0	0	0	9	0	0	0	0	0	0	0	0	0	0	0	0	0	0	0	0	0
523244	0	0	0	0	0	0	0	0	0	0	21	0	0	0	0	0	0	0	0	0	0	0	0	0	0	0	0	0	0	0	0	30	0	0	0	0	0	0	0	0	0	0	0	0	0	0	0	0	0
2256425	0	0	0	0	0	0	0	0	0	0	0	0	0	0	0	0	0	0	0	0	0	0	0	0	0	0	0	0	0	0	0	0	0	0	0	0	0	2	0	0	0	52	0	0	0	0	0	0	0
211593	0	0	0	0	0	0	0	0	0	0	0	0	0	0	0	0	0	0	0	0	0	0	0	0	0	0	0	0	0	0	0	0	0	0	0	0	0	0	0	0	0	2	0	0	0	0	0	0	4
151623	0	0	0	0	0	0	0	11	0	0	0	0	0	0	0	0	0	0	0	0	0	0	0	0	0	0	0	0	9	0	0	0	0	0	0	0	0	0	0	0	0	0	13	0	0	0	0	0	0
4308793	0	0	0	0	0	0	0	0	0	0	0	0	0	0	0	0	0	0	1	1	3	1	0	0	1	0	1	0	0	0	0	0	0	0	0	0	0	0	1	0	0	1	0	0	1	0	0	0	0
1042850	0	0	0	0	0	0	0	0	0	0	0	0	0	0	0	0	0	0	0	0	3	0	0	0	0	0	0	0	0	0	0	0	0	0	0	0	0	2	0	0	0	9	0	0	0	0	0	0	0
348751	1	0	1	0	17	0	0	3	0	2	0	0	1	0	0	0	0	0	0	0	6	0	0	0	0	3	1	0	8	0	0	1	0	0	0	0	0	1	0	0	7	3	0	0	0	1	0	0	0
180052	0	6	4	9	0	3	0	0	3	0	0	1	0	2	4	2	3	0	0	0	3	0	3	0	0	0	0	0	5	0	1	0	3	0	5	0	0	0	1	2	0	0	0	6	0	0	0	0	0
798164	0	0	1	0	0	1	1	0	0	0	0	0	0	0	0	6	0	0	0	0	1	0	0	0	5	2	1	0	2	0	0	6	1	0	4	1	0	4	2	3	2	0	1	0	1	0	0	0	0
3439402	0	0	0	1	27	0	0	2	0	0	0	0	1	0	0	0	0	0	0	3	0	0	0	1	0	0	0	1	1	0	0	1	1	0	0	0	0	0	0	0	0	0	0	0	5	0	0	0	0
1023075	0	0	0	0	0	0	0	0	0	0	0	0	0	0	0	0	0	0	0	0	0	0	0	0	4	0	0	0	0	0	1	0	6	0	0	0	0	0	0	0	0	0	0	0	0	0	0	0	0
511386	0	0	0	0	0	0	0	18	0	0	0	0	0	4	0	0	0	0	0	0	0	0	0	1	0	0	0	2	8	0	11	0	0	0	0	0	0	2	0	0	0	0	0	0	0	0	0	0	0
300355	0	0	0	0	0	0	0	0	0	0	9	0	0	0	0	0	0	0	0	0	0	0	0	0	1	0	0	0	1	0	0	0	0	0	0	2	0	2	0	0	0	37	0	0	0	0	0	0	0
247557	0	0	0	0	0	0	0	0	0	0	18	0	0	0	0	0	0	0	0	0	0	0	17	0	0	0	0	0	0	0	0	0	0	0	0	0	0	0	0	0	12	13	0	0	0	0	0	0	0
104135	0	0	0	0	0	0	0	0	0	0	0	0	0	0	0	0	0	0	0	0	0	0	0	0	0	0	0	0	0	25	0	0	0	0	0	0	0	0	0	0	0	0	0	0	0	0	0	0	0
3452790	1	0	1	6	0	0	5	0	0	0	0	0	0	0	0	0	1	0	2	1	2	0	0	0	0	0	0	0	0	1	0	0	1	0	1	0	0	0	1	2	0	0	1	0	10	0	1	0	0
1110312	0	0	0	0	0	0	6	0	0	0	0	0	0	0	0	0	0	0	0	0	0	0	0	0	0	15	0	0	2	0	0	0	0	0	1	0	0	0	0	0	37	0	0	0	0	0	0	0	0
190679	0	0	0	0	0	0	0	0	0	0	0	0	0	0	0	0	0	13	0	0	0	0	0	11	0	1	0	0	0	0	0	0	0	0	0	0	0	0	0	0	0	0	0	0	0	0	0	0	0
1028036	0	0	0	0	0	0	0	0	0	0	0	0	0	0	0	0	0	0	0	0	0	0	0	0	0	0	0	0	0	0	0	0	0	0	0	0	0	71	0	0	3	0	0	0	0	0	0	0	0
190676	0	0	0	0	0	0	0	0	0	0	0	0	0	0	0	0	0	0	0	0	0	0	0	0	0	0	0	0	0	0	0	0	0	0	0	0	0	0	0	0	1	2	0	0	0	64	0	0	0
2309802	0	0	0	0	0	0	0	0	0	0	0	0	0	0	0	0	0	0	0	0	0	0	0	0	0	0	0	0	0	0	0	0	0	0	0	0	0	0	0	0	0	0	0	0	0	0	0	0	0
92629	0	0	0	0	0	0	0	0	0	0	0	0	0	0	0	0	0	0	0	0	0	0	0	0	0	0	0	0	0	0	0	0	0	5	13	0	0	0	0	0	0	0	0	0	0	0	0	0	0
582691	0	0	0	0	0	0	0	0	0	0	0	0	1	0	0	0	0	0	0	0	0	0	0	0	0	0	0	0	0	0	0	0	0	0	0	11	0	0	0	0	0	27	0	0	0	0	10	0	0
4336546	0	1	0	0	3	1	1	2	0	0	0	1	0	0	0	0	1	0	0	0	2	0	0	0	0	0	0	1	1	9	0	0	0	0	0	0	1	0	1	3	4	0	0	0	3	9	0	0	0
334729	0	0	0	5	0	0	0	0	0	0	0	4	0	0	0	0	0	0	9	0	0	1	0	0	2	0	0	0	0	0	0	0	0	0	3	0	0	0	0	0	0	0	3	0	0	0	0	0	0
1063126	0	0	0	0	0	0	0	0	0	0	0	0	0	0	0	0	0	0	4	0	0	0	0	0	0	0	0	0	0	0	0	0	0	0	0	0	0	0	0	0	0	0	0	0	0	0	0	0	0
780650	0	0	0	0	0	0	0	0	0	0	0	0	0	0	0	0	0	0	0	0	13	0	0	0	0	0	0	0	0	0	0	0	0	0	0	1	0	0	0	0	16	0	0	1	0	0	0	0	0
191738	0	0	0	0	0	0	0	0	0	0	0	0	0	0	0	0	0	0	0	0	0	0	0	0	0	0	0	0	0	0	0	3	0	0	0	0	0	0	0	0	2	65	0	0	0	1	0	0	0
160750	0	0	0	0	0	0	0	0	0	0	0	0	0	0	0	0	0	0	0	0	0	0	0	0	0	0	0	0	0	0	0	0	0	0	0	0	0	69	0	0	0	1	0	0	0	0	0	0	0
4307230	0	0	0	0	0	0	0	0	0	0	1	0	0	0	0	0	0	0	0	0	0	0	0	0	0	0	0	0	0	0	0	0	0	0	0	0	0	0	0	1	0	0	0	0	0	0	0	0	0
339221	0	0	0	0	0	0	0	0	0	0	0	5	0	0	0	1	0	0	0	0	0	0	0	0	0	27	0	0	0	1	0	0	0	1	1	0	0	0	0	0	0	1	0	0	0	0	0	0	0
191050	1	3	2	7	0	1	0	0	6	1	0	2	0	3	1	3	5	0	0	0	1	1	1	1	1	1	1	0	4	0	2	0	0	0	4	0	0	0	0	3	0	0	0	0	0	1	0	1	0
185888	0	0	0	0	2	0	0	14	0	1	10	0	13	0	0	1	0	0	0	0	0	0	0	0	0	0	1	0	0	0	2	0	4	0	0	0	0	4	0	1	4	1	0	1	0	0	0	0	0
158404	0	0	0	0	0	0	0	0	0	0	6	0	0	0	0	0	0	0	0	0	0	0	0	0	0	0	0	0	0	0	0	0	0	0	0	0	0	0	0	0	0	41	0	0	0	0	0	0	0
158576	0	0	0	0	0	0	0	0	0	0	0	0	0	0	0	0	0	0	0	0	0	0	0	0	0	0	0	0	0	0	0	0	0	0	0	0	0	0	0	0	0	0	0	0	0	0	0	0	0
149335	0	0	0	0	0	0	0	0	0	0	12	0	0	0	0	0	0	15	0	0	0	0	0	0	0	0	0	0	0	0	0	0	0	0	0	0	0	0	0	0	0	0	8	0	0	0	0	0	0
589329	0	0	0	0	0	0	0	0	0	0	0	1	0	9	0	0	1	1	0	0	0	0	3	0	4	8	1	0	0	0	0	4	0	0	1	0	0	5	0	0	0	2	5	0	0	0	0	0	0
150477	0	0	0	0	0	0	3	0	0	0	0	0	0	0	0	0	0	0	0	0	0	0	9	0	0	8	0	0	0	0	0	0	0	0	3	0	0	0	0	0	1	30	8	0	0	0	0	0	0
233953	0	0	0	0	0	0	0	32	0	0	0	0	0	0	0	0	0	0	0	0	0	0	0	0	0	0	0	0	0	0	0	0	0	0	0	0	0	0	0	0	0	13	0	0	0	0	0	0	0
112842	0	0	0	0	0	0	0	0	0	0	1	0	0	0	0	0	0	0	0	0	0	0	0	0	0	0	0	0	0	0	0	0	0	0	0	0	0	0	0	0	0	0	0	0	0	0	0	0	0
4480508	0	0	0	0	0	0	0	0	0	0	0	0	0	0	0	0	0	0	0	0	2	1	0	1	0	0	0	0	0	0	0	0	0	0	0	0	0	0	0	0	1	0	0	0	0	0	0	0	0
3040024	0	6	2	10	4	4	0	0	8	0	0	1	0	3	0	2	1	1	0	0	2	0	0	0	1	0	2	0	3	1	0	0	3	0	0	0	0	0	0	1	0	0	0	2	0	1	0	0	0
4468892	0	0	0	0	16	0	0	0	0	0	0	0	0	0	0	0	0	0	0	0	0	0	0	0	1	0	0	0	12	2	0	0	4	0	0	0	0	6	0	0	0	0	0	0	0	0	0	0	0
1066410	0	0	0	10	3	0	0	0	0	0	0	0	9	0	0	0	0	0	0	0	0	0	0	0	0	0	0	0	0	0	0	0	0	26	0	0	0	12	0	0	0	0	0	0	0	0	0	0	0
925131	0	0	0	0	0	0	0	0	0	0	0	0	0	0	0	0	0	0	0	0	0	0	0	0	0	0	0	0	0	0	0	0	0	0	0	0	0	0	17	0	0	0	0	0	0	0	0	0	0
367456	0	5	0	1	4	0	1	0	0	2	0	0	0	1	0	0	0	0	0	0	1	2	1	0	2	6	0	2	0	0	0	3	6	0	1	1	0	1	3	0	3	1	3	0	0	0	0	0	0
557665	0	0	0	61	0	0	0	0	0	0	0	0	0	0	0	2	0	0	0	0	0	0	0	0	0	0	0	0	4	0	0	0	0	0	1	0	0	0	0	0	0	1	0	0	0	0	0	0	0
513706	0	0	0	0	0	0	1	0	0	0	0	0	0	0	0	0	0	0	0	0	0	0	0	0	2	3	0	0	6	1	0	1	3	0	6	1	1	5	3	2	4	0	1	0	1	0	0	0	0
306315	0	0	0	0	0	0	0	0	0	0	54	0	0	0	0	0	0	0	0	0	0	0	0	0	0	0	0	0	0	0	0	0	0	0	0	0	0	0	0	0	0	11	0	0	0	0	0	0	0
578207	0	0	0	0	0	0	0	0	0	0	6	0	0	0	0	0	0	0	0	0	0	0	0	0	0	0	0	0	0	0	0	0	0	7	0	0	0	0	0	0	0	0	0	0	0	0	0	0	0
871442	0	0	1	4	0	0	3	1	0	0	0	0	0	1	0	0	0	0	0	0	0	0	0	0	1	0	0	0	3	0	0	0	0	1	1	0	0	0	0	0	0	0	0	0	7	1	0	1	1
3864823	0	0	0	4	0	1	0	0	0	0	0	0	2	0	0	0	0	0	0	0	1	0	0	0	0	0	0	0	0	0	2	0	1	0	1	0	0	2	3	0	0	4	0	0	0	0	0	0	0
336890	0	0	0	9	0	0	0	0	0	0	4	0	0	0	0	0	0	0	0	0	0	0	41	0	0	1	0	0	2	0	0	0	0	0	0	0	0	0	0	0	0	0	0	0	0	0	0	0	0
4343466	0	0	0	0	0	0	0	0	0	0	3	0	0	0	0	0	0	0	0	0	1	0	0	0	3	0	0	0	0	1	0	0	0	0	0	0	0	2	0	3	0	0	0	0	0	0	0	0	0
19611	0	0	0	0	0	0	0	0	0	0	8	0	0	0	0	0	0	0	0	0	0	0	6	0	0	4	0	0	0	0	0	0	0	0	0	0	0	0	0	0	3	5	0	0	0	0	0	0	0
339015	0	0	0	0	0	0	0	0	0	0	0	12	0	0	0	0	0	0	0	0	0	0	0	0	0	0	0	0	0	0	0	0	0	0	0	0	0	0	0	7	3	0	0	0	0	0	0	0	6
189076	0	0	0	0	0	0	0	0	0	0	0	0	0	0	0	0	0	1	0	0	0	9	1	0	0	10	0	0	0	8	0	0	0	0	0	0	0	0	0	0	0	2	1	0	0	0	0	1	0
177679	0	0	0	0	0	0	0	0	0	0	0	0	0	2	0	0	0	1	0	0	0	0	0	0	0	3	0	0	7	0	0	0	0	0	1	0	0	1	5	0	14	11	6	0	0	1	0	0	0
3487876	0	2	0	2	1	0	0	0	0	1	0	0	0	0	0	0	0	0	0	0	0	0	0	0	5	2	0	0	0	0	1	0	1	0	0	0	31	2	3	0	0	0	0	0	0	0	0	1	0
1541939	0	0	0	0	0	1	0	8	0	0	0	0	0	0	0	0	0	0	0	0	0	0	0	0	0	0	0	0	0	0	0	0	0	0	0	0	0	0	0	8	0	0	0	0	0	0	0	0	0
364034	0	0	0	0	0	0	0	0	0	0	0	0	0	0	0	0	0	0	0	0	0	0	0	0	0	0	0	0	0	0	0	0	0	0	0	0	0	0	0	0	0	64	0	0	0	0	0	0	0
4202174	0	0	0	0	0	0	0	1	0	0	2	0	0	5	0	0	0	1	0	0	0	0	0	0	0	2	0	0	0	0	0	3	22	0	1	1	0	0	3	0	0	1	0	0	0	1	0	0	0
193657	0	0	1	11	4	1	0	0	0	5	0	0	1	0	0	2	0	0	0	0	23	0	2	0	5	0	0	0	0	1	0	0	1	0	0	0	0	2	0	3	1	1	0	0	0	0	0	0	0
4438116	0	0	0	0	1	0	0	0	0	0	0	0	0	0	0	0	0	0	0	0	0	0	58	0	0	0	0	0	0	0	0	0	0	0	0	0	0	0	0	1	0	0	0	0	0	0	0	0	0
125270	0	0	0	0	0	0	5	0	0	0	0	7	0	0	0	1	0	0	0	0	0	0	0	0	0	0	0	0	0	0	0	0	0	0	1	0	2	0	0	0	0	0	0	0	0	1	0	0	0
180133	0	0	0	0	0	0	0	0	0	0	0	0	4	0	0	0	0	0	0	0	0	0	0	0	0	0	0	0	0	0	0	0	0	0	0	17	0	0	0	0	0	1	0	0	0	23	0	0	0
178810	0	0	0	0	0	0	0	0	0	0	0	0	0	0	0	0	0	0	0	0	0	0	0	0	0	0	0	0	0	0	44	0	0	0	9	0	0	0	0	0	0	0	0	0	0	0	0	0	0
369555	0	0	0	0	0	0	0	0	0	0	2	0	0	0	0	0	0	0	0	0	0	0	2	0	0	0	0	0	0	0	0	0	0	0	0	0	0	4	0	0	38	13	0	0	0	0	0	0	0
830442	0	0	4	0	0	0	0	0	3	0	0	0	0	0	2	2	0	0	0	1	0	1	3	0	0	0	0	1	2	0	0	0	0	0	0	0	0	5	0	0	1	0	3	0	5	0	0	0	0
4352242	0	0	0	0	0	0	0	0	0	0	0	0	0	0	0	0	0	0	0	0	0	0	0	0	0	18	0	0	0	0	0	0	0	1	0	0	0	0	0	0	0	0	0	0	0	0	0	0	0
744023	2	0	0	0	1	0	0	0	0	0	0	0	0	0	0	0	0	0	0	2	0	1	0	0	0	0	0	0	0	0	1	0	0	4	3	13	0	0	1	3	0	0	0	0	0	2	0	0	0
2544963	0	0	0	0	0	0	0	0	2	7	0	0	1	0	0	0	0	1	0	0	1	0	0	0	0	0	1	0	1	0	0	0	5	0	0	1	0	4	16	0	0	0	0	0	0	2	0	0	0
4418862	0	2	0	0	4	0	0	0	0	0	0	0	0	0	0	0	0	0	0	0	17	0	0	0	0	0	0	0	0	16	0	0	0	0	0	0	0	0	0	0	10	1	0	0	0	0	0	0	0
179720	0	0	4	11	1	0	0	0	5	0	0	0	0	0	0	0	2	0	0	0	0	0	5	0	0	2	1	0	1	7	5	0	0	0	3	0	0	0	0	0	5	1	0	0	0	2	0	0	0
14157	0	0	0	12	1	9	0	0	15	0	0	0	0	0	0	0	0	0	0	0	0	0	0	0	10	0	0	0	6	0	0	0	3	0	3	0	0	0	0	0	0	0	0	5	0	0	0	0	0
1059729	0	0	0	0	4	0	0	0	0	0	0	0	0	0	0	0	0	0	0	0	2	0	0	0	1	0	0	0	0	0	25	0	0	0	0	0	0	0	0	0	0	0	0	0	0	0	0	0	0
467605	0	0	0	0	0	0	0	0	0	0	0	0	2	0	0	0	0	0	0	0	0	0	0	0	0	0	0	0	0	0	0	0	0	0	0	0	0	0	0	0	0	0	0	0	0	0	0	0	0
346720	0	0	0	0	0	0	0	0	0	0	0	0	0	0	0	0	0	0	0	0	0	0	0	0	0	18	0	0	0	0	0	13	0	0	0	0	0	0	0	0	0	0	0	0	0	0	0	0	0
349458	0	1	0	0	0	0	0	0	1	2	0	1	0	0	0	0	0	1	0	0	2	0	0	0	2	1	1	0	0	3	0	0	5	0	0	2	0	2	8	0	1	1	1	0	0	2	0	5	0
367217	0	0	0	0	0	0	1	0	0	0	2	1	0	1	0	0	0	0	0	0	1	0	2	0	1	3	0	0	1	0	0	0	0	0	0	0	0	3	0	0	4	15	3	0	0	0	0	0	0
4396877	0	2	0	0	0	0	0	9	0	5	0	0	0	0	0	0	0	0	0	0	5	0	0	0	0	0	1	0	14	0	0	0	1	0	0	0	0	1	0	0	0	0	0	0	0	11	0	0	0
4306055	0	0	6	12	0	3	3	0	0	0	0	1	0	0	0	0	1	0	0	0	1	1	0	7	0	0	0	0	0	0	0	0	0	0	1	0	0	1	0	0	0	2	0	0	0	0	0	0	0
359538	0	0	0	0	0	0	0	1	0	0	0	0	26	3	0	0	0	0	0	0	0	0	0	0	0	0	0	0	1	0	0	0	0	0	0	0	0	0	0	0	0	24	0	0	0	0	0	0	0
178852	0	0	0	0	0	0	0	3	0	4	0	0	0	0	2	0	0	0	0	0	0	0	0	0	2	0	0	0	0	0	0	0	35	0	0	0	0	0	0	8	0	0	0	0	0	0	0	0	0
228748	0	0	0	0	0	0	0	0	0	0	0	0	0	0	0	0	0	0	0	0	0	0	0	0	0	13	0	0	0	0	0	0	0	0	0	0	0	0	0	0	0	0	0	0	0	0	0	0	0
343709	0	0	0	0	0	0	0	0	0	0	0	0	0	0	0	0	0	0	0	0	0	0	0	0	0	36	0	0	0	0	0	0	0	0	0	0	0	0	0	0	0	0	0	0	0	0	0	0	0
145304	0	0	0	0	0	0	0	0	0	0	0	0	0	0	0	0	0	0	0	0	0	0	0	0	0	0	0	0	0	0	0	0	0	0	0	0	0	0	0	0	0	0	0	0	0	0	0	0	0
503236	0	0	0	0	0	0	0	0	0	0	0	0	0	0	0	0	0	0	0	0	0	0	0	0	0	0	0	0	0	0	0	0	0	0	0	0	0	0	0	0	0	0	0	0	64	0	0	0	0
4309770	0	1	1	3	0	2	1	4	0	0	0	0	1	1	0	0	0	0	1	0	0	0	0	0	1	0	2	0	2	1	1	0	0	0	0	0	0	1	0	0	0	0	0	0	4	1	0	0	0
344118	0	0	1	0	16	0	0	2	0	0	0	0	0	1	0	0	0	0	0	0	6	1	0	0	0	0	0	0	9	0	0	0	0	0	0	0	0	2	0	0	10	2	0	0	0	0	0	0	0
457614	0	0	0	0	1	1	0	0	0	0	0	0	1	0	0	0	0	1	0	0	0	1	0	0	6	0	0	0	0	0	0	0	35	0	1	0	0	0	1	0	0	1	0	0	0	0	0	0	0
172163	0	0	0	0	0	0	0	0	0	0	57	0	0	0	0	0	0	0	0	0	0	0	0	0	0	0	0	0	0	0	0	0	0	0	0	0	0	0	0	0	0	0	0	0	0	0	0	0	0
572750	0	0	0	0	0	0	0	0	0	0	2	0	0	0	0	0	0	0	0	0	0	1	0	0	0	0	0	0	0	0	0	0	0	0	0	0	0	0	0	0	0	2	0	0	0	0	0	0	4
110514	0	0	0	0	0	0	0	0	0	0	0	0	0	7	0	0	0	0	0	0	0	0	0	0	0	56	0	0	0	0	0	0	0	0	0	0	0	0	0	0	0	0	0	0	0	0	0	0	0
865782	0	0	0	0	0	0	0	0	0	0	0	0	0	0	0	0	0	0	0	0	36	0	0	0	8	0	0	0	0	0	0	0	0	0	1	0	0	0	0	0	0	0	0	4	0	0	0	0	0
581782	1	0	0	0	0	0	0	0	0	0	0	0	0	0	0	0	0	0	0	1	0	0	0	0	0	0	0	0	0	0	1	0	2	3	12	9	0	0	0	2	0	0	0	0	0	0	0	0	0
4419553	1	0	0	0	0	0	0	0	0	0	0	0	1	0	0	0	0	0	1	0	1	0	1	0	2	0	0	0	0	1	0	0	1	0	1	0	0	0	0	0	0	0	0	0	1	0	0	0	0
4174105	1	0	0	0	0	0	0	0	0	4	0	0	2	0	0	0	0	0	0	0	1	0	0	0	1	0	0	0	0	0	0	0	2	0	0	1	0	0	25	1	0	1	0	0	0	3	0	0	0
2558420	0	0	0	0	1	1	0	0	1	0	0	0	0	0	0	0	0	0	0	0	0	0	0	0	3	0	0	1	16	0	0	0	29	0	0	0	0	0	0	0	0	2	0	0	0	0	0	0	0
185113	0	0	0	0	2	0	0	0	0	0	0	0	0	0	0	1	0	0	1	0	3	4	1	0	2	2	0	0	0	1	0	2	3	0	0	1	4	0	8	0	4	1	1	0	0	0	0	4	0
195757	2	0	0	0	0	0	1	0	0	0	0	0	0	0	0	0	0	0	1	0	0	2	3	1	4	1	0	0	0	1	0	0	9	0	0	0	0	2	1	1	3	2	0	1	3	2	0	0	0
309133	0	0	0	0	0	0	0	0	0	0	0	0	0	0	0	0	0	0	0	0	0	0	0	0	0	0	0	0	0	0	0	0	0	23	0	0	0	0	0	0	0	0	0	0	0	0	0	0	1
999046	0	0	0	0	0	0	0	0	0	0	0	0	0	0	0	4	0	0	0	0	0	0	0	0	0	22	0	0	0	0	0	0	0	1	13	0	0	0	0	0	0	0	0	0	0	0	0	0	0
316267	1	0	0	0	0	0	0	0	0	0	0	0	6	0	0	0	0	0	0	0	0	0	0	0	0	0	0	0	0	0	0	0	2	0	0	2	0	0	1	0	0	9	0	4	0	0	0	0	0
4421995	0	1	0	0	0	0	0	0	0	0	0	0	0	3	0	0	0	1	8	0	2	0	1	0	2	0	2	0	0	1	1	0	5	0	1	0	0	1	1	1	0	0	2	0	0	1	0	0	0
153518	0	0	7	0	0	0	0	0	0	0	0	0	0	6	2	0	0	0	0	0	0	0	0	0	0	0	0	0	0	0	0	0	0	0	0	0	0	0	0	1	0	0	16	0	0	0	0	0	0
2189140	0	0	0	0	0	1	0	17	0	0	0	0	0	3	0	0	0	0	0	0	0	2	0	1	0	0	0	1	3	0	5	0	0	0	0	0	0	2	0	0	0	0	0	0	1	0	0	0	0
2836861	0	0	0	0	0	0	0	0	0	0	0	0	0	0	0	0	0	0	0	0	0	0	0	0	1	0	0	0	0	0	0	0	0	0	0	0	0	0	0	0	0	0	0	0	0	0	0	0	0
3390534	0	0	0	0	0	0	0	0	0	0	0	0	0	0	0	0	0	0	0	0	0	0	36	0	0	0	0	0	0	0	0	0	0	0	0	0	0	16	0	0	9	0	0	0	0	0	0	0	0
804995	0	0	0	0	0	0	0	0	0	0	0	0	0	0	0	0	0	0	0	0	0	0	0	0	3	0	0	0	0	0	0	0	0	0	0	0	0	0	0	0	0	52	0	0	0	0	0	0	0
194425	0	0	0	0	0	0	0	0	0	0	0	0	0	0	0	0	0	0	0	0	0	0	0	0	0	0	0	0	0	0	0	0	0	0	0	0	3	0	0	0	3	0	0	0	0	48	0	0	0
207994	0	0	0	0	0	0	0	0	0	0	0	0	0	0	0	0	0	0	0	0	0	0	0	0	0	0	0	0	0	0	0	0	0	0	0	0	0	5	0	0	0	11	0	0	0	0	0	0	0
814501	0	0	0	0	0	0	0	0	0	0	0	0	0	0	0	0	0	0	0	0	0	0	0	0	0	0	0	0	0	0	0	0	0	0	0	0	0	0	0	0	0	0	0	0	56	0	0	0	0
4321398	0	0	0	9	0	0	0	0	0	0	0	5	0	0	0	0	0	0	0	0	0	0	0	0	1	0	0	0	0	0	0	0	0	9	2	0	0	0	0	0	0	18	0	0	0	0	0	0	0
553611	0	0	0	0	0	0	0	0	0	0	0	0	0	0	0	0	0	0	0	0	0	1	9	0	0	0	0	0	0	0	0	0	6	7	0	0	0	3	0	0	0	11	1	0	0	0	0	0	0
308907	0	0	0	4	0	1	0	0	0	0	0	0	0	0	0	0	0	0	1	0	2	1	2	0	2	0	0	0	0	7	1	4	0	0	0	0	0	0	0	0	1	3	0	0	0	0	0	0	0
363064	0	1	0	0	0	0	0	1	0	2	0	0	0	2	0	1	0	0	1	0	0	0	0	0	4	0	0	0	0	1	2	0	3	0	0	0	16	3	15	0	0	0	1	0	0	0	0	1	0
186866	0	0	0	0	0	0	0	15	0	0	0	0	24	0	0	0	0	0	0	0	0	0	0	0	0	0	0	0	0	0	0	0	0	0	0	0	0	3	0	0	0	5	0	0	0	4	0	0	0
309433	0	0	0	0	0	0	0	0	0	0	0	1	0	0	0	0	0	0	0	0	0	2	1	1	2	1	0	0	0	0	0	2	1	0	0	0	4	0	0	0	5	21	0	0	0	0	0	3	0
232900	0	0	0	0	0	0	0	0	0	0	0	0	0	0	0	0	0	0	0	0	0	0	59	0	0	0	0	0	0	0	0	0	0	0	0	0	0	0	0	0	0	0	0	0	0	0	0	0	0
1004910	0	0	0	0	0	0	0	0	0	0	0	0	0	0	0	0	0	0	0	0	0	0	0	0	0	0	0	0	0	0	0	0	0	0	0	0	0	0	0	0	0	0	0	0	0	0	0	0	0
3507744	0	0	0	1	0	0	1	0	0	0	0	0	1	0	0	0	0	0	0	0	1	0	0	0	1	0	0	0	1	0	0	0	0	0	1	0	0	2	1	0	0	0	1	0	0	0	0	0	0
197203	2	4	0	0	6	0	0	1	0	2	0	0	0	1	0	0	0	0	0	0	1	3	2	0	0	0	0	1	3	0	0	0	2	0	0	0	0	0	1	0	2	1	0	0	0	0	0	0	0
174403	0	2	0	6	1	0	0	0	1	0	0	0	1	0	0	0	0	0	0	0	1	3	0	0	2	0	0	0	1	4	0	2	6	0	0	1	2	0	5	0	5	2	0	0	1	0	0	0	0
370046	0	0	0	0	1	0	0	0	0	0	0	0	0	0	0	0	0	0	0	0	0	0	11	0	0	0	0	0	3	1	0	0	1	0	0	0	0	6	0	0	0	23	0	0	0	0	0	0	0
332527	0	0	0	0	0	0	0	0	0	0	16	0	0	0	0	1	0	0	0	0	0	0	0	0	0	0	0	0	0	0	0	0	0	0	1	1	2	0	0	0	0	0	0	0	0	0	0	0	0
708680	0	0	0	0	0	0	0	0	0	0	0	0	0	1	0	0	0	1	0	0	4	1	7	0	0	1	0	0	0	1	0	0	0	0	1	0	1	0	1	0	2	1	1	0	0	0	0	0	0
495396	0	0	0	0	0	0	0	0	0	0	0	0	0	0	0	1	0	0	0	20	0	1	0	0	0	0	0	0	0	10	0	0	0	0	0	0	0	0	3	0	0	0	0	1	11	0	2	0	0
870421	0	0	0	0	0	0	0	0	0	0	0	0	0	0	0	0	0	0	0	0	0	0	0	0	0	5	0	0	0	0	0	0	0	0	0	0	0	0	0	0	0	28	0	0	15	0	0	0	0
373909	0	0	0	0	0	0	1	0	0	0	0	0	0	0	0	5	0	2	1	0	1	0	0	0	7	0	0	0	0	1	0	0	0	0	0	0	0	0	0	0	0	1	0	0	0	5	0	0	0
182903	0	3	0	0	0	12	0	0	0	0	0	0	0	0	0	0	0	0	0	0	0	0	0	0	0	0	0	0	0	0	0	0	0	0	0	3	0	0	9	0	0	0	0	0	0	0	0	0	0
815480	0	2	0	0	0	0	0	0	0	0	2	0	0	0	16	0	0	9	0	0	0	0	0	0	0	9	0	0	0	2	0	17	0	0	0	0	0	0	0	0	0	0	0	0	0	0	0	0	0
520774	0	0	1	14	0	1	0	0	3	0	0	0	0	0	0	0	0	0	0	0	1	0	3	0	0	0	0	0	1	3	0	0	0	0	6	2	0	0	0	0	5	0	0	0	0	0	0	1	0
4353745	0	0	2	0	3	0	0	2	1	4	0	0	3	0	0	1	1	0	0	0	3	3	0	0	0	0	0	0	1	0	0	0	0	0	0	0	0	1	2	4	4	3	0	1	0	0	0	0	0
176151	0	0	1	16	0	2	0	0	4	0	0	1	0	0	0	1	1	0	0	0	1	0	2	0	0	0	1	0	1	6	2	0	0	0	4	2	1	0	0	0	2	0	0	0	0	0	0	0	0
574102	0	0	0	0	0	0	0	0	0	0	0	0	0	0	0	0	0	0	0	0	0	0	0	27	0	0	20	0	0	0	0	0	2	0	0	0	0	0	0	0	5	0	0	0	0	0	0	0	0
328936	0	0	0	0	0	0	0	0	0	0	0	0	0	0	0	0	0	0	0	0	0	0	0	0	12	10	0	0	0	0	0	1	0	0	12	0	0	0	0	0	0	0	0	0	0	0	0	0	0
325850	0	0	0	0	0	0	0	0	0	0	0	0	0	0	0	0	0	0	0	0	0	0	0	0	0	0	0	0	0	0	0	41	0	0	0	0	0	0	0	0	17	0	0	0	0	0	0	0	0
2835813	0	0	0	0	0	0	0	0	0	0	0	0	0	0	0	0	0	0	0	0	0	0	0	0	0	0	0	0	0	0	0	0	0	0	0	0	0	0	0	0	0	41	0	0	0	0	0	0	0
716006	0	0	0	0	0	0	0	0	0	0	0	0	0	0	0	0	0	0	0	0	0	0	0	0	0	0	0	0	15	0	0	0	0	9	0	0	0	0	0	0	0	32	0	0	0	0	0	0	0
1068572	0	0	0	3	0	0	0	0	0	0	0	0	0	0	0	0	0	0	0	0	0	0	0	0	0	0	0	0	3	0	0	0	0	23	0	0	0	0	0	0	0	8	0	0	0	3	0	0	0
3090117	0	1	0	0	5	0	0	0	0	0	0	0	3	0	0	0	0	1	0	0	0	0	0	0	0	0	0	0	0	0	0	0	0	0	0	8	0	0	0	0	0	4	0	0	0	5	0	12	0
355630	0	3	0	0	5	0	0	0	0	0	2	0	0	0	0	0	0	0	2	0	0	0	0	0	6	0	0	0	0	0	0	0	15	0	0	0	0	0	0	0	1	0	0	0	0	0	0	0	0
219064	0	0	0	1	1	1	0	0	0	0	0	0	0	1	0	0	0	0	0	0	0	0	0	0	0	0	0	0	0	1	3	0	25	0	0	0	0	14	0	0	0	0	0	0	0	0	0	0	0
532771	0	0	0	1	0	0	0	0	0	0	7	0	0	0	0	0	0	0	0	0	0	0	0	0	0	13	0	0	0	0	0	0	0	0	0	0	0	0	0	0	0	6	0	0	0	0	0	0	0
341724	0	0	0	1	0	2	0	0	0	0	1	0	0	0	0	0	0	0	0	0	3	0	8	0	6	2	0	1	0	1	0	0	0	0	0	0	0	0	0	0	18	2	3	0	0	0	0	0	0
405780	0	0	0	0	0	0	0	0	0	0	27	0	0	0	0	0	0	0	0	0	0	0	0	0	0	0	0	3	6	0	0	0	0	0	2	0	0	1	0	0	0	14	0	0	0	0	0	0	0
149188	0	0	0	0	0	0	0	0	0	0	52	0	0	0	0	0	0	0	0	0	0	0	0	0	0	0	0	0	0	0	0	0	0	0	0	0	0	0	0	0	0	4	0	0	0	0	0	0	0
29566	0	0	0	0	0	0	0	0	0	0	0	0	0	24	0	0	0	0	0	0	0	0	0	0	3	0	0	0	0	0	0	0	0	0	0	0	0	0	0	0	0	0	0	0	0	0	0	0	0
4479397	0	0	2	1	0	0	0	0	0	0	0	1	0	0	0	1	0	0	0	0	3	0	0	1	0	0	0	1	4	0	0	1	0	0	0	0	0	0	1	0	0	0	0	0	0	0	0	0	0
174749	0	0	0	2	0	0	0	0	0	0	1	0	0	0	0	0	0	1	0	0	21	0	0	0	0	1	0	0	0	0	0	0	6	0	0	0	4	0	4	0	5	0	1	0	0	0	0	0	0
185603	0	1	0	1	0	0	0	0	0	1	0	0	0	0	0	0	0	0	0	0	0	0	0	0	2	0	0	0	2	0	5	0	6	0	0	0	14	3	2	0	0	1	0	0	0	1	0	0	0
1906483	0	0	1	0	2	0	0	0	0	4	2	0	1	0	0	0	0	0	0	0	0	0	0	0	0	0	0	0	1	7	15	0	3	0	0	0	0	0	0	0	1	0	0	2	0	0	0	0	0
92231	0	0	0	0	0	1	0	0	4	0	0	0	2	0	0	0	0	0	0	0	20	0	0	0	4	0	0	0	3	0	0	2	0	0	0	0	0	1	0	3	0	8	0	0	0	0	0	0	0
850841	0	0	0	0	0	0	0	0	0	0	0	0	0	0	0	0	0	0	0	0	0	0	0	0	0	23	0	0	0	0	0	0	0	0	0	0	0	0	0	0	0	0	0	0	0	0	0	0	0
182052	0	0	0	0	0	0	0	11	0	0	0	0	35	0	0	0	0	0	0	0	0	0	0	0	0	0	0	0	0	0	0	0	0	0	0	0	0	3	0	0	0	4	0	0	0	2	0	0	0
112848	0	0	0	0	0	0	0	0	0	0	0	0	0	0	0	0	0	0	0	0	0	0	0	0	0	13	0	0	0	0	0	0	0	0	0	0	0	0	0	0	0	0	0	0	0	0	0	0	0
355120	0	0	0	0	0	0	0	0	0	0	0	0	0	0	0	0	0	0	0	0	0	0	0	0	0	0	0	0	0	0	0	0	0	0	0	0	0	0	0	0	0	53	0	0	0	0	0	0	0
365118	0	0	1	13	1	0	0	0	0	0	0	0	0	0	0	0	0	1	0	0	0	0	2	0	0	2	0	1	0	7	2	0	0	0	0	0	0	1	3	0	4	7	2	0	0	0	0	0	0
187946	1	3	1	9	1	4	0	0	4	0	0	1	0	1	0	1	2	0	0	0	2	0	0	0	0	0	0	0	2	0	0	0	3	0	4	0	0	0	1	0	0	0	0	4	0	2	0	0	0
187582	0	1	0	6	5	0	0	0	0	0	0	0	0	0	0	0	0	1	0	0	1	0	0	0	5	0	0	0	0	9	0	0	3	0	0	0	0	0	0	0	0	1	0	0	0	0	0	0	0
196134	0	2	0	3	0	0	0	0	0	4	0	0	0	0	0	0	0	0	0	0	0	0	0	0	0	0	0	0	0	0	0	0	0	0	0	2	10	3	0	0	0	0	0	0	0	6	0	3	0
353149	0	0	0	2	2	0	0	0	0	0	0	0	0	0	0	0	0	0	1	0	8	0	2	0	1	1	0	1	0	0	0	0	0	0	0	0	0	2	1	0	3	4	5	0	0	0	0	1	0
322505	0	0	0	0	0	0	0	0	0	0	3	0	0	0	0	0	0	0	1	0	0	0	0	0	0	13	0	0	0	0	0	0	0	0	0	0	0	0	0	0	0	3	0	0	0	0	0	0	0
299441	0	0	0	0	0	0	0	0	0	0	0	0	0	0	0	0	0	0	0	0	0	0	0	0	0	0	0	0	0	0	0	0	0	0	0	0	0	0	0	0	9	42	0	0	0	0	0	0	0
844006	0	0	0	0	0	0	0	0	0	0	0	0	0	0	0	0	0	0	0	0	0	0	4	0	0	0	0	0	0	0	0	0	0	0	0	0	0	0	0	0	0	19	0	0	5	0	0	0	0
322962	0	0	0	0	0	0	1	0	0	0	26	0	0	0	0	0	0	0	0	0	0	0	3	0	0	2	0	0	0	0	0	1	0	0	0	1	0	0	0	0	0	0	0	0	0	0	0	0	0
358939	0	1	1	0	0	0	0	12	0	0	0	0	0	0	0	0	0	0	0	0	0	0	0	0	0	0	0	0	0	1	0	0	0	0	0	0	0	2	0	0	1	1	0	0	0	1	0	0	0
179861	0	11	0	0	0	0	0	0	0	14	0	0	0	0	0	0	0	0	0	0	0	0	0	0	0	0	0	0	5	0	0	0	0	0	0	0	0	0	0	0	0	0	0	0	0	0	0	0	0
349065	0	0	0	2	1	0	0	0	0	0	0	2	0	3	0	0	0	0	0	0	0	0	0	0	0	3	0	0	1	0	3	0	26	0	0	0	0	6	0	0	0	0	0	0	0	0	0	0	0
212619	0	0	0	0	0	0	1	0	0	0	1	0	0	0	0	0	1	0	0	0	6	0	3	0	1	1	0	0	0	0	0	0	0	0	1	0	2	0	0	0	20	2	6	0	0	0	0	0	0
589313	0	0	0	7	1	0	0	0	3	0	0	0	0	0	0	0	0	0	0	0	0	0	0	0	2	0	0	0	2	7	0	0	0	0	0	0	0	0	0	0	0	0	0	0	0	0	0	0	0
849147	0	0	0	0	0	0	0	0	0	19	0	0	0	0	0	0	0	0	0	0	0	0	0	0	0	0	0	0	0	0	0	0	0	0	0	0	0	6	0	0	0	0	0	0	0	2	0	9	0
315429	0	0	0	0	0	0	0	0	0	0	0	0	1	0	0	0	0	0	0	0	0	0	0	0	0	0	0	0	1	0	0	0	0	0	0	0	0	0	0	0	0	51	0	0	0	0	0	0	0
228556	0	0	0	0	0	0	0	0	0	0	0	0	6	0	0	0	0	0	0	0	0	14	0	0	0	0	0	0	0	0	0	0	0	0	0	0	0	0	0	0	0	1	0	0	0	0	0	0	4
2016098	0	0	0	0	0	0	0	0	0	0	0	0	0	0	0	0	0	0	0	0	0	0	0	0	0	0	0	0	0	0	0	0	1	0	0	0	0	0	0	0	4	0	0	0	0	0	0	0	0
2026051	0	0	0	0	0	0	0	0	0	0	0	0	0	0	0	0	0	0	0	0	5	0	0	0	0	0	0	0	2	0	0	0	0	1	0	0	0	0	0	0	0	0	0	0	0	1	0	0	29
4415649	0	3	0	0	0	0	0	0	0	0	0	0	0	0	0	0	0	0	0	0	0	0	0	0	0	0	0	0	0	0	0	0	11	0	0	0	0	0	0	0	0	0	0	0	0	0	0	0	0
176178	0	5	0	4	0	0	0	0	0	0	0	0	1	0	0	0	1	0	0	0	9	1	1	0	1	1	0	0	1	2	0	0	0	0	1	2	1	0	1	0	1	0	1	0	0	0	0	1	0
175844	0	0	0	0	0	0	0	0	0	0	0	0	5	0	0	0	0	0	0	0	0	0	0	0	0	0	0	0	0	0	0	0	0	0	0	21	0	0	0	0	0	0	0	0	0	9	0	2	0
230741	0	3	0	0	3	0	0	1	0	4	1	0	2	1	0	0	0	0	0	0	0	1	1	0	1	4	1	0	1	0	0	1	1	0	0	0	1	2	3	1	2	0	2	0	0	0	0	0	0
316675	0	2	2	0	0	0	0	1	1	0	0	0	1	0	0	0	0	0	0	0	6	1	0	0	0	0	0	0	3	2	0	0	5	0	0	0	0	0	0	0	0	1	0	2	0	3	0	0	0
197069	0	6	0	0	0	0	0	0	0	3	1	0	0	0	0	0	0	0	0	0	0	0	0	0	0	0	0	0	1	0	0	0	1	0	0	1	1	2	13	0	0	1	0	0	0	0	0	0	0
555547	0	0	0	0	0	0	0	0	0	0	4	0	0	0	0	0	0	0	0	0	0	0	0	0	0	16	0	0	0	0	0	0	0	0	0	0	0	0	0	0	0	32	0	0	0	0	0	0	0
230132	0	0	0	0	0	0	0	0	0	0	0	0	0	0	0	0	0	0	0	0	0	0	11	0	0	0	0	0	0	0	0	0	0	0	0	0	0	0	0	0	0	0	0	0	0	0	0	0	0
322258	0	0	0	0	0	0	0	0	0	0	0	0	0	0	0	0	0	0	0	0	0	0	0	0	0	16	0	0	0	0	0	17	0	0	0	0	0	0	0	0	0	0	0	0	0	0	0	14	0
296257	0	0	0	0	0	0	0	0	0	0	0	0	0	0	0	0	0	0	0	0	0	0	0	0	0	0	0	0	0	0	0	0	0	0	0	0	0	0	0	0	0	0	0	0	0	0	0	0	0
333465	2	1	0	0	0	0	0	0	0	0	0	0	2	0	0	0	0	0	0	0	0	0	0	0	0	0	0	0	0	0	0	0	3	0	0	8	0	0	1	0	0	4	0	2	0	0	0	0	0
198532	2	2	0	0	5	0	0	0	0	4	0	0	0	0	0	0	0	0	0	0	0	2	4	0	0	1	0	0	1	0	0	0	3	0	0	2	0	0	0	0	0	0	0	0	0	1	0	0	0
184174	0	12	0	0	6	0	0	0	0	0	0	0	21	0	0	0	0	0	0	0	0	0	0	0	0	0	0	0	0	0	0	0	0	0	0	2	0	0	0	0	1	2	0	0	0	1	0	0	0
295485	0	1	0	0	0	0	0	0	0	0	0	0	1	0	0	0	0	0	0	0	3	2	1	0	4	0	0	0	0	3	0	0	6	0	1	2	0	0	5	0	1	2	2	0	0	0	0	1	0
183532	0	0	0	0	0	0	0	0	0	0	22	0	0	0	0	0	0	0	0	0	0	0	0	0	0	0	0	0	0	0	0	0	0	0	0	0	0	0	0	0	5	9	0	0	0	0	0	0	0
592616	0	0	0	0	0	0	0	0	0	0	0	0	4	0	0	0	0	0	0	0	0	0	0	0	0	0	0	0	0	6	0	0	0	0	0	0	6	19	0	0	0	0	0	0	0	0	0	0	0
363519	0	0	0	0	0	0	0	0	0	0	0	0	0	0	0	0	0	0	0	0	0	0	0	0	0	0	0	0	0	0	0	0	0	0	0	0	0	0	0	0	0	42	0	0	0	0	0	0	0
4318284	0	0	0	0	0	0	3	0	0	0	0	1	0	0	0	1	0	0	1	7	3	0	1	0	5	0	0	0	0	0	0	0	0	1	1	0	0	1	0	0	0	0	0	0	0	0	2	0	0
212532	0	0	0	0	5	0	0	0	0	0	0	0	0	0	0	0	0	0	0	0	0	0	13	0	0	0	0	0	0	0	0	0	0	0	0	0	0	0	0	0	0	25	0	0	0	0	0	0	0
4338577	0	0	1	0	0	0	0	0	1	0	0	0	0	0	0	0	0	0	0	0	5	0	0	0	0	0	0	0	9	0	0	0	0	0	0	0	0	0	0	0	0	0	0	1	0	0	0	0	0
192839	0	1	0	0	1	0	0	0	0	5	2	0	0	0	0	0	0	0	1	0	10	0	11	0	0	0	0	0	0	0	0	0	0	0	0	0	0	0	0	2	0	0	0	0	0	5	0	0	0
2148689	0	0	0	1	0	0	2	0	0	0	0	0	0	0	0	0	0	0	0	0	0	0	7	0	0	2	0	0	1	0	0	0	0	0	0	0	0	2	2	0	1	25	1	0	1	0	0	0	0
300650	0	0	0	0	0	1	0	0	0	0	0	1	0	1	0	0	0	0	0	0	0	0	2	0	4	10	0	0	0	0	0	0	0	0	2	1	0	4	0	0	0	2	1	0	0	0	0	0	0
775976	0	0	0	0	0	0	0	0	0	0	0	0	0	0	0	0	0	0	0	0	0	0	0	0	0	0	0	0	0	0	0	0	0	0	0	0	0	0	0	0	2	34	0	0	0	0	0	0	0
592649	0	0	0	0	0	0	0	0	0	0	0	0	0	0	0	0	0	0	0	0	0	0	14	0	0	15	0	0	0	0	0	0	0	0	0	0	0	0	0	0	0	0	0	0	0	0	0	0	0
4323100	0	0	0	0	0	0	0	0	0	0	0	0	0	0	0	0	0	0	0	0	0	0	0	0	30	0	0	0	0	0	0	0	0	0	0	0	0	0	0	0	0	0	0	0	0	0	0	0	0
195035	0	0	0	0	0	0	0	0	0	0	0	0	0	0	0	0	0	0	0	0	0	0	0	0	0	1	0	0	0	0	0	0	0	0	0	0	0	0	0	0	0	50	0	0	0	0	0	0	0
110059	0	0	0	0	0	0	0	0	0	0	0	0	0	0	0	0	0	0	0	0	0	0	0	0	0	0	0	0	0	0	0	0	0	0	0	0	0	8	0	0	0	0	0	0	0	10	0	23	0
1040713	0	0	0	0	0	0	0	0	0	0	0	0	0	0	0	0	0	0	0	0	0	0	0	3	0	0	0	0	0	0	0	0	0	5	0	0	0	0	0	0	0	0	0	0	0	0	0	0	0
4466659	0	0	0	0	0	0	0	0	0	0	0	0	0	0	0	0	0	0	0	0	1	0	1	0	4	0	0	0	0	0	0	0	0	0	0	0	0	0	0	0	0	0	0	1	0	0	0	0	0
1877831	0	1	1	0	1	0	0	3	1	3	1	0	6	0	0	0	2	0	0	0	0	2	1	0	0	0	1	0	0	0	0	0	0	0	0	0	0	4	1	1	4	5	0	1	0	0	0	0	0
183121	0	2	0	3	0	2	0	0	3	0	1	0	0	1	1	4	2	0	0	0	5	0	1	0	1	0	0	0	5	0	1	0	1	0	2	0	0	0	1	3	3	0	0	3	0	0	0	0	0
4320971	0	1	0	0	5	0	0	0	0	0	0	0	0	1	0	0	0	0	0	0	5	4	0	0	0	1	0	1	0	0	0	1	5	0	0	0	3	0	6	0	2	1	1	0	0	0	0	1	0
968629	0	2	0	2	0	0	2	2	1	0	0	0	0	1	0	0	0	0	0	0	0	0	0	0	0	0	0	0	1	0	0	0	1	0	2	1	0	0	0	0	0	0	0	0	2	0	0	0	0
324112	0	0	0	0	0	0	0	0	0	0	0	0	0	0	0	0	0	0	0	0	0	0	0	0	0	3	0	0	0	0	0	0	0	0	0	0	0	0	0	0	0	0	0	0	0	0	0	0	0
4329788	0	0	0	0	0	0	0	0	0	0	0	0	0	0	0	0	0	0	0	0	0	1	0	0	1	0	0	0	0	0	0	0	12	3	1	0	0	7	0	0	0	0	0	0	0	0	0	0	0
4407481	0	0	0	0	0	0	0	0	0	0	0	0	0	0	0	0	0	0	1	0	0	0	1	0	0	0	0	0	0	0	0	0	0	0	0	0	0	1	0	0	0	0	0	0	0	0	0	0	0
290293	36	0	0	0	0	0	0	0	0	1	0	0	0	0	0	3	0	0	0	0	0	0	0	0	1	0	0	0	0	1	0	0	0	0	0	0	0	0	2	0	0	0	0	0	0	0	0	0	0
191595	1	0	1	4	0	0	0	1	1	0	2	0	0	0	0	0	1	1	0	0	3	0	0	0	3	0	1	0	0	3	6	0	0	0	2	0	0	0	1	0	1	0	1	0	5	0	0	0	0
591671	0	0	0	0	0	1	0	0	0	0	0	0	0	0	0	0	0	1	0	0	0	0	0	0	2	0	0	0	3	0	0	0	2	0	0	0	18	1	6	0	0	1	0	0	0	1	0	0	0
329729	0	0	0	0	0	0	0	0	0	0	0	0	0	0	0	0	0	0	0	0	0	0	0	0	0	8	0	0	0	0	0	0	0	0	0	0	0	0	0	0	0	0	0	0	0	0	0	32	0
189998	0	0	0	0	0	0	0	0	0	6	0	0	0	0	0	0	0	0	0	0	0	0	0	0	0	0	0	0	0	0	0	0	0	0	0	0	0	9	0	0	0	9	23	0	0	0	0	0	0
349798	0	0	0	0	0	0	0	0	0	0	12	0	0	0	0	0	0	0	0	0	0	0	2	0	0	0	0	0	0	0	0	0	0	0	0	0	0	12	0	0	6	0	1	0	0	11	0	0	0
4303851	0	0	0	0	0	0	0	0	0	0	0	0	0	0	0	0	0	0	0	0	0	0	0	0	0	0	0	0	0	0	0	0	0	0	0	0	0	0	0	0	0	47	0	0	0	0	0	0	0
233623	0	0	0	0	0	0	0	0	0	0	0	0	0	0	0	0	0	0	0	0	0	0	0	0	0	0	0	0	0	0	0	0	0	0	0	0	0	0	0	0	0	0	0	0	0	0	0	0	0
1736067	0	2	0	0	1	0	0	0	0	0	0	0	0	0	0	0	0	0	0	0	1	0	5	0	0	0	0	0	2	0	0	0	1	0	2	0	0	0	0	1	3	0	0	0	0	0	0	0	0
132837	0	0	0	11	0	0	0	0	0	0	0	0	0	0	0	0	0	0	0	0	0	0	0	0	1	0	0	0	0	0	0	0	0	31	0	0	0	0	0	0	0	0	0	0	0	0	0	0	0
4297838	0	1	0	5	9	0	0	0	0	0	0	0	0	0	0	0	0	0	0	0	0	0	0	0	5	0	0	0	0	0	0	0	0	20	1	0	0	0	0	0	0	0	0	0	0	0	0	0	0
2731539	0	0	0	0	0	0	0	0	1	0	0	0	0	0	0	0	1	0	0	0	4	0	0	0	0	0	0	0	1	0	0	0	0	0	0	0	0	1	0	1	0	0	0	0	0	0	0	0	0
195100	0	7	0	0	0	0	0	1	0	1	0	0	0	0	0	0	0	0	0	0	0	0	0	0	0	0	0	0	0	0	15	0	10	0	0	0	0	5	0	0	0	0	0	0	0	0	0	0	0
369449	0	7	0	0	0	12	0	0	0	0	0	0	0	0	0	1	0	0	0	0	0	0	0	0	0	0	1	0	2	0	1	0	0	0	0	1	0	0	0	5	6	0	0	0	0	0	0	0	0
70331	0	0	2	0	0	0	0	0	0	0	0	0	0	0	0	0	0	0	0	0	0	0	0	0	0	0	0	0	0	0	0	0	0	0	0	0	0	0	0	0	0	0	0	0	0	0	0	0	0
299267	0	0	0	0	4	0	0	0	0	0	0	0	0	0	0	0	0	0	0	0	0	0	0	1	0	0	0	0	0	0	2	0	1	0	7	6	0	0	0	4	0	0	0	0	0	0	1	0	0
175535	0	0	0	0	5	0	0	0	0	5	0	0	0	0	0	0	0	0	0	0	2	0	2	0	0	0	0	0	0	0	0	0	1	0	0	0	2	0	0	0	0	0	0	0	0	0	0	0	0
184314	0	0	0	0	0	0	0	0	0	0	0	0	0	0	0	0	0	0	0	0	0	0	0	0	0	3	0	0	0	0	0	1	0	0	0	0	0	0	0	0	36	2	0	0	0	0	0	0	0
300672	0	0	0	0	0	0	0	0	0	0	0	0	0	0	0	0	0	3	0	0	1	2	11	0	0	2	0	0	0	0	1	1	0	0	0	0	0	0	4	0	0	0	0	0	0	0	0	0	0
272213	0	0	0	0	0	0	0	0	0	0	0	0	0	0	0	0	0	0	0	0	0	0	0	0	0	0	0	0	0	0	0	0	0	0	0	0	0	1	0	0	3	0	0	0	0	38	0	0	0
1108638	0	0	0	13	0	0	0	0	0	0	0	0	0	0	0	0	0	0	0	0	0	0	0	0	1	0	0	0	0	0	0	0	0	24	0	0	0	0	0	0	0	0	0	0	0	0	0	0	0
4453060	0	0	0	0	0	0	0	0	0	0	0	0	0	0	0	0	0	0	0	0	0	0	0	0	0	0	0	0	0	0	0	0	0	46	0	0	0	0	0	0	0	0	0	0	0	1	0	0	0
198423	0	6	0	0	0	0	0	10	0	0	0	0	0	0	0	0	5	0	0	0	0	0	0	0	3	0	1	2	6	0	0	0	1	0	0	0	0	0	2	0	0	0	0	0	0	1	0	0	0
340547	0	15	0	0	1	16	0	0	0	0	0	0	0	0	0	0	0	0	0	0	0	0	0	0	0	0	0	0	0	0	1	0	0	0	0	0	0	0	0	8	0	0	0	0	0	0	0	0	0
922397	0	0	0	0	0	0	1	0	0	0	0	0	0	0	0	0	0	0	0	0	0	0	0	0	1	0	0	0	0	0	0	0	1	0	1	0	0	0	0	0	0	0	0	0	0	0	0	0	0
577380	0	0	0	0	0	0	0	0	0	0	0	0	0	0	0	0	0	0	0	0	0	0	0	0	0	0	0	0	0	0	0	0	0	0	0	0	0	0	0	0	0	0	0	0	0	0	0	0	0
198503	0	0	0	0	0	0	0	0	0	6	0	0	0	0	0	0	0	0	0	0	0	0	0	0	0	0	0	0	0	0	0	0	0	0	0	0	0	14	0	0	0	9	14	0	0	0	0	0	0
360808	0	0	0	0	0	0	0	0	0	0	1	0	0	0	0	0	0	0	1	0	0	0	0	0	0	3	0	0	2	1	0	2	0	0	3	1	0	6	0	0	6	6	0	0	0	0	0	2	0
4310396	0	0	0	0	0	0	0	0	0	0	0	0	6	0	0	0	0	0	0	0	0	0	0	0	0	0	0	0	0	0	0	0	0	0	0	0	0	0	8	0	0	30	0	0	0	0	0	0	0
592139	0	0	0	0	0	0	0	0	0	0	0	0	0	0	0	0	0	0	0	0	0	0	0	0	0	0	0	0	2	0	0	1	0	0	0	1	0	0	3	0	2	1	0	0	0	0	0	3	0
1132942	0	0	0	0	0	0	0	0	0	0	0	0	0	0	0	0	0	0	0	0	0	0	0	0	0	0	0	0	0	0	0	0	0	0	0	0	0	0	0	0	47	0	0	0	0	0	0	0	0
375067	0	0	0	1	0	0	0	0	0	0	0	0	0	0	0	0	1	0	0	0	0	0	1	0	0	0	0	0	0	0	0	0	0	0	0	0	0	0	0	0	0	0	0	0	0	0	1	0	0
4351228	0	0	0	0	1	0	0	0	0	0	0	0	0	0	0	0	0	0	0	0	0	0	0	0	2	0	0	0	0	0	0	0	0	0	1	1	0	0	0	1	2	0	3	0	0	0	0	0	0
584954	0	0	0	0	0	0	0	0	0	0	0	0	0	0	0	0	0	0	0	0	0	0	19	0	0	0	0	0	0	0	0	0	0	1	0	0	0	0	0	0	0	0	0	0	0	0	0	0	0
198814	0	0	0	0	0	0	1	0	0	0	0	0	0	0	0	0	0	0	0	0	0	0	0	0	1	6	0	0	2	0	0	0	0	0	3	0	0	0	0	0	0	0	0	0	0	0	0	0	0
524674	0	0	0	0	0	0	0	2	0	0	0	0	0	0	0	0	0	0	0	0	12	0	1	0	0	0	0	0	1	0	0	0	0	8	0	0	0	0	0	0	0	0	0	0	0	0	0	0	12
996434	0	0	2	1	0	0	0	1	0	0	1	0	2	2	0	1	0	0	0	0	5	0	0	0	2	0	0	0	0	0	0	0	0	5	1	0	0	1	0	0	0	2	0	0	2	0	0	0	0
641490	0	0	0	0	0	0	0	0	0	0	0	0	0	0	0	0	0	0	0	0	0	0	0	0	0	0	0	0	0	0	0	0	0	45	0	0	0	0	0	0	0	0	0	0	0	0	0	0	0
4303213	0	0	0	0	0	0	0	0	0	0	0	0	0	0	0	1	0	0	0	0	0	0	0	0	0	1	0	0	0	23	0	0	0	0	1	0	0	1	0	0	0	0	0	0	2	0	0	0	0
157921	0	18	2	0	0	0	0	0	0	0	0	0	0	1	0	0	2	0	0	0	0	0	0	0	0	0	0	0	1	0	0	0	0	0	0	0	1	0	0	3	0	0	0	0	0	1	0	0	0
355685	0	1	0	0	0	0	0	1	0	0	0	0	0	0	0	0	0	0	0	0	6	0	2	0	2	1	0	0	0	1	0	1	1	0	1	1	1	0	2	0	3	0	1	0	0	1	0	0	0
594227	0	0	0	0	2	0	0	0	0	0	0	1	1	0	0	0	0	0	0	0	2	1	3	0	0	0	0	0	1	1	0	0	0	0	2	1	0	0	0	0	4	15	1	0	0	0	0	0	0
314406	0	0	0	0	4	0	0	1	0	0	0	0	0	0	1	0	0	0	9	0	0	0	4	0	0	0	0	0	1	0	0	2	1	0	0	0	0	3	0	0	0	1	2	0	0	1	0	0	0
772398	0	0	0	0	8	1	0	0	0	0	1	0	0	0	0	0	0	0	0	0	5	0	0	0	1	0	0	0	0	17	0	2	0	0	0	0	0	0	0	0	1	0	0	0	0	0	0	0	0
4297695	0	0	0	0	0	0	0	0	0	0	0	0	0	0	0	0	0	0	0	0	0	0	0	0	0	0	0	0	0	0	0	0	0	0	0	0	0	0	0	0	0	0	0	0	0	0	0	0	0
306633	0	0	0	0	0	0	0	0	0	0	1	0	0	0	0	0	1	0	1	0	3	0	6	0	0	0	0	0	0	1	0	0	0	0	2	0	0	0	0	0	23	3	0	0	0	0	0	0	0
197832	0	0	0	0	0	0	0	0	0	0	0	0	0	0	0	0	0	15	0	0	0	0	0	6	0	2	0	0	0	0	0	0	0	0	0	0	0	0	0	0	0	0	0	0	0	0	0	0	0
210262	0	0	0	0	0	0	0	0	0	0	0	0	0	0	0	0	0	0	0	0	0	0	0	0	0	0	0	0	0	0	0	33	0	0	0	0	0	0	0	0	0	0	0	0	0	0	0	0	0
3506872	0	1	0	2	0	8	0	0	0	0	0	0	0	0	0	0	1	0	0	0	4	0	0	0	1	0	0	0	0	0	1	0	1	0	1	0	0	0	0	0	0	4	0	0	0	0	0	0	0
189384	0	1	0	0	1	0	0	2	0	3	0	0	0	0	0	0	0	0	0	0	0	0	1	0	1	1	1	1	0	1	1	0	0	0	0	1	0	1	2	1	6	3	0	5	0	0	0	1	0
768553	0	0	4	0	10	0	0	0	0	0	0	0	0	0	0	0	0	0	0	0	0	0	0	0	0	0	0	0	0	0	0	0	0	0	0	0	0	0	0	0	0	0	0	0	0	0	0	0	0
370361	0	0	1	0	6	1	0	1	0	0	0	0	0	0	0	0	0	0	0	0	1	0	1	0	1	0	5	1	3	0	0	0	0	0	0	0	0	2	0	0	6	2	0	0	0	2	0	0	0
360158	0	0	0	1	0	0	0	0	0	0	0	0	0	0	0	1	0	0	0	0	1	1	9	0	0	0	0	0	0	0	0	0	2	0	0	0	0	0	0	0	24	0	0	0	0	1	0	0	0
989579	0	0	1	1	0	0	0	1	1	0	0	0	1	0	0	0	1	0	0	0	1	0	0	0	1	0	0	0	0	1	1	0	0	4	1	0	0	1	0	0	0	4	0	0	1	0	0	0	0
4387092	0	0	0	1	0	0	0	0	0	0	0	1	0	0	0	0	0	0	5	0	0	0	0	0	1	0	0	0	0	0	4	0	0	0	0	0	0	1	0	0	0	0	0	0	0	0	0	0	0
590735	0	0	0	2	0	0	0	0	0	0	0	0	0	0	0	0	0	0	0	0	0	0	0	1	0	0	0	0	0	0	0	0	0	0	0	0	0	0	0	0	0	0	0	0	0	0	0	0	0
193606	1	28	0	0	0	1	0	0	0	0	0	0	0	0	0	0	5	0	0	0	0	0	0	0	2	0	0	0	7	0	0	0	0	0	0	0	0	0	0	0	0	0	0	0	0	0	0	0	0
527485	1	0	0	2	0	1	3	0	0	0	0	0	0	0	0	0	0	0	1	8	1	0	0	0	0	0	0	0	0	1	1	0	1	0	3	0	0	1	1	1	0	0	0	0	1	0	0	0	0
4395677	0	5	0	0	1	0	0	1	0	2	0	2	0	0	0	0	0	0	2	0	0	0	0	0	0	0	0	0	0	0	7	0	5	0	0	0	8	1	0	0	0	0	0	1	0	0	0	0	0
842291	0	1	0	0	0	0	0	0	0	6	0	0	3	0	0	0	0	0	0	0	0	0	0	0	1	0	0	0	0	0	0	0	1	0	0	1	0	0	11	0	0	0	0	0	0	2	0	0	0
525378	0	9	0	0	6	0	1	0	0	2	0	1	0	0	0	0	0	0	0	0	0	3	1	0	0	1	0	0	0	0	0	1	2	0	0	0	0	3	0	0	1	1	3	0	0	0	0	0	0
362765	0	0	0	0	11	0	0	0	0	0	0	0	4	0	0	0	0	0	0	0	0	0	6	0	0	0	0	0	0	7	0	0	0	0	0	0	0	0	0	0	2	3	0	0	0	3	0	0	0
350875	0	0	0	0	0	1	0	1	0	0	0	0	0	0	0	0	0	0	0	0	1	3	2	0	0	0	0	0	0	0	0	0	1	0	1	0	0	0	0	0	9	2	1	0	0	0	0	0	0
3769036	0	0	0	0	0	0	0	0	0	0	0	0	0	0	0	0	0	0	0	0	0	0	0	0	0	0	0	0	0	0	0	0	0	0	0	0	0	9	0	0	0	0	0	0	0	0	0	0	0
525199	0	0	0	0	0	0	0	0	0	0	0	0	0	0	20	0	0	0	3	0	0	0	0	0	0	0	0	0	0	0	0	0	0	0	0	0	0	0	0	0	0	0	0	0	0	0	0	3	0
191216	0	0	0	0	0	0	0	0	0	0	0	0	0	0	0	0	0	0	0	0	0	0	0	0	2	5	0	0	0	0	0	0	0	0	0	0	0	0	0	0	0	0	0	0	0	0	0	10	0
360946	0	0	0	0	0	0	0	0	0	0	0	0	0	0	0	0	0	0	0	0	0	0	0	0	1	0	0	0	0	0	0	0	0	0	0	0	0	1	0	0	3	22	0	0	0	0	0	0	0
807118	0	0	0	0	0	0	0	0	0	0	0	0	0	0	0	0	0	0	0	0	0	0	0	0	0	0	0	0	0	0	0	0	0	0	0	0	0	0	0	0	0	0	1	3	0	0	0	0	0
4427221	0	0	0	0	0	0	0	0	0	0	4	0	0	0	0	0	0	0	1	0	0	0	0	0	0	4	0	0	0	0	0	0	0	0	7	0	0	0	9	0	0	0	0	0	0	0	0	0	0
2297428	0	0	0	1	0	0	0	0	0	0	0	0	0	0	0	0	0	0	3	0	0	0	0	0	1	0	0	0	0	0	2	0	0	0	3	0	0	0	0	1	0	1	0	0	0	0	0	0	0
1080448	0	1	0	0	0	0	0	0	0	0	0	0	0	0	0	0	0	0	0	0	0	0	0	0	1	0	0	0	0	0	1	0	2	0	0	0	0	0	0	0	0	0	0	0	0	0	0	0	0
4480861	0	0	4	0	0	0	1	0	0	0	0	0	0	0	0	0	0	1	0	0	0	0	0	0	0	1	1	0	3	0	0	0	0	0	0	4	0	0	5	0	0	3	2	0	0	0	0	0	0
4320312	0	0	0	3	0	0	1	1	0	0	0	0	1	0	0	0	0	0	0	0	0	0	0	0	5	0	0	0	1	0	1	0	0	0	1	0	0	1	0	0	0	0	0	0	2	0	0	1	0
330193	0	0	0	0	4	0	1	0	0	0	0	0	0	0	0	0	1	0	0	0	2	0	5	0	1	0	0	0	1	1	0	0	3	0	0	0	0	0	1	0	9	1	0	0	0	0	0	0	0
583958	0	0	0	0	6	0	0	0	0	0	0	0	0	0	0	0	0	0	0	0	0	0	4	0	0	0	0	0	0	0	0	0	4	0	0	5	0	0	0	0	0	0	0	0	0	0	0	12	0
297057	0	0	0	0	0	0	0	6	0	0	0	0	0	0	0	0	0	0	0	0	0	0	0	0	0	0	1	0	0	0	2	0	0	0	0	1	0	0	0	1	0	9	0	0	0	8	0	1	0
175708	0	0	0	0	0	0	0	0	0	0	0	0	0	0	0	0	0	0	0	0	0	0	0	0	0	0	0	0	0	0	0	0	1	0	0	0	0	0	0	0	1	40	0	0	0	0	0	0	0
175962	0	0	0	0	0	0	0	0	0	0	0	0	0	0	0	0	0	0	0	0	0	0	0	0	0	0	22	0	0	0	0	0	0	0	5	0	0	0	0	0	0	0	0	0	0	0	0	0	0
128382	0	0	0	0	0	0	0	0	0	0	0	0	0	0	0	0	0	0	0	0	0	0	0	0	0	0	0	0	0	0	0	0	0	0	0	0	0	0	0	0	0	0	0	0	43	0	0	0	0
4391463	1	0	0	0	0	0	1	0	0	0	0	0	0	0	0	0	0	0	0	1	0	0	0	1	2	0	0	0	0	0	0	0	1	0	0	0	0	0	0	0	1	0	0	0	0	1	1	0	0
184083	1	0	0	1	4	6	0	0	0	3	0	0	0	0	0	0	0	0	0	0	1	4	3	0	0	0	0	0	2	4	0	0	0	0	0	0	0	0	0	0	3	1	0	0	0	0	0	0	0
314189	0	11	0	0	0	0	0	1	0	0	0	0	0	0	0	0	0	0	0	0	0	0	0	0	0	0	1	0	0	0	4	0	5	0	0	0	1	2	1	0	0	1	0	0	0	1	0	0	0
574038	0	1	0	0	1	0	0	0	0	3	0	0	1	0	0	0	0	0	0	0	2	0	0	0	1	0	1	0	0	1	0	0	3	0	0	0	0	2	4	0	1	11	0	1	1	1	0	0	0
520657	0	0	0	1	0	0	2	0	0	0	1	1	0	0	0	2	0	1	6	0	0	1	0	0	0	0	0	0	0	0	0	0	0	0	0	0	0	2	0	0	0	0	2	0	0	0	0	0	0
559204	0	0	0	0	27	0	0	2	0	0	0	0	1	0	0	0	0	0	0	0	0	0	1	0	0	0	0	0	0	0	0	0	0	0	0	0	0	0	0	0	0	0	0	0	0	0	0	0	0
4324964	0	0	0	0	23	0	0	0	0	0	0	0	0	0	0	0	0	0	0	0	0	0	1	0	0	0	0	0	0	0	0	0	1	0	0	0	0	0	0	3	0	0	1	0	0	0	1	0	0
11208	0	0	0	0	0	0	0	0	0	0	0	0	0	0	0	0	0	0	0	0	0	0	0	0	0	0	0	0	0	0	0	0	0	0	0	0	0	0	0	0	0	0	0	0	0	7	0	0	0
368681	0	0	0	0	0	0	0	0	0	0	0	0	0	1	0	0	0	0	0	0	0	0	0	0	4	0	0	0	0	0	0	0	3	0	3	0	0	1	0	0	0	1	1	0	1	0	0	0	0
193336	0	0	0	0	0	0	0	0	0	0	0	0	0	0	0	0	0	0	0	0	0	1	3	0	0	1	0	0	0	0	0	4	0	0	0	0	0	0	0	0	0	18	0	0	0	0	0	0	0
992354	0	0	0	0	0	0	0	0	0	0	0	0	0	0	0	0	0	0	0	0	1	0	0	0	0	0	0	0	0	0	0	0	0	0	0	0	0	0	0	0	0	0	1	0	5	0	0	0	0
817135	0	0	0	0	0	0	0	0	0	0	0	0	0	0	0	0	0	0	0	0	0	0	31	0	0	0	0	0	0	0	0	0	0	0	0	0	0	0	0	0	0	0	0	0	9	0	0	0	0
589114	0	0	0	0	0	0	0	0	0	0	0	0	0	0	0	0	0	0	0	0	0	0	0	0	0	0	0	0	0	0	0	0	0	0	0	0	0	0	0	0	0	42	0	0	0	0	0	0	0
4333020	0	0	0	0	0	0	0	0	0	0	0	0	0	0	0	0	0	0	0	0	0	0	0	0	0	0	0	0	0	0	0	0	0	0	0	0	0	0	0	0	0	0	0	0	0	0	0	0	4
4364628	0	0	0	0	0	0	0	0	0	0	1	0	0	0	0	3	0	0	0	0	0	0	0	0	0	0	0	0	0	0	0	0	0	0	0	0	0	0	0	1	0	0	0	0	0	0	1	0	0
180881	0	0	0	0	0	0	0	0	0	0	0	0	0	0	0	0	0	0	0	0	0	0	0	11	0	0	0	0	0	0	0	0	0	3	0	1	0	0	0	0	0	18	0	0	0	0	0	0	0
2281837	0	0	0	0	0	0	0	0	0	0	0	0	0	0	0	0	0	0	0	0	0	0	0	0	0	0	0	0	0	0	1	0	0	2	6	9	0	0	0	2	0	0	0	0	0	0	0	0	0
272886	0	0	0	0	15	0	0	1	0	0	0	1	0	0	0	0	0	0	0	0	2	0	1	0	0	0	0	0	1	0	0	0	0	0	0	0	0	0	0	0	11	0	0	0	0	0	0	0	0
179400	0	3	0	3	0	4	0	0	1	0	0	3	0	0	0	1	5	0	1	0	3	0	0	0	1	0	1	0	0	0	1	0	1	0	1	0	0	0	1	0	0	0	0	2	0	0	0	0	0
346689	0	0	0	1	4	3	0	0	2	1	0	1	0	0	1	0	2	0	0	0	1	1	0	0	0	0	1	0	2	0	0	0	1	0	2	0	0	0	0	2	3	1	0	1	0	0	0	1	0
1974536	0	2	6	0	0	1	0	0	1	0	0	0	0	0	0	0	0	0	0	0	1	0	0	1	0	0	0	0	0	0	0	0	0	0	0	0	0	0	0	1	1	0	3	0	0	0	0	0	0
176108	0	2	0	0	0	1	0	0	0	0	1	0	0	0	0	0	0	0	0	0	0	0	3	0	0	0	0	1	0	0	0	3	1	0	0	0	0	7	1	0	6	6	0	0	0	5	0	0	0
791522	0	1	0	0	0	0	0	0	0	1	3	1	0	0	0	0	0	5	0	0	5	0	0	0	1	0	0	0	0	0	0	0	0	0	0	1	0	0	1	0	0	0	1	0	0	2	0	0	0
4355971	0	0	2	0	0	0	0	1	0	0	0	0	2	0	0	0	0	0	0	0	1	0	0	0	0	0	0	0	0	1	0	0	0	0	0	0	0	0	0	0	0	1	0	0	0	0	0	0	0
196769	0	0	0	0	2	0	0	0	0	0	0	0	0	0	0	0	0	0	0	0	5	1	3	0	0	0	0	0	0	0	0	0	1	0	0	1	1	12	0	0	3	1	0	0	0	0	0	3	0
299302	0	0	0	1	1	0	0	0	0	1	0	0	0	0	0	0	0	0	0	0	2	2	1	0	0	1	1	0	0	1	0	0	10	0	0	0	0	0	1	0	3	0	2	0	1	0	0	0	0
335644	0	0	0	2	0	0	1	0	0	0	0	1	2	0	0	0	0	0	0	0	1	2	0	0	0	0	0	0	0	0	1	0	4	0	1	0	0	0	3	1	0	0	0	0	0	0	0	0	0
308451	0	0	0	0	0	0	3	0	0	0	0	0	0	0	0	0	0	0	0	0	0	0	2	0	0	5	0	0	0	0	0	0	0	0	0	0	0	0	0	0	0	0	0	0	0	0	0	0	0
291475	0	0	0	0	0	0	2	0	0	0	0	0	0	0	0	0	0	0	0	0	0	0	0	0	0	0	0	0	0	0	0	0	0	0	0	0	0	0	0	0	0	0	0	0	0	0	0	0	0
803010	0	0	0	0	0	0	0	0	0	0	1	0	0	0	0	0	0	0	0	0	0	0	22	0	0	0	0	0	0	0	0	0	0	0	0	0	0	0	0	0	3	0	0	0	0	0	0	0	0
3125352	0	0	0	0	0	0	0	0	0	0	0	0	0	0	0	0	0	0	0	0	0	0	0	0	2	0	0	0	0	0	0	0	5	0	0	0	0	0	0	0	0	0	0	0	0	0	0	0	0
193567	0	0	0	0	0	0	0	0	0	0	0	0	0	0	0	0	0	0	0	0	0	0	0	0	3	2	0	0	1	0	0	3	1	0	0	0	1	2	1	2	2	0	5	0	0	0	0	0	0
4476780	0	0	0	0	0	0	0	0	0	0	0	0	0	0	0	1	0	0	0	0	0	0	7	0	0	0	0	0	0	0	0	0	0	0	0	0	15	9	0	0	1	2	0	0	0	1	0	0	0
524661	0	0	0	0	0	0	0	0	0	0	0	0	0	0	0	0	0	0	0	0	0	0	0	3	0	0	0	0	0	0	0	0	0	0	0	0	0	0	0	0	36	0	0	0	0	0	0	0	0
181633	0	0	0	0	0	0	0	0	0	0	0	0	0	0	0	0	0	0	0	0	0	0	0	0	0	0	0	0	0	0	0	0	0	0	0	0	0	1	0	0	2	7	0	0	0	0	0	0	0
845396	0	0	0	0	0	0	0	0	0	0	0	0	0	0	0	0	0	0	0	0	0	0	0	0	0	0	0	0	0	0	0	0	0	0	0	0	0	0	0	0	0	38	0	0	0	0	0	0	0
851937	0	0	0	0	0	0	0	0	0	0	0	0	0	0	0	0	0	0	0	0	0	0	0	0	0	0	0	0	0	0	0	0	0	0	0	0	0	0	0	0	0	0	0	0	0	0	0	0	0
342844	0	0	0	0	0	0	10	0	0	0	0	0	0	0	0	0	0	0	0	0	0	0	0	0	0	6	0	0	0	0	0	0	0	8	0	0	0	0	0	0	0	0	0	0	0	0	0	0	0
4305062	0	0	0	22	0	0	0	0	0	0	0	0	0	0	0	0	0	0	0	0	1	1	0	1	1	0	0	0	0	0	1	0	0	10	0	0	0	0	0	0	0	0	0	0	0	0	0	0	0
2820255	1	4	0	1	0	0	0	0	0	0	0	0	0	0	0	0	0	0	0	0	0	0	0	0	0	0	0	0	0	0	0	0	0	0	0	0	0	0	0	1	0	0	0	0	0	21	0	0	0
3475269	1	0	0	0	2	0	0	0	0	0	0	0	0	0	0	2	0	0	0	1	0	1	0	0	3	0	0	0	0	0	0	0	0	0	0	2	0	0	0	0	0	0	0	0	0	7	0	0	0
193528	0	5	0	0	11	0	0	2	0	3	0	0	0	0	0	0	0	0	0	2	0	0	0	0	0	0	0	0	0	0	0	0	0	0	0	0	1	5	0	0	0	0	0	0	0	2	0	0	0
540086	0	0	2	0	0	0	0	0	0	0	0	0	1	0	0	0	0	0	0	0	2	0	0	0	0	0	0	0	0	4	0	0	0	0	0	0	0	0	0	0	0	0	0	0	0	0	0	0	0
180155	0	0	0	16	2	3	0	0	1	0	0	0	0	0	0	0	1	0	0	0	0	0	0	0	0	0	0	0	2	4	6	0	0	0	1	0	0	0	0	0	1	0	0	0	0	0	0	0	0
297672	0	0	0	0	12	0	0	0	0	0	0	0	0	0	0	0	0	0	0	0	0	0	0	0	0	0	0	0	0	0	0	0	0	0	0	0	0	0	0	0	0	0	0	0	0	0	0	0	0
321290	0	0	0	0	1	0	0	0	0	0	0	0	0	0	0	0	0	0	0	0	0	0	0	0	0	0	0	0	0	29	0	0	0	0	0	0	0	0	0	0	0	0	0	0	0	0	0	0	0
367068	0	0	0	0	0	0	0	0	0	0	0	0	0	0	0	0	0	0	12	0	0	0	0	0	0	0	0	0	0	0	0	0	0	0	0	0	0	21	0	0	0	0	0	0	0	0	0	0	0
592572	0	0	0	0	0	0	0	0	0	0	0	0	0	0	0	0	0	0	0	0	0	1	1	0	0	0	0	0	0	0	0	0	0	0	0	0	0	0	0	0	6	30	0	0	0	0	0	0	0
4306587	0	0	0	0	0	0	0	0	0	0	0	0	0	0	0	0	0	0	0	0	0	0	0	0	0	0	0	0	0	0	0	0	0	0	0	0	0	0	0	0	0	0	0	0	0	0	0	0	0
4303855	0	0	0	0	0	0	0	0	0	0	0	0	0	0	0	0	0	0	0	0	0	0	0	0	0	0	0	0	0	0	0	6	0	0	0	0	0	0	0	0	32	2	0	0	0	0	0	0	0
314586	0	0	0	0	0	0	0	0	0	0	0	0	0	0	0	0	0	0	0	0	0	0	0	0	0	0	0	0	0	0	0	0	0	0	0	0	0	0	0	0	0	0	0	0	0	0	0	40	0
4460505	0	0	0	0	0	0	2	0	0	0	0	0	0	0	0	1	0	0	0	0	0	0	1	0	0	0	0	0	0	1	0	0	0	0	0	0	0	0	0	0	0	0	0	0	0	0	0	0	0
4316391	0	0	2	1	0	3	0	0	0	0	0	0	2	0	0	0	0	0	0	0	2	0	0	0	0	0	0	0	0	0	1	0	0	1	0	0	0	1	0	0	0	1	0	2	0	0	0	0	0
176323	2	0	0	0	1	0	0	0	0	1	0	0	0	0	0	0	0	0	0	0	0	0	0	0	1	0	0	0	0	0	2	0	2	0	0	0	0	2	10	0	0	0	0	0	0	0	0	0	0
4476604	0	3	0	0	0	0	0	0	0	0	0	0	0	0	0	0	0	0	0	0	0	0	0	0	11	0	0	0	10	0	0	0	0	0	0	0	0	1	1	0	0	0	0	0	0	2	0	0	0
194104	0	1	0	13	0	0	0	0	0	0	0	0	0	0	0	0	0	0	0	0	0	0	0	0	0	0	0	0	0	4	2	0	0	0	0	0	0	0	1	0	1	1	1	0	0	0	0	0	0
359650	0	0	3	4	0	0	0	0	0	0	0	0	0	0	0	0	0	0	0	0	8	0	0	0	0	2	0	0	0	11	0	0	3	0	1	0	0	0	2	0	2	0	0	0	0	0	0	0	0
554163	0	0	0	0	0	0	0	6	0	0	0	1	0	0	0	0	0	0	0	0	0	0	3	0	0	0	0	0	0	0	0	0	0	0	0	0	0	0	0	0	0	8	0	0	0	0	0	0	0
196909	0	0	0	0	1	0	0	0	0	0	14	0	0	0	0	0	0	0	0	0	1	0	4	0	0	0	0	0	0	0	0	0	0	0	0	0	0	9	1	0	0	2	0	0	0	0	0	0	0
190815	0	0	0	0	13	0	0	0	0	8	0	0	3	0	0	0	0	0	0	0	0	0	0	0	0	0	0	0	1	0	0	0	0	0	0	0	0	0	0	0	0	2	2	0	0	0	0	0	0
1106861	0	0	0	0	0	0	0	0	0	0	0	0	0	0	0	1	2	0	0	0	0	0	1	0	0	11	0	2	0	0	0	3	0	0	0	0	0	1	0	0	0	0	0	0	0	0	0	0	0
537219	0	0	0	0	0	0	0	0	0	0	5	0	0	0	0	0	0	0	0	0	0	0	14	0	0	0	0	0	2	0	0	0	0	0	1	0	0	0	0	0	2	0	0	0	0	0	0	0	0
41229	0	0	0	0	0	0	0	0	0	0	0	0	0	0	0	0	0	0	0	0	0	0	0	0	0	0	0	0	0	0	0	0	0	0	0	0	0	0	0	0	0	0	0	0	0	0	0	0	0
280799	0	0	0	0	0	0	0	0	0	0	0	0	0	0	0	0	0	0	0	0	0	0	11	0	0	0	0	0	0	0	0	0	0	0	0	0	0	0	0	0	0	0	0	0	0	0	0	0	0
199543	0	0	0	0	0	0	0	0	0	0	0	0	0	0	0	0	0	0	0	0	0	0	0	0	0	0	0	0	0	0	0	0	0	0	0	0	0	6	0	0	17	3	0	0	0	0	0	0	0
519836	0	0	0	0	0	0	0	0	0	0	28	0	0	0	0	0	0	0	0	0	0	0	0	0	0	0	0	0	0	0	0	0	0	2	0	0	0	0	0	0	0	0	0	0	0	0	0	0	0
188598	0	0	0	1	0	0	0	0	2	0	0	0	0	0	0	0	0	1	0	0	1	0	2	0	0	2	0	0	0	1	0	0	0	1	2	1	0	0	0	0	1	0	1	0	0	0	0	0	0
1666677	1	0	0	0	5	0	0	0	0	0	0	0	0	0	0	1	1	0	3	0	1	0	0	0	0	0	0	0	0	2	0	0	4	0	1	0	0	0	0	1	0	0	0	0	0	0	0	0	0
4323555	0	0	0	0	0	0	0	0	0	0	0	0	0	0	0	1	0	0	1	0	0	0	0	0	0	0	1	0	0	5	0	0	0	0	0	0	0	1	0	0	0	0	0	0	0	0	0	0	0
532203	1	2	0	0	5	0	0	0	0	1	0	0	0	0	0	0	0	0	0	0	0	5	0	0	0	4	0	0	0	0	0	0	1	0	1	0	0	0	4	1	2	1	1	0	0	0	0	0	0
182305	1	0	1	2	0	0	0	0	0	0	0	0	0	1	0	0	0	0	0	0	2	1	0	0	1	1	2	0	2	3	0	0	0	0	0	0	0	0	0	0	0	0	1	0	0	4	0	0	0
366846	1	0	0	0	2	0	0	1	0	0	0	0	0	0	0	0	1	0	0	0	0	1	0	0	1	3	0	0	1	0	0	3	2	0	0	0	1	0	0	0	3	2	0	0	0	0	0	0	0
1126691	0	0	0	0	27	0	0	1	0	0	0	0	0	0	0	0	0	0	0	0	0	0	0	0	0	0	0	0	0	0	0	0	0	0	0	0	0	0	0	0	0	0	0	0	0	0	0	0	0
177343	0	0	0	0	0	0	0	0	0	1	2	0	0	0	0	0	0	0	0	0	3	0	5	0	0	0	0	0	1	0	0	0	0	0	0	0	2	0	0	1	0	1	2	2	0	1	0	0	0
1076316	0	0	0	0	0	0	0	0	0	0	0	0	0	0	0	0	0	0	0	0	0	0	0	37	0	0	0	0	0	0	0	0	0	0	0	0	0	0	0	0	0	0	0	0	0	0	0	0	0
546567	0	0	0	0	0	0	0	0	0	0	0	0	0	0	0	0	0	0	0	0	0	0	0	0	0	0	0	0	0	0	0	0	0	0	0	0	0	0	0	0	0	0	0	0	0	0	0	0	0
188658	0	0	0	0	0	0	0	0	0	0	0	0	0	0	0	0	0	1	0	0	0	0	0	0	1	0	1	0	0	0	0	0	0	0	0	0	0	0	1	2	1	0	5	0	0	0	0	0	0
302160	0	0	0	0	0	0	0	0	0	0	0	0	0	0	0	0	0	1	0	0	0	0	5	0	0	0	1	0	2	0	0	0	3	1	1	0	0	0	0	0	4	2	3	0	0	0	0	0	0
321484	0	0	0	0	0	0	0	0	0	0	0	0	0	0	0	0	0	0	0	0	0	0	3	0	0	0	0	0	0	0	0	0	0	0	0	0	2	0	0	0	7	0	0	0	0	0	0	0	0
1121530	0	0	0	0	0	0	0	0	0	0	0	0	0	0	0	0	0	0	0	0	0	5	0	0	0	0	0	0	0	0	0	0	0	29	0	0	0	0	0	0	0	0	0	0	0	0	0	2	0
4474951	0	0	0	1	0	1	0	0	0	0	0	0	0	0	0	0	0	0	0	0	1	0	0	0	0	0	1	0	0	0	1	0	0	1	1	1	0	0	0	0	0	1	0	1	0	0	0	0	0
305561	0	0	0	0	0	0	0	1	0	0	0	0	0	0	0	0	0	0	0	0	0	0	0	0	0	0	0	0	0	0	0	0	0	3	0	0	0	0	0	0	0	0	0	0	0	0	0	0	24
4328364	0	0	0	2	1	0	0	0	0	0	0	0	3	0	0	0	5	0	0	0	1	0	0	0	2	0	0	0	2	0	1	0	0	0	0	0	0	0	0	0	0	2	0	0	10	0	0	0	0
462585	0	8	0	0	10	0	0	0	0	1	0	0	1	0	0	0	0	0	0	0	0	0	0	0	2	2	0	0	1	0	0	0	5	0	0	0	0	2	0	0	2	1	0	0	0	0	0	0	0
808794	0	1	0	0	0	1	0	1	0	0	0	0	0	1	0	0	0	0	0	0	2	0	2	0	0	3	0	0	0	0	0	0	0	0	0	0	2	0	0	0	2	10	0	2	0	0	0	0	0
182986	0	0	2	12	0	0	0	0	1	0	0	0	0	0	0	0	0	0	0	0	0	0	1	0	0	0	1	0	0	2	1	0	1	0	4	2	1	0	0	0	3	0	0	0	0	0	0	0	0
175978	0	0	1	2	0	0	1	0	3	0	0	0	0	0	0	1	0	0	0	0	3	1	0	0	3	0	0	0	1	0	0	0	0	0	0	0	0	0	0	0	0	0	0	3	0	0	0	1	0
72420	0	0	0	1	0	0	0	0	0	0	0	2	0	0	0	0	0	0	0	0	0	0	0	0	1	0	0	0	0	0	0	0	1	0	0	0	0	0	0	0	0	30	0	0	0	0	0	0	0
187517	0	0	0	0	1	0	0	0	0	0	0	3	0	0	0	1	0	0	7	0	0	0	0	0	3	2	0	0	0	0	0	0	0	0	4	1	1	0	1	0	0	1	0	0	0	0	0	0	0
4319168	0	0	0	0	0	0	0	0	0	0	0	0	0	0	0	0	0	0	0	0	0	0	0	0	0	0	0	0	0	0	0	0	0	0	0	0	0	0	0	0	0	0	0	0	0	0	0	0	0
198774	0	0	0	0	0	0	0	0	0	0	0	0	0	0	0	0	0	0	0	0	3	0	0	0	0	0	0	0	0	0	0	15	0	0	0	0	0	0	0	0	0	5	0	0	13	0	0	0	0
2792266	0	0	0	0	0	0	0	0	0	0	8	0	0	0	0	0	0	0	0	0	0	0	7	0	0	0	0	0	0	0	0	0	0	0	0	0	0	0	0	0	0	15	0	0	0	0	0	0	0
327176	0	0	0	0	0	0	0	0	0	0	3	0	0	0	0	0	0	0	0	0	1	0	0	0	0	2	0	0	0	0	0	2	0	0	0	0	0	0	0	0	0	12	2	0	0	0	0	0	0
4474593	0	0	0	0	0	0	0	0	0	0	0	0	0	0	0	0	0	0	0	10	0	0	0	0	0	0	0	0	0	10	0	0	0	0	0	0	0	0	0	0	0	0	0	0	0	2	0	1	0
309916	0	0	0	0	0	0	0	0	0	0	0	0	0	0	0	0	0	0	0	0	2	4	3	0	0	0	0	0	0	0	0	0	0	0	0	0	0	19	0	0	0	0	0	0	0	2	0	0	0
305318	0	0	0	0	0	0	0	0	0	0	0	0	0	0	0	0	0	0	0	0	3	1	5	0	0	1	0	0	0	1	0	0	0	0	0	0	0	0	0	0	9	8	0	0	0	0	0	0	0
422283	0	0	0	0	0	0	0	0	0	0	0	0	0	0	0	0	0	0	0	0	4	0	0	0	0	0	0	0	0	0	0	0	0	0	0	0	0	3	0	1	1	2	0	0	0	23	0	0	0
301921	0	0	0	0	0	0	0	0	0	0	0	0	0	0	0	0	0	0	0	0	0	0	0	0	2	0	0	0	21	0	0	0	0	0	0	0	0	0	0	0	0	11	0	0	0	0	0	0	0
110192	0	0	0	0	0	0	0	0	0	0	0	0	0	0	0	0	0	0	0	0	0	0	0	0	0	22	0	0	0	0	0	0	0	0	0	0	0	0	0	0	0	0	0	0	0	0	0	0	0
845444	0	0	0	0	0	0	0	0	0	0	0	0	0	0	0	0	0	0	0	0	0	0	0	0	0	0	0	0	0	0	0	0	0	0	0	0	0	0	0	0	21	14	0	0	0	0	0	0	0
4438999	0	0	0	0	0	0	0	0	0	0	0	0	0	0	0	0	0	0	0	0	0	0	0	0	0	0	0	0	0	0	0	0	0	0	0	0	0	0	0	0	0	34	0	0	0	0	0	0	0
199337	0	0	0	0	0	0	0	0	0	0	2	0	0	1	0	0	0	0	0	0	0	0	0	0	0	4	3	0	0	0	0	2	0	1	2	0	0	0	2	0	1	8	0	0	0	0	0	0	0
4308835	0	0	0	0	0	0	0	0	0	0	0	0	0	0	0	0	0	0	0	0	0	0	1	0	0	1	0	0	0	0	0	1	1	0	6	0	0	0	0	0	0	0	3	0	0	0	0	0	0
114821	2	0	2	3	0	1	0	0	0	0	0	0	0	1	0	0	0	0	0	0	0	0	0	0	0	0	0	0	0	0	1	0	0	0	2	0	0	0	0	0	0	0	0	0	1	0	0	0	0
530206	4	1	0	20	0	0	0	0	0	0	0	0	0	0	0	0	0	0	0	0	0	0	0	0	0	0	0	0	0	0	0	0	0	0	0	0	0	0	0	0	0	0	0	0	0	0	0	0	0
177319	0	1	0	0	1	0	0	0	0	3	0	0	0	0	0	0	0	0	0	0	0	0	0	0	0	0	0	0	0	0	0	0	0	0	0	0	8	5	0	0	0	0	0	0	0	2	0	2	0
311950	0	1	0	0	0	0	0	0	0	0	0	0	0	0	0	1	0	0	0	0	0	0	0	0	0	0	0	0	7	0	3	2	0	0	0	0	0	0	0	4	11	1	0	0	0	2	0	0	0
3468943	0	1	0	0	2	0	0	0	0	0	0	0	0	0	0	0	0	0	0	0	7	1	0	0	0	1	0	0	0	0	1	0	1	0	0	0	2	0	2	0	1	1	1	0	0	0	0	0	0
176722	0	3	1	3	0	1	0	0	0	0	0	0	0	5	0	0	0	0	0	0	0	1	0	0	2	0	0	0	3	7	1	0	1	0	0	0	0	0	0	0	2	0	0	0	0	2	0	0	0
4320317	0	0	1	0	0	0	0	0	0	0	0	0	0	1	0	0	0	0	0	0	1	0	1	0	1	0	0	0	2	2	0	0	1	0	2	0	0	0	0	0	2	0	0	0	2	0	0	0	0
367232	0	0	1	3	0	0	0	0	0	0	0	0	0	0	0	0	0	0	0	0	0	1	3	0	0	4	1	0	0	2	1	0	0	0	0	0	0	0	0	0	1	1	3	0	0	1	0	0	0
4308811	0	0	0	7	0	1	2	0	0	0	0	0	1	0	0	1	0	0	0	0	0	0	0	0	1	0	0	0	0	0	5	1	1	0	0	1	0	0	0	1	0	2	1	0	0	0	0	0	0
748886	0	0	0	0	2	0	0	0	0	0	0	0	0	0	0	0	0	0	0	0	0	0	0	0	0	0	0	0	0	0	0	0	0	0	0	0	0	0	0	0	0	0	0	0	0	0	0	0	0
846127	0	0	0	0	1	0	0	0	0	0	0	0	0	0	0	0	3	0	0	0	0	0	0	0	0	7	0	0	0	0	0	0	0	0	0	0	0	0	0	0	0	1	0	0	0	0	0	0	0
4316157	0	0	0	0	0	0	0	0	0	0	1	0	0	1	0	0	0	0	0	0	0	0	0	0	6	0	0	0	0	0	8	0	0	0	0	0	0	0	0	1	0	0	0	3	0	0	0	0	0
166637	0	0	0	0	0	0	0	0	0	0	0	0	0	0	0	0	0	0	0	0	0	0	11	0	0	0	0	3	0	0	0	0	0	0	0	0	0	0	0	0	0	0	0	0	0	0	0	0	0
349123	0	0	0	0	0	0	0	0	0	0	0	0	0	0	0	0	0	0	0	0	0	0	0	0	0	0	0	0	0	0	0	0	0	0	0	0	0	0	0	0	0	35	0	0	0	0	0	0	0
184922	0	0	0	0	0	0	0	0	0	0	0	0	0	0	0	0	0	0	0	0	0	0	2	0	0	0	0	0	0	0	0	0	0	0	0	0	0	1	0	0	0	0	0	0	0	0	0	0	0
302333	0	0	0	0	0	0	0	0	0	0	0	0	0	0	0	0	0	0	0	0	1	0	1	0	5	0	0	0	0	0	0	0	3	0	10	0	0	0	0	0	3	2	0	0	0	0	0	0	0
336228	0	0	0	0	0	0	0	0	0	0	0	0	0	0	0	0	0	0	0	0	0	0	1	0	0	0	0	0	0	0	0	0	0	0	0	0	0	5	0	0	0	0	0	0	0	0	0	0	0
588929	0	0	0	0	0	0	0	0	0	0	0	7	0	0	0	2	0	1	0	0	0	0	1	0	4	1	0	0	0	0	0	1	3	0	0	0	0	2	0	0	0	1	1	0	0	0	0	1	0
523036	0	0	0	4	0	2	0	0	0	0	0	0	0	0	0	0	0	0	0	0	0	0	0	0	0	0	0	0	2	0	0	0	1	10	2	0	0	0	0	0	0	2	0	0	1	0	0	0	0
3804335	1	0	0	0	0	0	0	0	0	0	0	0	0	0	0	0	0	0	1	0	0	0	0	0	0	0	0	0	0	0	0	0	0	0	0	0	0	0	0	0	0	1	0	0	0	0	0	0	0
537661	0	5	0	0	0	0	0	0	0	0	0	0	0	0	0	0	0	0	0	0	1	0	0	0	0	0	0	0	0	0	0	1	0	0	0	0	0	0	0	0	0	8	0	0	0	0	0	1	0
4391448	0	5	0	7	1	3	0	0	1	0	0	0	0	1	0	0	2	0	0	0	1	0	1	0	1	1	0	0	3	0	0	0	1	0	0	0	0	0	0	1	0	0	0	0	0	0	0	0	0
369822	0	0	0	1	0	0	0	0	0	0	0	0	0	1	0	0	0	0	0	0	1	0	2	0	0	0	0	0	0	0	0	0	0	0	0	0	0	3	0	0	11	3	0	0	0	1	0	0	0
15728	0	0	0	0	0	0	0	2	0	0	0	0	0	0	0	0	0	0	0	0	0	0	1	0	0	0	0	0	1	0	0	0	0	0	0	0	0	3	1	6	2	3	0	0	0	4	0	0	0
197367	0	0	0	0	0	0	0	0	0	6	0	0	1	0	0	0	0	0	0	0	0	2	1	0	0	0	0	0	0	1	1	0	0	0	0	0	2	1	0	2	3	3	0	3	0	0	0	0	0
576712	0	0	0	0	0	0	0	0	0	0	0	0	0	0	0	0	0	0	0	0	0	0	0	0	0	1	0	0	13	0	0	0	0	0	0	0	0	0	0	0	15	0	0	0	0	0	0	0	0
366722	0	0	0	0	0	0	0	0	0	0	0	0	0	0	0	0	0	0	0	0	0	0	0	0	0	0	0	0	0	0	0	0	0	0	0	0	0	0	0	0	0	0	0	0	0	0	0	0	0
2653002	0	0	0	0	0	0	0	0	0	1	0	0	3	0	0	0	0	0	0	2	0	0	0	0	1	0	1	0	0	0	0	0	0	0	0	0	0	0	0	0	0	0	0	0	0	4	0	2	0
72964	0	0	0	0	0	0	0	0	0	0	0	0	0	0	0	0	0	0	0	0	0	0	0	0	0	0	0	0	0	0	0	0	0	7	0	0	0	1	0	0	0	0	0	0	0	0	0	0	0
289709	0	0	0	0	0	0	0	0	0	0	0	0	0	0	0	0	0	0	0	0	0	0	0	0	0	0	0	0	0	0	0	0	1	1	6	4	0	0	0	3	0	0	0	0	0	0	1	0	0
181990	0	20	0	0	0	0	0	1	0	0	0	0	0	0	0	0	0	0	0	0	0	0	0	0	0	0	0	0	0	0	2	0	1	0	0	0	0	1	0	0	0	0	0	0	0	0	0	0	0
213813	0	1	0	0	1	2	0	0	0	0	0	1	0	1	0	0	0	0	0	0	0	0	0	0	0	0	0	0	4	0	1	0	0	0	0	1	0	1	0	0	0	1	0	0	0	5	0	0	0
3055324	0	1	0	0	0	0	0	0	0	4	0	0	2	0	0	0	0	0	0	0	0	1	0	0	1	0	0	0	0	1	0	0	1	0	0	0	0	1	12	0	0	0	0	0	0	1	0	0	0
4449244	0	3	4	0	0	0	0	2	0	0	0	0	0	0	0	0	2	0	0	0	0	0	0	0	0	0	0	0	2	0	0	0	0	0	0	0	0	0	0	0	0	0	0	0	0	0	0	0	0
334661	0	2	0	0	2	0	0	0	0	0	0	0	0	0	0	0	0	0	0	0	0	0	0	0	0	0	0	0	0	0	0	0	0	0	1	0	0	6	2	1	1	0	0	0	0	3	0	0	0
199354	0	2	0	0	9	0	0	0	0	0	0	0	19	0	0	0	0	0	0	0	0	0	0	0	0	0	0	0	0	0	0	0	0	0	0	0	0	0	0	0	0	0	0	0	0	0	0	1	0
589215	0	1	0	0	1	0	0	0	0	0	0	0	0	0	0	0	0	2	0	0	1	1	5	0	0	0	0	0	1	1	0	0	0	0	0	0	0	0	2	0	4	2	3	0	0	0	0	0	0
302503	0	1	1	0	0	0	0	3	0	1	0	0	0	0	0	0	3	0	0	0	0	0	0	0	0	0	0	0	1	0	0	0	0	0	0	0	0	7	0	1	0	2	0	0	0	0	0	0	0
183039	0	0	1	3	0	0	0	0	0	1	0	0	0	0	0	0	0	0	0	0	1	0	2	0	2	0	0	0	0	1	0	0	0	0	0	0	0	0	0	0	0	0	0	0	0	0	0	0	0
4307309	0	0	0	2	0	0	2	1	0	0	0	0	1	0	0	0	0	0	0	0	0	0	0	0	0	0	1	0	0	2	1	0	0	0	1	0	0	0	0	0	0	0	0	0	2	0	0	0	0
4441081	0	0	0	2	0	2	0	0	0	0	3	0	0	0	0	0	0	0	0	0	0	0	0	0	0	0	0	0	0	0	0	0	0	0	0	1	0	7	0	0	0	0	0	0	0	0	0	0	0
364274	0	0	0	0	1	0	0	0	0	0	0	0	0	0	0	0	0	0	0	0	0	0	1	0	1	0	0	1	0	0	0	1	2	0	0	0	0	2	2	0	3	0	2	0	0	0	0	0	0
174831	0	0	0	0	0	7	0	0	0	0	0	0	0	0	0	5	0	0	0	0	0	0	0	0	1	0	0	0	0	2	0	0	0	0	0	0	0	0	0	0	0	0	3	0	0	0	0	0	0
222343	0	0	0	0	0	0	0	18	0	0	0	0	0	0	0	0	0	0	0	0	0	0	0	0	0	0	0	0	0	0	0	0	0	0	0	0	0	5	0	0	0	0	0	0	0	0	0	0	0
4325509	0	0	0	0	0	0	0	24	0	0	0	0	0	0	0	0	0	0	0	0	0	0	0	0	0	0	0	0	0	0	0	0	0	0	0	0	0	0	0	0	0	0	0	0	0	0	0	0	0
38227	0	0	0	0	0	0	0	1	0	0	0	0	0	0	0	0	0	0	0	29	0	0	0	0	0	0	0	0	0	0	0	0	0	0	0	0	0	0	0	0	0	0	0	0	0	0	0	0	0
514974	0	0	0	0	0	0	0	0	0	0	2	0	0	0	0	0	0	0	0	0	0	0	0	0	0	0	0	0	0	0	0	0	0	0	0	5	0	0	0	0	22	0	0	0	0	0	0	0	0
192963	0	0	0	0	0	0	0	0	0	0	1	0	0	0	0	0	0	0	0	0	0	0	0	0	0	0	0	0	0	0	0	0	0	0	0	0	0	0	0	0	0	0	0	0	0	26	0	0	0
328035	0	0	0	0	0	0	0	0	0	0	0	0	0	0	0	0	0	1	0	0	0	4	0	0	3	5	0	0	0	0	0	0	1	0	5	0	0	0	0	1	0	0	0	0	1	0	0	0	0
503315	0	0	0	0	0	0	0	0	0	0	0	0	0	0	0	0	0	0	0	0	0	0	0	0	0	0	0	0	0	0	0	0	0	0	0	0	0	0	0	0	0	0	0	0	0	0	0	0	0
350036	0	0	0	0	0	0	0	0	0	0	0	0	0	0	0	0	0	0	0	0	2	0	3	0	3	2	0	0	0	2	0	1	0	0	1	0	1	0	0	0	8	1	1	0	2	0	0	0	0
4298633	0	0	0	0	0	0	0	0	0	0	0	0	0	0	0	0	0	0	0	0	0	0	0	0	0	0	0	0	0	0	0	0	0	0	0	0	0	0	0	0	0	0	0	0	0	0	0	0	0
1136387	0	0	0	0	0	0	0	0	0	0	0	0	0	0	0	0	0	0	0	0	0	0	0	0	0	0	0	0	0	0	0	0	1	0	0	0	0	0	0	0	0	33	0	0	0	0	0	0	0
1922365	0	0	0	0	0	0	0	0	0	0	0	0	0	0	0	0	0	0	0	0	0	0	0	0	0	0	0	0	0	0	0	0	0	0	0	0	0	0	0	9	0	0	0	0	0	0	0	0	0
533847	0	0	0	0	0	0	0	0	0	0	0	0	0	0	0	0	0	0	0	0	0	0	0	0	0	0	0	0	0	0	0	0	0	0	0	0	0	0	0	0	34	0	0	0	0	0	0	0	0
192865	0	0	0	0	2	0	0	0	0	0	1	0	1	0	0	0	0	0	0	0	0	0	0	1	1	0	0	0	3	0	0	0	5	0	0	0	1	0	0	0	3	0	0	0	0	0	0	0	0
348897	0	0	0	0	0	0	0	0	0	0	1	0	0	0	0	0	0	0	0	0	0	0	6	0	0	6	0	0	0	0	0	0	0	1	0	0	0	0	0	0	0	0	0	0	0	0	0	0	0
342788	0	0	0	0	0	0	0	0	0	0	0	0	0	0	0	0	0	0	0	0	0	0	3	0	2	0	0	0	2	0	0	0	0	0	2	1	0	0	1	0	1	2	0	0	0	0	0	0	0
571178	0	0	0	1	0	0	0	0	0	0	0	0	0	1	0	0	0	1	1	0	2	1	6	0	1	0	0	0	0	1	1	0	0	0	1	0	0	0	1	0	0	2	0	0	0	0	0	0	0
3159130	1	0	0	0	9	0	0	0	0	0	0	0	0	0	0	0	0	0	0	0	0	0	0	0	0	0	0	0	0	0	0	0	0	1	0	4	0	0	0	0	0	0	0	0	0	2	0	0	0
162335	0	0	0	0	0	0	0	0	0	0	0	0	0	0	0	0	0	0	0	0	0	0	0	0	0	0	0	0	1	0	0	0	0	1	0	0	0	0	0	0	0	0	0	0	0	0	0	0	19
542754	0	0	0	0	0	0	0	0	0	0	0	0	0	0	0	0	0	0	0	0	0	0	0	0	0	0	0	0	0	0	0	0	0	5	0	0	0	0	0	0	0	0	0	0	0	0	0	0	17
231787	0	0	0	0	0	1	0	0	0	0	0	0	0	0	0	0	0	0	0	0	0	0	0	0	0	0	0	0	0	0	0	0	2	0	3	6	0	0	0	0	0	0	1	0	0	0	0	0	0
4445673	0	0	0	0	0	0	0	0	0	0	0	0	0	0	0	0	0	0	0	0	0	0	0	0	0	0	0	0	0	0	0	0	3	0	0	3	0	0	1	0	0	4	0	2	0	0	0	0	0
354798	0	0	0	0	0	0	0	0	0	0	0	0	5	0	0	0	0	0	0	0	0	0	0	0	0	0	0	0	0	0	0	0	0	0	0	0	0	0	0	0	0	2	0	1	0	0	0	0	0
4331364	1	2	0	3	0	2	0	0	2	1	0	0	0	0	0	1	2	0	0	0	1	0	0	0	0	0	0	0	1	0	0	0	2	0	0	0	0	0	0	0	0	2	0	4	0	0	0	0	0
213566	0	1	0	0	0	5	0	0	0	0	0	0	0	0	0	0	0	1	0	0	0	0	0	0	0	0	0	0	4	0	1	0	0	0	0	0	0	0	0	4	0	0	0	0	0	1	0	0	0
4346374	0	1	0	0	0	0	0	0	0	0	1	0	0	0	0	0	0	0	0	0	0	0	2	0	0	0	1	0	1	1	0	0	0	0	0	0	7	3	0	0	1	2	1	1	0	0	0	0	0
4404575	0	0	0	1	0	0	0	0	0	0	0	0	0	0	0	0	0	0	0	0	0	0	0	0	0	0	0	0	6	0	0	0	0	0	0	0	0	0	0	0	0	0	0	0	0	0	0	0	0
296394	0	0	0	2	0	0	0	0	0	0	2	0	0	0	0	0	0	0	0	0	0	1	1	0	0	4	0	0	1	0	0	0	0	0	0	0	0	0	0	0	1	12	1	0	0	0	0	0	0
182674	0	0	0	0	0	1	0	0	0	0	0	0	1	0	0	0	0	0	0	0	0	0	0	0	4	1	0	0	0	0	0	1	0	0	2	0	1	0	0	0	9	5	1	0	1	0	0	0	0
357471	0	0	0	0	0	0	0	0	0	0	0	0	0	0	0	0	0	0	0	0	0	0	0	0	0	0	0	0	0	0	0	0	0	0	0	0	0	0	0	0	14	14	0	0	0	0	0	0	0
256276	0	0	0	0	0	0	0	0	3	0	0	0	0	0	1	4	3	0	0	0	0	0	2	0	0	0	0	1	0	2	0	0	0	0	0	0	0	1	2	0	0	0	2	0	1	0	0	0	0
110842	0	0	0	0	0	0	0	0	0	0	5	0	0	0	0	0	0	0	0	0	0	0	0	0	0	13	0	0	0	0	0	0	0	0	0	0	0	0	0	0	0	0	0	0	0	0	0	0	0
107044	0	0	0	0	0	0	0	0	0	0	0	0	0	0	0	0	0	0	0	0	0	0	0	0	0	0	0	0	13	0	0	0	0	0	0	0	0	0	0	0	0	18	0	0	0	0	0	0	0
4382476	0	0	0	0	0	0	0	0	0	0	0	0	0	0	0	0	0	0	0	0	0	0	0	0	0	0	0	0	0	0	0	0	0	0	23	0	0	0	0	0	0	0	0	0	0	0	0	0	0
338626	0	0	0	0	0	0	0	0	0	0	0	0	0	0	0	0	0	0	0	0	0	0	0	0	0	0	0	0	0	0	0	0	0	0	0	0	0	0	0	0	0	33	0	0	0	0	0	0	0
538185	0	0	0	0	0	0	0	1	0	0	0	0	0	0	0	0	0	0	0	0	4	0	0	0	3	0	0	0	0	0	0	0	5	9	0	0	0	0	0	0	0	3	0	0	2	0	0	0	0
349680	0	0	0	1	0	0	0	0	0	0	1	0	0	1	0	0	0	1	0	0	0	0	2	0	0	3	0	0	0	0	0	0	0	0	0	0	0	7	0	0	3	1	0	0	0	0	0	0	0
191180	0	0	0	0	0	0	1	1	0	0	2	0	1	0	0	0	0	0	0	0	1	1	2	0	2	0	0	0	0	0	0	0	1	0	0	0	0	2	0	0	1	0	0	0	0	0	0	1	0
817995	0	0	0	0	0	0	0	0	0	0	0	0	0	0	0	0	0	0	0	0	0	0	0	0	0	0	0	0	0	0	0	0	0	0	0	0	0	0	0	0	0	0	0	0	0	0	0	0	0
4427030	1	0	0	1	0	0	0	0	0	0	0	0	4	0	0	0	0	0	0	0	0	0	0	0	7	0	0	0	1	1	0	0	1	0	0	0	0	0	0	0	0	2	0	0	4	0	0	0	0
185136	1	0	1	6	0	1	0	0	0	0	2	0	0	0	0	0	0	0	0	0	0	0	2	0	0	5	3	0	0	1	4	0	0	0	1	0	0	0	0	0	2	0	1	0	0	1	0	0	0
4321400	0	0	1	2	1	0	0	0	0	0	0	0	1	0	0	0	0	0	1	0	1	0	0	0	1	0	0	0	0	0	0	0	0	0	0	0	0	0	0	0	0	1	0	0	2	0	0	0	0
4295743	0	0	0	2	0	0	0	0	0	0	0	0	6	0	0	0	0	0	0	0	3	0	0	0	2	0	0	0	1	0	0	0	0	0	1	0	0	0	0	0	0	1	0	0	6	0	0	0	0
361727	0	0	0	3	1	0	0	0	0	1	0	0	0	0	0	2	0	0	0	0	6	0	0	0	1	0	0	0	0	1	0	0	1	0	1	0	0	3	1	3	1	0	0	0	0	1	0	0	0
575261	0	0	0	0	0	0	0	0	0	4	0	0	0	0	0	0	0	0	0	0	0	0	0	0	0	0	0	0	0	1	0	0	0	0	0	0	0	2	0	0	0	0	0	0	0	2	0	0	0
2932151	0	0	0	0	1	0	0	0	0	0	0	0	0	0	0	0	0	0	0	0	0	0	0	0	0	0	0	0	0	16	0	1	0	0	0	0	0	0	0	0	0	0	0	0	0	0	0	0	0
754283	0	0	0	0	0	0	1	0	0	0	0	0	0	0	0	0	0	0	0	0	0	0	0	0	0	16	0	0	0	0	0	2	0	0	0	0	0	0	0	0	0	0	0	0	0	0	0	0	0
727945	0	0	0	0	0	0	0	0	0	0	15	0	0	0	0	0	0	0	0	0	1	0	0	0	0	0	0	0	0	0	0	0	0	0	0	0	0	0	0	0	7	0	0	0	0	0	0	0	0
360508	0	0	0	0	0	0	0	0	0	0	5	0	0	0	0	0	0	0	0	0	0	0	0	0	0	16	0	0	2	0	0	0	0	0	0	0	0	0	0	0	9	0	0	0	0	0	0	0	0
288780	0	0	0	0	0	0	0	0	0	0	9	0	0	0	0	0	0	0	0	0	0	0	0	0	0	0	0	0	0	0	0	0	0	0	0	0	0	0	0	0	0	0	0	0	0	0	0	0	0
584978	0	0	0	0	0	0	0	0	0	0	0	0	0	1	0	0	0	0	0	0	0	0	1	0	0	0	0	0	0	0	0	0	0	0	0	0	0	0	0	0	26	2	0	0	1	0	0	0	0
861780	0	0	0	0	0	0	0	0	0	0	0	0	0	0	0	0	0	0	0	0	0	0	0	0	13	0	0	0	0	0	0	0	0	0	0	0	0	0	0	0	0	0	0	0	0	0	0	0	0
350627	0	0	0	0	0	0	0	0	0	0	0	0	0	0	0	0	0	0	0	0	0	0	0	0	6	5	0	0	0	0	0	0	0	0	5	0	0	0	0	0	0	1	1	0	0	0	0	0	0
552779	0	0	0	0	0	0	0	0	0	0	0	0	0	0	0	0	0	0	0	0	0	0	0	0	0	0	0	0	0	0	2	0	0	0	0	0	0	12	0	0	18	0	0	0	0	0	0	0	0
308072	0	0	0	0	0	1	0	0	0	0	0	0	0	0	0	0	0	0	2	0	2	1	0	0	5	0	1	0	0	2	0	0	1	0	0	0	1	2	1	2	0	0	0	0	0	0	0	0	0
584107	0	0	0	0	0	0	0	0	0	0	0	0	0	0	0	0	0	0	0	0	0	0	0	0	0	0	0	0	1	0	0	0	0	0	0	0	0	0	0	0	23	0	0	0	0	0	0	0	0
257492	0	0	0	3	0	0	1	1	0	0	0	0	0	0	0	0	0	0	0	1	1	0	0	1	0	0	0	0	0	0	0	0	0	2	0	0	0	0	0	0	2	0	0	0	7	0	0	0	0
518033	0	0	0	0	0	0	0	0	0	0	0	0	0	0	0	0	0	0	0	0	0	0	0	0	0	0	0	0	0	0	0	0	0	4	0	0	0	0	0	0	0	0	0	0	6	0	0	0	0
4448731	0	0	0	0	0	0	1	0	0	0	0	0	0	0	0	0	0	0	0	0	0	0	0	0	0	0	0	0	0	3	1	0	0	1	0	0	0	0	0	0	0	0	0	0	1	0	0	0	0
3825935	0	0	2	0	0	1	0	0	0	0	0	0	1	0	0	0	0	0	0	0	3	0	0	0	4	0	0	0	1	0	1	0	1	3	5	0	0	0	0	0	0	0	0	0	1	0	0	0	0
3040812	1	0	0	0	0	0	0	3	0	0	0	0	0	0	0	0	0	0	0	0	0	0	0	0	0	0	0	0	0	0	0	0	0	0	0	0	0	0	0	0	0	1	0	0	0	0	0	0	0
196370	0	5	0	0	0	2	0	5	0	0	0	0	3	0	0	0	1	0	0	0	0	0	0	0	5	0	0	0	0	0	0	0	0	0	0	0	0	0	0	0	0	0	0	0	0	0	0	0	0
197481	0	4	0	0	2	0	0	0	0	1	0	0	1	0	0	0	0	0	0	0	0	1	0	0	0	1	0	0	1	0	0	0	3	0	0	0	0	2	2	0	2	0	1	0	0	0	0	0	0
182886	0	1	0	0	0	0	0	0	0	2	0	0	0	0	0	0	0	0	0	0	3	0	1	0	0	0	2	0	0	0	0	0	0	0	0	0	1	0	0	0	2	0	2	0	0	0	0	0	0
4030375	0	0	0	0	1	1	0	2	0	2	1	0	2	0	0	0	0	1	0	0	0	2	0	0	1	0	0	0	0	0	0	0	0	0	0	0	0	0	4	0	0	5	0	1	0	0	0	0	0
1042479	0	0	0	1	0	0	0	0	0	0	0	0	0	0	0	0	0	0	0	0	0	0	0	0	0	0	0	0	0	0	0	0	0	0	0	0	0	0	0	0	0	19	0	0	0	0	0	0	0
498743	0	0	0	1	0	0	0	0	0	0	0	0	0	0	0	0	0	0	1	0	1	3	1	0	0	0	0	0	0	0	0	0	0	0	0	0	0	6	0	0	0	0	0	0	5	4	0	3	0
2627856	0	0	0	0	0	0	0	0	0	0	0	0	0	0	0	2	0	0	0	7	0	0	0	0	0	0	0	0	0	0	0	0	0	0	0	0	0	0	0	0	0	0	0	0	0	0	1	0	0
839235	0	0	0	0	0	0	0	0	0	0	0	0	1	0	0	0	0	0	0	0	0	0	0	0	0	0	0	1	0	0	0	0	0	0	0	0	0	0	0	3	0	0	0	0	0	2	0	0	0
247165	0	0	0	0	0	31	0	0	0	0	0	0	0	0	0	0	0	0	0	0	0	0	0	0	0	0	0	0	0	0	0	0	0	0	0	0	0	0	0	0	0	0	0	0	0	0	0	0	0
694337	0	0	0	0	0	0	0	7	0	0	0	0	0	0	0	0	0	0	0	0	0	0	0	0	0	0	0	0	0	0	0	0	0	0	0	0	13	0	0	0	0	0	0	0	0	0	0	0	0
3943	0	0	0	0	0	0	0	0	0	0	0	0	0	0	0	0	0	0	0	0	0	0	0	0	0	0	0	0	0	0	0	0	0	0	0	0	0	0	0	0	0	0	0	0	0	0	0	0	0
2170526	0	0	0	0	0	0	0	0	1	7	0	0	0	0	0	0	0	0	0	0	0	0	0	0	0	0	0	0	0	0	0	0	0	0	0	0	2	0	3	1	0	1	0	0	0	0	0	1	0
1701964	0	0	0	0	0	0	0	0	0	0	22	0	0	0	0	0	0	0	0	0	0	0	0	0	0	0	0	0	0	0	0	0	0	0	0	5	0	0	0	0	0	0	0	0	0	0	0	0	0
585220	0	0	0	0	0	0	0	0	0	0	6	0	0	0	0	0	0	0	0	0	0	0	0	0	0	0	0	0	0	0	0	0	0	0	0	0	0	0	0	0	0	25	0	0	0	0	0	0	0
569017	0	0	0	0	0	0	0	0	0	0	0	0	0	0	0	0	0	0	0	0	0	0	0	0	1	0	0	0	17	0	0	0	0	0	0	0	0	0	0	0	0	0	0	0	0	0	0	0	0
136946	0	0	0	0	0	0	0	0	0	0	0	0	0	0	0	0	0	0	0	0	0	0	0	0	0	0	0	0	0	0	0	0	0	0	0	0	0	0	0	0	0	1	0	0	0	0	0	0	4
4455005	0	0	0	0	0	0	0	0	0	0	0	0	0	0	0	0	0	0	0	0	0	0	0	0	0	3	0	0	0	0	0	0	0	0	1	0	0	0	0	0	0	0	0	0	0	0	0	0	0
4325272	0	0	1	1	0	0	0	2	0	0	0	1	0	0	0	0	0	0	0	0	0	1	0	0	1	0	0	0	0	1	0	0	0	1	2	0	0	0	0	0	0	0	0	0	0	0	0	0	0
102471	0	0	0	0	0	0	0	0	0	0	0	0	0	0	0	0	0	0	0	0	4	0	0	0	0	0	0	0	0	0	0	0	0	15	0	0	0	0	0	0	0	0	0	0	0	0	0	0	0
4309301	0	0	1	1	0	0	0	0	0	0	0	0	0	1	0	0	0	0	0	0	1	0	0	0	2	0	0	0	0	0	0	0	0	1	1	0	0	0	0	0	0	1	0	0	1	0	0	1	0
4457872	0	0	0	0	3	0	0	0	0	0	0	0	1	0	0	0	0	0	0	0	1	1	0	0	0	0	0	0	1	0	0	0	8	0	0	1	0	0	0	4	0	0	0	0	0	0	0	0	0
931121	0	0	0	0	0	0	0	0	0	0	0	0	0	0	0	2	0	0	1	2	0	0	0	0	0	0	0	0	0	0	0	0	0	0	0	0	0	0	0	0	0	0	0	0	0	0	0	0	0
923098	0	1	0	1	0	0	0	1	0	0	0	0	0	0	0	0	0	0	0	0	8	0	0	0	0	0	0	0	0	0	0	0	0	0	0	0	0	0	0	0	0	0	0	0	0	0	0	0	0
593369	0	0	1	0	0	0	0	15	0	6	0	0	0	0	0	0	0	0	0	0	1	0	0	0	0	0	0	0	0	0	0	0	0	0	0	0	0	0	0	0	0	0	0	1	0	0	0	0	0
3443092	0	0	1	6	0	0	0	0	1	0	0	0	0	1	0	0	2	0	0	0	0	0	0	0	0	1	0	0	0	2	4	0	0	0	2	0	0	0	0	0	0	0	0	0	0	0	0	0	0
341920	0	0	0	3	1	0	0	0	0	0	0	0	0	0	0	1	0	0	0	0	2	1	2	0	0	2	0	0	0	2	0	2	2	0	1	4	1	0	2	0	0	0	1	0	0	0	0	0	0
4420474	0	0	0	4	0	0	0	0	0	0	0	0	4	0	0	0	0	0	0	0	2	0	0	0	4	0	0	0	1	0	0	0	1	0	2	0	0	0	0	0	0	0	0	0	6	0	0	0	0
756819	0	0	0	0	0	0	0	0	0	0	0	0	0	0	0	0	0	0	0	0	0	0	0	0	0	0	0	3	0	0	0	0	0	0	0	0	0	0	0	1	0	0	0	0	0	4	0	0	0
196219	0	0	0	0	2	0	0	0	0	0	1	0	0	1	0	0	0	0	0	0	2	0	2	0	0	0	0	0	1	0	0	0	1	0	0	0	0	1	0	0	0	0	0	0	0	0	0	0	0
539202	0	0	0	0	0	0	1	0	0	0	0	0	0	0	0	0	0	0	0	0	0	0	0	0	0	0	0	0	0	0	0	1	0	0	0	1	22	0	0	0	2	0	0	0	0	0	0	1	0
199099	0	0	0	0	0	0	0	2	0	0	0	0	0	0	0	0	0	0	0	0	0	0	0	0	0	0	0	0	0	0	0	0	0	0	0	0	3	0	0	0	0	0	0	0	0	0	0	0	0
589076	0	0	0	0	0	0	0	0	0	5	0	0	0	0	0	0	0	1	0	0	0	0	7	0	0	0	0	0	4	0	0	0	0	0	0	0	0	4	0	0	0	0	0	0	0	0	0	1	0
662917	0	0	0	0	0	0	0	0	0	0	8	0	0	0	0	0	0	0	0	0	0	0	0	0	0	0	0	0	0	0	0	0	0	0	0	0	0	0	0	0	2	2	0	0	0	0	0	0	0
183715	0	0	0	0	0	0	0	0	0	0	3	0	0	0	0	0	0	0	0	0	0	0	0	0	0	2	1	0	0	0	0	0	0	0	0	1	0	1	1	0	2	5	1	0	0	0	0	0	0
188931	0	0	0	0	0	0	0	0	0	0	0	0	0	3	0	0	0	19	0	0	0	0	0	0	0	0	0	0	0	0	0	0	0	0	0	0	0	0	0	0	0	0	0	0	0	0	0	0	0
4305384	0	0	0	0	0	0	0	0	0	0	0	0	0	0	0	0	0	0	0	0	0	0	0	0	0	0	0	0	0	0	0	0	0	0	0	0	0	0	0	0	0	0	0	0	0	0	0	0	0
1646259	0	0	0	0	0	0	0	0	0	0	0	0	0	0	0	0	0	0	0	0	0	0	0	8	0	14	0	0	0	0	0	0	0	0	0	0	0	0	0	0	0	0	0	0	0	0	0	0	0
327050	0	0	0	0	0	0	0	0	0	0	0	0	0	0	0	0	0	0	0	0	0	0	0	0	0	0	0	0	0	0	0	0	0	0	0	0	0	0	0	0	0	28	0	0	0	0	0	0	0
346559	0	0	0	0	0	0	0	0	0	0	0	0	0	0	0	0	0	0	0	0	0	0	0	0	0	0	0	0	0	0	0	0	0	0	0	0	0	0	0	0	0	30	0	0	0	0	0	0	0
534922	0	0	0	0	0	0	0	0	0	0	0	0	0	0	0	0	0	0	0	0	2	0	1	0	4	0	1	0	0	0	0	0	0	0	2	0	0	0	0	0	0	0	0	0	0	0	0	0	0
4354493	0	0	0	0	0	0	0	0	0	0	0	0	0	0	0	0	0	0	0	0	0	0	0	0	0	0	0	0	0	0	0	0	0	0	0	0	0	0	10	0	0	0	0	0	0	0	0	0	0
968954	0	0	1	1	1	2	0	0	0	0	0	0	3	1	0	0	0	0	0	0	4	0	0	0	1	0	1	0	2	0	0	0	0	8	1	0	0	0	0	0	0	0	0	0	0	0	0	0	0
182920	0	0	0	0	0	0	0	0	0	0	1	0	0	0	0	0	0	0	0	0	1	0	2	0	0	3	0	0	0	0	0	0	0	0	1	0	1	0	0	0	10	1	2	0	0	0	0	0	0
1055212	1	0	0	0	0	0	0	0	0	0	0	0	0	0	0	0	0	0	0	0	4	0	0	0	0	0	0	0	0	0	0	0	0	22	0	0	0	0	0	0	0	0	0	0	0	0	0	0	1
1696853	0	0	0	0	0	0	0	0	0	0	0	1	1	0	0	0	0	0	0	0	0	0	0	0	2	0	0	0	0	0	0	0	2	1	0	1	0	0	1	0	0	1	0	1	11	0	0	0	0
190766	0	0	0	0	0	0	0	0	0	0	0	0	0	0	0	0	0	0	0	0	0	0	0	0	0	0	0	0	0	0	0	0	0	0	0	0	0	0	0	0	0	15	0	0	0	0	0	0	0
4377613	0	0	0	0	0	1	0	0	0	0	0	0	0	0	0	0	0	0	0	0	0	0	0	0	0	0	0	0	0	4	0	0	1	0	0	0	0	0	1	0	0	0	0	0	1	0	0	0	0
370809	0	1	0	1	0	0	0	0	0	0	0	0	0	0	0	0	0	1	0	0	2	0	0	0	0	0	0	0	0	2	0	0	13	0	0	0	0	0	0	0	4	0	1	0	0	0	0	0	0
324236	0	1	0	0	9	0	0	0	0	1	0	0	0	0	0	0	0	0	0	0	3	0	1	0	0	0	0	0	3	0	0	0	0	0	0	0	0	1	0	0	6	2	0	0	0	0	0	0	0
181759	0	0	2	3	0	0	0	0	1	0	0	0	0	0	0	0	0	0	0	0	1	1	1	0	0	2	0	0	0	0	3	0	1	0	2	0	0	0	2	0	2	0	0	0	0	0	0	1	0
4448497	0	0	0	7	0	0	0	0	0	1	0	0	0	0	0	0	0	0	0	0	0	0	1	0	0	0	0	0	0	0	0	0	0	0	0	0	0	0	1	0	0	2	0	0	0	0	0	0	0
4345640	0	0	0	3	0	0	0	0	0	0	0	0	0	0	0	0	0	0	0	0	0	0	0	0	5	0	0	0	0	0	0	0	0	0	0	0	0	0	0	0	0	0	0	0	0	0	0	0	0
215269	0	0	0	3	0	1	0	1	0	0	0	0	0	0	0	0	0	0	1	0	1	1	5	0	2	0	0	0	0	2	0	0	0	0	0	0	0	0	0	0	0	1	0	1	0	0	0	0	0
171460	0	0	0	0	6	0	0	0	0	0	0	0	0	0	0	0	0	0	0	0	0	0	0	0	0	0	0	0	0	0	0	0	0	0	0	0	0	0	0	0	0	0	0	0	0	0	0	0	0
4456236	0	0	0	0	0	0	0	0	0	0	0	0	0	0	0	0	0	0	0	0	0	0	0	0	2	0	0	0	0	1	1	0	0	0	1	0	0	1	0	1	0	2	0	0	3	0	0	0	0
3562626	0	0	0	0	0	0	0	8	0	0	0	0	0	0	0	0	0	0	0	0	0	0	0	0	0	0	0	0	0	0	5	0	0	0	0	0	0	0	0	0	0	0	0	0	0	0	0	0	0
2921213	0	0	0	0	0	0	0	1	0	1	0	0	0	0	0	0	0	0	0	0	0	0	0	0	0	1	1	0	1	1	5	0	0	0	0	0	1	1	0	2	1	4	0	0	0	0	0	2	0
495095	0	0	0	0	0	0	0	0	0	0	0	0	0	0	0	0	0	0	0	13	1	0	0	0	0	0	0	0	0	3	0	0	0	0	0	0	0	0	0	0	0	0	0	0	5	0	0	0	0
358483	0	0	0	0	0	0	0	0	0	0	0	0	0	0	0	0	0	0	0	0	0	0	0	0	2	3	0	0	0	0	0	0	6	0	0	0	0	0	0	0	6	10	0	0	0	0	0	0	0
93000	0	0	0	0	0	0	0	0	0	0	0	0	0	0	0	0	0	0	0	0	0	0	0	0	0	0	0	0	0	0	0	0	0	0	0	0	0	0	0	0	0	0	0	0	0	0	0	0	0
916151	0	0	0	0	0	0	0	0	0	0	0	0	0	0	0	0	0	0	0	0	0	0	0	0	0	0	0	0	0	0	0	0	4	0	0	0	0	0	0	0	0	0	0	0	0	0	0	0	0
4405869	0	0	0	0	0	0	0	0	0	0	0	0	1	0	0	0	0	0	1	0	0	0	0	0	0	0	0	0	0	0	0	0	1	0	0	0	0	0	0	0	1	0	0	0	0	0	0	0	0
3301181	0	1	0	0	0	0	0	0	0	0	1	0	0	2	0	0	1	0	2	0	1	1	1	0	2	0	0	0	0	0	0	0	3	0	0	0	0	0	1	0	1	0	0	0	0	0	0	0	0
509516	0	0	0	0	0	0	0	0	0	0	0	0	0	0	0	0	0	0	0	0	0	0	0	0	0	0	0	0	0	0	0	0	0	28	0	0	0	0	0	0	0	0	0	0	0	0	0	0	0
181422	0	1	0	0	0	0	0	0	0	0	0	0	0	0	0	0	0	0	0	0	5	1	0	0	1	1	0	0	1	1	0	0	3	0	0	0	1	0	1	0	3	0	1	0	0	0	0	1	0
175560	0	0	0	3	0	0	0	0	1	0	0	0	0	0	0	0	2	0	0	0	0	0	0	0	0	0	0	0	1	2	4	0	0	0	6	0	2	0	0	0	3	0	0	0	0	1	0	0	0
176994	0	0	1	5	0	0	0	0	0	0	0	0	0	0	0	1	0	0	0	0	1	0	5	0	0	0	1	0	1	3	0	0	2	0	1	0	0	0	0	0	2	0	0	0	0	2	0	0	0
363442	0	0	1	3	0	1	0	3	0	0	0	0	0	0	0	0	0	0	0	0	0	0	0	0	0	0	1	1	0	0	2	0	0	0	2	1	0	0	0	0	1	0	0	0	0	0	0	0	0
530700	0	0	0	2	0	0	0	0	1	0	0	0	0	0	0	1	0	2	0	0	5	3	0	0	0	0	0	0	0	2	0	2	0	0	0	0	0	0	0	0	1	0	1	0	0	2	0	1	0
183157	0	0	0	0	2	0	0	0	1	0	0	0	0	0	0	0	0	0	0	0	3	1	0	0	1	0	0	0	1	0	0	1	1	0	0	3	0	0	2	0	0	1	0	0	0	0	0	0	0
212164	0	0	0	0	1	3	0	0	0	0	0	0	0	0	0	0	0	0	0	0	0	0	0	0	0	0	0	0	5	0	2	1	0	0	0	1	0	2	0	1	1	0	0	0	0	6	0	0	0
4447072	0	0	0	0	3	0	0	0	0	0	0	0	0	0	0	0	0	0	0	0	6	0	2	0	0	0	0	0	0	0	0	0	1	0	0	0	0	0	0	0	1	0	1	0	0	0	0	0	0
353173	0	0	0	0	0	0	1	0	0	0	0	0	0	0	0	10	0	0	0	0	0	0	3	0	0	1	0	0	4	0	0	0	0	0	3	2	0	0	0	0	0	2	0	0	0	0	0	0	0
327808	0	0	0	0	0	0	0	0	0	0	1	0	0	0	0	0	0	0	0	0	0	0	1	0	0	0	0	0	0	0	0	0	0	0	0	0	1	3	0	0	0	0	0	0	0	1	0	0	0
4352875	0	0	0	0	0	0	0	0	0	0	0	0	0	0	0	0	0	0	0	0	0	0	0	0	0	0	0	0	0	0	0	0	0	0	0	0	0	0	0	0	0	1	8	0	0	0	0	0	0
782984	0	0	0	0	0	0	0	0	0	0	0	0	0	0	0	0	0	0	0	0	0	0	25	0	0	0	0	0	0	0	0	0	0	0	1	1	0	0	0	0	0	0	0	0	0	0	0	0	0
2136916	0	0	0	0	0	0	0	0	0	0	0	0	0	0	0	0	0	0	0	0	0	0	3	0	0	0	0	0	0	0	0	0	0	0	0	0	0	0	0	0	0	4	0	0	0	0	0	0	0
4410097	0	0	0	0	0	0	0	0	0	0	0	0	0	0	0	0	0	0	0	0	0	0	0	0	0	26	0	0	0	0	0	0	0	0	0	0	0	0	0	0	0	0	0	0	0	0	0	0	0
350503	0	0	0	0	0	0	0	0	0	0	1	0	0	1	0	0	0	0	0	0	0	0	1	0	0	1	0	0	1	0	0	0	0	0	0	0	0	0	0	0	2	11	1	0	0	0	0	0	0
367304	0	0	0	0	0	0	0	0	0	0	0	0	0	0	0	0	0	0	0	0	0	0	0	0	0	0	0	0	1	0	0	2	0	0	0	1	0	1	3	0	1	0	0	0	1	0	0	0	0
231310	0	0	0	0	0	0	0	0	0	0	0	0	0	0	0	0	0	0	0	0	0	0	0	0	0	0	0	0	0	0	0	0	0	0	0	0	0	0	0	0	0	0	0	0	0	0	0	0	0
269901	0	0	0	0	0	0	0	0	0	0	0	0	0	0	0	0	0	0	0	0	0	0	0	0	0	0	0	0	0	0	3	0	0	1	0	4	0	0	0	0	0	0	0	0	12	2	0	0	0
4317610	0	0	0	0	0	0	0	0	0	0	0	0	0	0	0	0	0	0	0	0	0	0	0	0	3	0	0	0	0	0	0	0	0	0	0	0	0	1	0	0	0	0	0	0	0	0	0	0	0
531436	0	0	0	4	0	0	0	0	0	0	0	0	0	0	0	3	0	0	1	0	4	1	1	0	0	0	0	0	0	3	0	0	0	0	0	0	0	0	0	0	1	0	0	0	0	0	0	0	0
343322	0	0	0	0	0	0	0	0	0	0	0	0	3	0	0	0	0	0	0	0	0	0	0	0	0	0	0	0	0	0	0	0	0	0	0	0	0	0	0	0	0	8	0	1	0	0	0	0	0
4477547	0	0	0	0	0	0	0	0	0	0	0	0	0	0	0	0	0	0	0	0	0	0	0	0	3	0	0	0	0	0	0	0	0	0	0	0	0	0	0	0	0	0	0	0	0	0	0	0	0
186819	0	0	0	0	2	0	0	0	0	0	0	0	0	0	0	0	1	0	0	0	0	0	0	0	9	0	0	0	0	1	0	0	2	0	0	0	0	0	0	0	0	0	0	0	0	0	0	0	0
3203801	0	4	0	0	6	0	0	0	0	0	0	0	0	0	0	0	0	0	0	0	0	0	0	0	1	0	2	0	0	0	0	0	0	0	1	0	0	0	0	1	2	0	0	0	0	0	0	0	0
4340138	0	1	0	0	0	3	0	0	0	0	0	0	0	3	1	0	0	0	0	0	3	0	0	0	0	0	0	0	0	0	0	0	0	0	2	0	0	0	0	0	0	1	0	0	9	0	0	0	0
4383093	0	2	0	1	0	0	0	2	0	1	0	0	0	0	0	0	0	0	0	0	0	0	0	0	0	0	0	0	0	0	3	0	2	0	0	0	2	3	1	0	0	1	0	0	0	1	0	0	0
198324	0	0	0	0	1	1	0	0	0	0	0	0	0	0	0	0	0	0	0	0	0	0	0	0	0	1	0	0	0	8	0	0	0	0	0	0	0	0	0	0	0	0	0	0	0	0	0	0	0
4437024	0	0	1	3	0	1	0	1	0	0	0	0	2	0	0	0	0	0	0	0	0	0	1	0	1	0	0	0	0	0	0	0	0	0	0	1	0	0	0	0	1	2	0	0	1	0	0	1	0
949816	0	0	0	1	0	2	1	0	0	0	0	0	0	1	0	0	0	0	0	0	0	0	0	0	0	0	0	0	0	0	0	0	0	0	1	0	0	0	0	0	0	0	0	0	3	0	0	3	0
538322	0	0	0	4	0	0	0	0	0	0	1	0	0	0	0	0	0	0	0	0	0	0	5	0	0	0	0	0	0	0	0	0	0	0	1	0	0	0	0	0	5	5	0	0	0	0	0	0	0
350681	0	0	0	1	0	1	0	0	0	0	0	0	0	0	0	0	0	0	0	0	3	0	2	0	5	0	0	0	0	0	0	0	0	0	0	0	1	0	2	0	11	1	0	0	0	0	0	0	0
525698	0	0	0	0	3	0	0	0	0	0	0	0	0	0	0	0	0	0	2	0	3	2	0	0	1	0	0	0	0	0	0	0	0	0	0	1	1	0	2	0	0	0	2	0	0	0	0	0	0
4395450	0	0	0	0	0	0	0	0	0	0	0	0	0	0	0	0	0	0	0	0	0	0	0	0	0	0	0	0	0	0	0	0	1	0	0	0	0	0	0	0	0	0	0	0	0	0	0	0	0
4338372	0	0	0	0	0	0	0	0	0	0	0	0	0	0	0	0	0	0	0	0	0	0	0	0	0	0	0	0	0	0	0	0	1	0	0	0	0	0	0	0	0	0	0	0	0	0	0	0	0
322367	0	0	0	0	0	0	0	0	0	0	0	0	0	0	0	0	0	0	0	0	13	0	2	0	0	0	0	0	0	0	0	1	0	0	0	0	0	0	0	0	0	1	0	0	0	0	0	0	0
330285	0	0	0	0	0	0	0	0	0	0	0	0	0	0	0	0	0	0	0	0	0	0	0	0	0	0	0	0	0	0	0	0	0	0	0	0	0	0	0	0	0	0	0	0	0	0	0	0	0
193213	0	0	0	0	0	0	0	0	0	0	0	0	0	1	0	0	0	1	0	0	3	1	1	0	0	0	0	0	0	0	1	0	0	0	0	0	0	0	1	0	0	0	1	0	0	0	0	0	0
175955	0	0	0	0	0	0	0	0	0	0	0	0	0	0	0	0	0	0	0	0	1	0	1	0	0	3	1	0	0	3	0	0	7	0	0	0	0	0	1	0	3	0	1	0	0	0	0	0	0
667010	0	0	0	0	0	0	0	0	0	0	0	0	0	0	0	0	0	0	0	0	0	0	1	0	0	0	0	0	0	0	0	0	0	0	0	0	0	0	0	0	26	0	0	0	0	0	0	0	0
35260	0	0	0	0	0	0	0	0	0	0	0	0	0	0	0	0	0	0	0	0	0	0	0	0	0	9	0	0	0	0	0	0	0	0	0	0	0	0	0	0	0	0	0	0	0	0	0	0	0
365717	0	0	0	0	0	0	0	0	0	0	0	0	0	0	0	0	0	0	0	0	0	0	0	0	0	1	0	0	0	0	0	0	0	0	0	1	0	0	19	0	0	0	0	0	0	1	0	0	0
145856	0	0	0	0	0	0	0	0	0	0	0	0	0	0	0	0	0	0	0	0	0	0	0	0	0	0	0	0	0	0	0	0	0	0	0	0	0	0	0	0	0	0	0	0	0	7	0	0	0
281015	0	0	0	0	0	0	0	0	0	0	0	0	0	0	0	0	0	0	0	0	0	0	0	0	0	0	0	0	0	0	0	0	0	0	0	0	0	0	0	0	1	0	0	1	0	0	0	0	0
4094263	0	0	0	0	0	0	0	0	0	0	0	0	0	0	0	0	0	0	0	0	0	0	0	0	0	0	0	0	0	0	0	0	0	0	0	0	0	5	0	0	20	0	0	0	1	1	0	0	0
364527	0	0	0	0	0	0	0	0	0	0	0	0	0	0	0	0	0	0	0	0	0	0	0	0	0	0	0	0	0	0	0	0	0	0	0	0	0	0	0	0	0	27	0	0	0	0	0	0	0
151814	0	0	1	0	0	0	0	0	0	0	0	0	0	0	0	0	0	0	0	0	0	0	0	0	0	0	0	0	0	0	0	0	0	9	0	0	0	0	0	0	0	0	0	0	0	0	0	0	0
168383	0	0	0	0	0	0	0	0	0	0	0	0	0	0	0	0	0	0	0	0	0	0	0	0	0	8	0	0	0	0	0	0	0	0	0	0	0	0	0	0	0	3	0	0	0	0	0	0	0
4331223	0	1	1	3	0	1	0	0	1	0	0	0	0	1	0	0	3	0	0	0	3	0	0	0	0	0	0	0	1	0	1	0	0	0	1	0	0	0	1	1	0	0	0	1	0	0	0	0	0
4484466	0	0	0	0	0	0	0	0	0	0	0	0	7	0	0	0	0	0	0	0	0	0	0	0	0	0	0	0	0	0	0	0	0	0	0	0	0	0	0	0	0	1	0	0	0	0	10	0	0
522254	0	0	0	0	0	0	0	0	0	0	1	0	0	0	0	0	0	0	1	0	0	0	0	0	0	1	0	0	0	0	0	0	0	0	14	0	0	0	3	1	0	0	0	0	0	0	0	0	0
303320	0	0	0	0	0	0	0	0	0	0	6	0	0	0	0	0	0	0	0	0	0	0	4	0	0	0	0	0	0	0	0	0	0	0	0	0	0	0	0	0	0	9	0	0	0	0	0	0	0
586968	0	0	0	0	0	0	0	0	0	0	0	0	0	0	0	0	0	0	0	0	0	0	0	0	0	0	0	0	0	0	0	0	0	3	0	0	0	0	0	0	0	22	0	0	0	0	0	1	0
4440191	0	0	0	0	0	0	0	0	0	0	0	0	0	0	0	0	0	0	0	0	0	0	0	0	0	0	0	0	0	0	0	0	0	0	0	0	0	0	0	0	0	0	0	0	0	0	0	0	0
1113289	1	2	0	0	0	0	0	0	0	1	0	0	1	0	0	0	0	0	0	0	0	1	0	0	0	0	0	0	0	0	0	0	0	0	0	0	0	0	10	0	0	0	0	0	0	1	0	0	0
198450	0	1	0	4	0	0	0	0	0	1	0	0	0	0	0	0	0	0	0	0	0	4	4	0	0	0	0	0	1	3	0	0	0	0	0	0	0	1	1	0	2	0	0	0	0	0	0	0	0
360553	0	1	0	3	1	1	0	0	2	0	0	1	2	0	0	0	1	0	0	0	2	0	0	0	1	0	0	0	1	0	1	0	0	0	0	0	0	0	1	1	0	1	0	1	0	1	0	0	0
592170	0	2	1	1	0	0	0	0	0	1	0	0	1	0	0	0	0	1	0	0	0	4	1	0	0	0	0	0	0	3	0	0	0	0	0	1	0	0	0	0	2	3	0	0	0	1	0	0	0
176775	0	1	0	0	0	0	0	2	0	0	0	0	0	0	0	0	0	0	0	0	0	0	2	0	1	0	0	0	0	0	0	0	8	0	0	0	0	0	7	1	0	0	0	0	0	0	0	0	0
436032	0	1	0	0	4	0	0	0	0	1	0	0	1	0	0	0	0	0	0	0	4	1	1	0	0	0	0	0	3	2	0	0	0	0	0	0	0	0	1	0	2	0	0	0	0	0	0	0	0
183210	0	0	2	1	3	2	0	0	0	1	0	0	0	2	0	1	0	1	0	0	0	3	2	0	0	1	0	0	0	3	0	0	0	0	0	0	0	0	0	0	1	0	0	0	0	0	0	0	0
292537	0	0	0	2	0	0	0	0	0	0	0	0	0	0	0	0	0	0	0	0	0	0	1	0	0	0	0	0	0	2	4	0	0	0	1	0	0	1	0	0	1	0	1	0	1	1	0	0	0
528596	0	0	0	0	0	0	0	0	0	0	0	0	0	0	0	0	0	0	0	0	0	0	0	0	0	0	0	0	0	0	0	2	0	0	0	0	0	0	0	0	0	0	0	0	18	0	0	5	0
215097	0	0	0	0	0	0	0	0	0	0	0	0	0	0	0	0	0	0	0	0	0	0	0	0	0	0	0	0	0	0	0	0	0	0	0	0	0	0	0	0	0	0	0	0	0	0	0	0	0
191502	0	0	0	0	0	0	0	0	0	0	24	0	0	0	0	0	0	0	0	0	0	0	0	0	0	0	0	0	0	0	0	0	0	0	0	2	0	0	0	0	0	0	0	0	0	0	0	0	0
571406	0	0	0	0	0	0	0	0	0	0	0	0	0	0	0	0	0	13	0	0	0	0	0	0	0	0	0	0	0	0	0	0	0	0	0	0	0	0	0	0	0	0	0	0	0	0	0	0	0
847934	0	0	0	0	0	0	0	0	0	0	0	0	0	0	0	0	0	0	0	0	0	0	0	0	0	0	0	0	0	0	0	0	0	0	0	0	0	0	0	0	0	6	0	0	0	0	0	0	0
369797	0	0	0	0	0	0	0	0	0	0	0	0	0	0	0	0	0	0	0	0	0	0	5	0	0	0	0	0	0	0	0	0	0	0	0	0	0	0	0	0	0	18	0	0	0	0	0	0	0
343679	0	0	0	0	0	0	0	0	0	0	0	0	0	0	0	0	0	0	0	0	0	0	0	0	0	0	0	0	2	0	0	0	0	0	0	1	0	0	1	0	1	0	0	0	0	0	0	1	0
46910	0	0	0	0	0	0	0	0	0	0	0	0	0	0	0	0	0	0	0	0	0	0	0	0	0	2	0	0	0	0	0	0	0	0	0	0	0	0	0	0	0	0	0	0	0	0	0	0	0
54730	0	0	0	0	0	0	0	0	0	0	0	0	0	0	0	0	0	0	0	0	0	0	0	0	0	0	0	0	25	0	0	0	0	0	0	0	0	0	0	0	0	0	0	0	0	0	0	0	0
4328606	0	0	0	0	0	0	0	0	0	0	0	0	0	0	0	0	0	0	0	0	0	0	0	0	0	0	0	0	0	0	0	0	0	0	0	0	0	0	0	0	26	0	0	0	0	0	0	0	0
4306089	0	0	0	0	0	0	0	0	0	0	0	0	0	0	0	0	2	0	0	0	1	0	0	0	0	0	0	0	0	0	0	0	0	0	1	0	0	0	0	0	0	0	0	0	0	0	0	0	0
310301	0	1	0	0	0	1	0	0	0	0	0	0	0	0	0	0	0	0	0	0	4	1	0	0	2	0	0	0	0	0	1	0	1	0	0	0	0	0	1	0	0	1	0	0	0	0	0	0	0
352607	0	0	3	4	0	0	0	0	0	1	0	0	0	0	0	0	0	0	0	0	3	1	0	0	0	0	0	0	0	0	0	0	1	0	0	0	0	3	1	0	1	0	0	0	1	0	0	0	0
1015143	0	0	0	0	0	0	1	0	0	0	0	0	0	0	0	0	0	1	0	0	0	0	0	0	1	0	0	0	0	0	1	1	0	2	0	0	0	0	0	0	0	0	0	0	0	0	0	0	0
2973395	0	0	0	1	0	0	2	0	0	0	0	0	0	0	0	0	0	0	0	0	0	0	0	0	1	0	0	0	0	2	1	0	0	3	1	0	0	0	0	0	0	0	0	0	0	0	0	0	0
4453535	1	0	0	0	0	0	0	0	0	0	0	0	0	0	0	0	0	0	0	1	0	0	0	0	3	0	0	1	0	1	0	0	0	0	0	0	0	0	0	0	0	0	0	0	2	0	0	0	0
197435	0	8	0	0	0	2	0	1	0	0	0	0	1	0	0	0	0	0	0	1	0	0	0	0	4	0	0	0	2	0	1	0	0	0	0	0	0	0	0	0	0	0	0	0	0	0	0	0	0
3409376	0	1	0	0	0	0	0	2	0	0	0	0	2	0	0	0	4	0	0	0	0	0	0	0	1	0	0	0	2	0	0	0	0	0	0	0	0	0	1	0	0	0	0	2	0	0	0	0	0
304777	0	4	0	0	0	0	0	5	0	2	0	0	0	0	1	0	0	0	0	0	0	0	1	0	0	0	0	0	0	0	0	0	1	0	0	0	0	0	1	4	0	0	0	0	0	0	0	0	0
801210	0	4	0	0	0	0	0	0	0	0	0	0	2	1	0	0	1	0	0	0	2	0	0	0	1	0	1	0	0	0	0	0	5	0	0	0	0	1	2	0	0	0	0	0	0	0	0	0	0
4372625	0	8	0	0	0	0	0	1	0	0	0	0	2	0	0	0	1	0	0	0	0	0	0	0	4	0	0	0	5	0	0	0	0	0	0	0	0	0	0	0	0	0	0	0	0	0	0	0	0
4323393	0	1	0	0	1	1	0	0	2	0	0	0	2	0	0	0	0	0	0	0	1	0	0	0	3	0	0	0	1	0	0	0	5	0	0	0	0	0	0	0	0	0	0	0	3	0	0	0	0
4307343	0	0	1	2	0	1	1	0	0	0	0	0	0	0	0	0	0	0	0	0	7	0	0	1	2	0	0	0	0	0	2	0	0	0	0	0	0	0	0	0	0	2	0	0	0	0	0	0	0
199145	0	0	1	8	0	3	0	0	0	0	0	0	0	0	0	0	0	0	0	0	1	0	3	0	0	0	0	0	0	1	0	0	1	0	0	0	0	0	0	0	0	0	1	0	0	0	0	0	0
581014	0	0	0	3	0	3	0	0	0	0	1	0	0	2	0	0	0	0	0	0	0	0	0	0	0	0	0	0	0	5	0	0	0	0	0	0	0	0	0	0	0	0	0	0	0	0	0	0	0
39443	0	0	0	17	0	0	0	0	0	0	0	0	0	0	0	0	0	0	0	0	0	0	0	0	5	0	0	0	0	0	0	0	0	0	3	0	0	0	0	0	0	0	0	0	0	0	0	0	0
196831	0	0	0	0	1	0	0	0	0	0	0	0	0	0	0	0	0	0	0	0	0	0	0	0	0	0	0	0	0	0	0	0	0	0	0	0	7	4	1	0	0	0	0	0	0	2	0	1	0
193343	0	0	0	0	1	0	0	0	0	0	0	0	0	0	0	0	0	3	0	0	4	0	2	0	0	0	0	0	0	0	0	0	0	0	0	0	0	0	1	0	0	0	0	0	0	0	0	0	0
176057	0	0	0	0	1	0	0	0	0	0	0	0	0	0	0	0	0	0	0	0	6	1	0	0	1	0	0	0	0	0	0	0	0	0	0	0	0	0	0	0	0	0	0	0	0	0	0	0	0
215670	0	0	0	0	0	1	0	0	0	0	0	0	0	2	0	0	0	1	0	0	0	0	0	0	0	1	0	0	0	0	0	3	0	0	0	0	0	2	0	0	0	2	2	0	0	0	0	0	0
368299	0	0	0	0	0	0	0	0	0	0	0	0	0	0	0	0	0	0	0	0	0	0	0	0	0	0	0	0	0	1	0	0	0	0	0	0	0	0	0	0	0	0	0	0	0	0	0	0	0
4212012	0	0	0	0	0	0	0	0	0	0	0	1	0	0	0	0	0	0	0	0	0	0	3	0	0	0	0	1	0	0	0	0	1	0	0	0	0	1	0	0	3	0	0	0	0	0	0	0	0
297260	0	0	0	0	0	0	0	0	0	0	21	0	0	0	0	0	0	0	0	0	0	0	0	0	0	0	0	0	0	0	0	0	0	0	0	0	0	0	0	0	0	0	0	0	0	0	0	0	0
527988	0	0	0	0	0	0	0	0	0	0	2	0	0	0	0	0	0	0	0	0	0	0	0	0	0	0	0	0	0	0	0	0	0	0	0	0	0	0	0	0	0	15	0	0	1	0	0	0	0
368025	0	0	0	0	0	0	0	0	0	0	4	0	0	0	0	0	0	0	0	0	0	0	2	0	0	0	0	0	0	0	0	0	0	0	0	0	0	3	0	0	0	12	0	0	0	0	0	0	0
197539	0	0	0	0	0	0	0	0	0	0	11	0	0	0	0	0	0	0	0	0	0	0	0	0	0	0	0	0	0	0	0	0	0	0	0	0	0	0	0	0	9	0	0	0	0	0	0	0	0
4406684	0	0	0	0	0	0	0	0	0	0	0	0	0	3	0	0	0	2	0	0	0	0	0	0	0	2	0	0	0	0	0	1	0	0	2	1	0	1	0	0	0	2	3	0	0	0	0	0	0
3408597	0	0	0	0	0	0	0	0	0	0	0	0	0	0	0	0	1	0	0	0	4	0	1	0	0	2	0	0	0	0	0	0	0	0	0	1	0	0	0	0	1	4	2	1	0	0	0	1	0
358639	0	0	0	0	0	0	0	0	0	0	0	0	0	0	0	0	0	0	0	0	0	0	1	0	0	0	0	0	0	0	0	0	0	0	0	0	0	0	0	0	24	0	0	0	0	0	0	0	0
339685	0	0	0	0	0	0	0	0	0	0	0	0	0	0	0	0	0	0	0	0	0	0	0	25	0	0	0	0	0	0	0	0	0	0	0	0	0	0	0	0	0	0	0	0	0	0	0	0	0
309745	0	0	0	0	0	0	0	0	0	0	0	0	0	0	0	0	0	0	0	0	0	0	0	0	0	10	0	0	0	0	0	0	0	0	0	0	0	0	0	0	0	0	0	0	0	0	0	0	0
1099710	0	0	0	0	0	0	0	0	0	0	0	0	0	0	0	0	0	0	0	0	0	0	0	0	0	0	0	0	0	0	0	0	0	0	0	0	0	0	0	0	0	0	0	0	0	0	0	0	0
302545	0	0	0	0	0	0	0	0	0	0	0	0	0	0	0	0	0	0	0	0	0	0	0	0	0	0	0	0	0	0	0	0	0	0	0	0	0	0	0	0	0	0	0	0	0	0	0	0	0
3507351	0	0	0	0	0	0	0	0	0	0	2	1	0	3	0	5	1	0	0	0	2	0	0	0	0	0	0	0	1	0	0	0	0	0	0	0	0	3	0	0	0	0	0	0	0	0	0	0	0
2283862	0	0	0	1	0	0	0	0	0	0	0	0	0	0	0	0	0	0	0	0	0	0	0	0	0	0	0	0	0	0	0	0	0	0	0	0	0	2	0	0	0	0	0	0	0	0	0	0	0
196946	0	1	0	0	0	0	0	0	0	0	0	0	0	1	0	0	0	0	0	0	0	0	2	0	1	0	0	0	3	2	0	1	2	0	0	0	0	1	1	0	0	1	0	0	0	0	0	0	0
1115336	0	0	0	0	0	0	0	0	0	0	0	3	0	0	0	0	0	0	0	0	0	0	0	0	0	0	0	1	0	0	0	0	0	3	0	1	0	0	0	0	0	0	0	0	0	1	0	0	0
4370657	1	0	0	0	0	0	0	0	0	0	0	0	1	0	0	0	0	0	0	0	0	0	0	0	0	0	0	0	0	0	0	0	1	0	0	0	0	0	1	0	0	1	0	1	0	0	0	0	0
4296244	0	0	0	0	0	0	0	0	0	0	0	0	2	0	1	0	0	1	0	0	0	0	0	0	0	0	0	0	0	0	0	0	0	0	1	0	0	1	1	0	0	2	0	2	0	0	0	0	0
302932	0	0	1	0	0	0	0	0	0	0	0	0	0	0	0	0	0	0	0	0	1	0	3	0	0	0	0	0	0	2	0	0	2	0	0	0	0	0	0	0	1	2	0	0	0	0	0	0	0
1117593	0	0	2	0	0	0	0	0	0	0	0	0	0	0	0	0	0	0	0	0	0	0	0	0	0	0	0	0	0	0	0	0	0	0	0	0	0	0	0	0	0	0	0	0	0	0	0	0	0
4290143	0	0	0	2	0	0	0	1	0	0	0	0	0	0	0	0	0	0	1	0	0	0	0	0	0	0	0	0	0	1	0	0	0	0	0	0	0	2	0	2	0	1	0	0	2	1	0	0	0
345542	0	0	0	1	0	1	2	0	0	0	0	0	0	1	0	0	0	0	0	0	1	0	2	0	0	1	0	0	0	0	0	0	0	0	0	0	0	0	0	0	3	0	0	0	0	0	0	0	0
2831841	0	0	0	0	0	0	2	0	0	0	0	0	0	0	0	0	0	1	1	0	0	0	0	0	0	0	0	0	0	1	0	1	0	0	1	0	0	0	0	0	0	2	0	0	0	0	0	0	0
188735	0	0	0	0	11	0	0	0	0	0	0	0	4	0	0	0	0	0	0	0	1	0	0	0	0	0	0	0	0	0	0	0	4	0	1	0	0	0	0	0	0	0	0	0	0	0	0	0	0
354850	0	0	0	0	2	0	0	0	0	3	2	0	0	0	0	0	0	0	0	0	0	0	0	0	0	0	0	0	0	0	2	0	0	0	0	0	0	0	0	0	0	0	0	0	0	4	0	0	0
4401373	0	0	0	0	0	4	0	0	0	0	0	4	0	1	0	0	0	0	0	0	2	0	0	0	1	0	0	0	0	1	1	0	0	0	3	0	0	0	0	0	0	0	0	0	5	0	0	0	0
740317	0	0	0	0	0	0	0	0	10	0	0	0	0	0	0	0	0	0	0	0	0	0	0	0	0	0	0	0	0	0	0	0	0	0	0	0	6	0	0	0	0	0	0	0	0	0	0	0	0
367946	0	0	0	0	0	0	0	0	0	0	16	0	0	0	0	0	0	0	0	0	0	0	0	0	0	0	0	0	0	0	0	0	0	0	0	0	0	0	0	0	0	0	0	0	0	0	0	0	0
4480359	0	0	0	0	0	0	0	0	0	0	0	0	0	0	0	0	0	0	0	0	1	0	2	0	0	0	0	0	1	0	0	0	2	0	4	0	0	0	0	0	2	0	0	0	0	0	0	0	0
358594	0	0	0	0	0	0	0	0	0	0	0	0	0	0	0	0	0	0	0	0	1	0	3	0	0	1	0	0	0	0	0	0	0	0	0	0	5	0	0	0	3	0	0	0	0	0	0	0	0
165257	0	0	0	0	0	0	0	0	0	0	0	0	0	0	0	0	0	0	0	0	0	0	1	0	0	0	0	0	0	0	0	22	0	0	0	0	0	1	0	0	0	0	0	0	0	0	0	0	0
339087	0	0	0	0	0	0	0	0	0	0	0	0	0	0	0	0	0	0	0	0	0	0	1	0	0	0	0	0	0	0	0	0	2	0	2	12	0	0	0	0	0	2	0	0	0	1	0	0	0
581814	0	0	0	0	0	0	0	0	0	0	0	0	0	0	0	0	0	0	0	0	0	0	0	14	0	0	0	0	0	0	0	0	0	0	0	0	0	0	0	0	0	0	0	0	0	0	0	0	0
2612863	0	0	0	0	0	0	0	0	0	0	0	0	0	0	0	0	0	0	0	0	0	0	0	17	0	0	0	0	0	0	0	0	0	0	0	0	0	0	0	0	7	0	0	0	0	0	0	0	0
181035	0	0	0	0	0	0	0	0	0	0	0	0	0	0	0	0	0	0	0	0	0	0	0	0	0	0	0	0	0	1	0	0	0	0	0	0	0	0	18	0	0	3	0	0	0	0	0	0	0
147472	0	0	0	0	0	0	0	0	0	0	0	0	0	0	0	0	0	0	0	0	0	0	0	0	0	0	0	0	0	0	0	0	0	0	0	0	0	0	0	0	0	0	0	0	0	0	0	0	0
583134	0	0	0	0	0	0	0	0	0	0	0	0	0	0	0	0	0	0	0	0	0	0	0	0	0	0	0	0	0	0	0	0	0	0	0	0	0	0	0	0	0	6	0	0	0	0	0	0	0
4375664	0	0	0	0	0	0	0	0	0	0	0	0	0	0	0	0	0	0	0	0	0	0	0	0	0	0	0	0	0	0	0	0	0	0	0	0	0	0	0	0	0	0	0	0	0	0	0	0	0
584241	0	0	0	0	0	0	0	0	0	0	0	0	0	0	0	0	0	0	0	0	0	0	0	3	0	0	0	0	0	0	0	0	0	3	0	0	0	0	0	1	0	0	0	0	0	0	0	0	1
4310208	0	0	0	0	0	0	0	2	0	0	0	0	0	0	0	0	0	0	0	0	1	0	0	0	0	0	0	0	0	0	0	0	0	0	0	0	0	0	0	0	0	0	0	0	1	0	0	0	0
193037	0	3	0	1	0	0	0	0	0	0	2	0	0	0	0	0	0	0	0	0	1	0	1	0	0	0	0	0	0	1	0	0	0	0	0	0	0	4	2	0	1	0	0	0	0	0	0	0	0
333580	0	6	0	0	0	0	0	0	0	2	0	0	0	0	0	0	0	0	0	0	0	0	0	0	0	0	0	0	1	0	2	0	0	0	0	0	5	0	1	0	0	0	0	0	0	0	0	0	0
181728	0	4	0	1	0	1	0	0	3	0	0	0	0	0	0	0	1	0	0	0	1	0	0	0	0	0	0	0	1	0	1	0	3	0	0	0	0	0	0	1	0	0	0	3	0	0	0	0	0
339494	0	1	0	0	0	0	0	0	0	0	0	0	0	0	0	1	0	0	0	0	1	0	0	0	2	0	0	0	0	0	0	1	1	0	0	1	0	0	3	0	2	0	0	0	0	0	0	1	0
210371	0	1	0	1	0	0	0	0	0	0	0	0	0	0	0	0	0	0	0	0	4	0	0	0	4	0	0	0	0	0	0	0	1	0	1	0	1	0	1	0	2	0	1	0	0	0	0	1	0
363735	0	1	0	1	4	0	0	0	0	1	0	0	0	1	0	0	0	0	0	0	0	0	0	0	0	0	0	0	1	0	0	0	2	0	1	0	0	0	0	0	1	0	2	0	0	0	0	0	0
177586	0	0	0	2	1	0	0	0	1	1	0	0	0	0	0	0	0	0	1	0	0	0	0	0	5	0	0	0	0	1	1	0	0	0	0	0	0	0	0	0	0	2	0	0	0	0	0	0	0
783719	0	0	0	0	0	0	0	0	0	0	0	0	0	0	0	0	0	0	0	0	0	0	0	0	0	0	0	0	0	0	0	0	0	0	0	0	0	0	0	0	0	0	0	0	0	11	0	0	0
195887	0	0	1	7	0	0	0	0	2	0	0	0	0	0	0	0	0	0	0	0	1	0	1	0	0	2	0	0	0	1	1	0	0	0	3	0	0	0	0	0	1	0	0	0	0	0	0	0	0
198198	0	0	0	4	0	0	0	0	0	0	0	0	0	0	0	0	2	0	0	0	1	0	2	0	0	0	0	0	0	1	0	0	0	0	9	0	0	0	0	0	2	0	0	0	0	0	0	0	0
192818	0	0	0	0	0	0	0	0	0	0	0	0	0	0	0	0	0	0	0	0	1	1	2	0	3	0	1	0	0	0	0	0	0	0	1	0	0	0	0	0	7	1	0	0	1	0	0	0	0
4335376	0	0	0	18	0	0	0	0	0	0	0	0	0	0	0	0	0	0	0	0	0	0	0	0	0	0	0	0	0	0	0	0	0	0	0	0	0	0	0	0	0	0	0	0	0	0	0	0	0
182184	0	0	0	2	0	0	0	0	0	0	0	2	0	0	0	0	1	0	0	0	1	2	2	0	1	0	0	0	0	1	0	0	0	0	0	0	0	0	0	0	2	0	3	0	0	0	0	0	0
198489	0	0	0	5	0	0	0	0	0	0	0	0	0	0	0	1	0	0	0	0	6	0	0	0	1	0	0	0	0	0	0	0	0	0	0	0	0	0	0	6	0	1	0	0	0	0	0	0	0
325437	0	0	0	0	2	0	0	0	0	0	0	0	0	0	0	0	0	0	0	0	0	0	1	0	1	1	0	0	0	0	0	2	3	0	0	0	0	0	0	0	0	3	3	0	0	0	0	0	0
424270	0	0	0	0	5	2	0	0	0	1	0	1	0	0	0	0	0	0	0	0	3	1	4	0	0	0	0	0	0	0	0	1	0	0	0	0	0	0	2	0	2	0	0	0	0	0	0	0	0
198751	0	0	0	0	5	0	0	0	0	0	0	0	2	0	0	0	0	0	0	0	0	0	0	0	0	2	1	0	0	0	0	0	3	0	1	0	0	0	1	0	0	0	1	0	0	0	0	0	0
191703	0	0	0	0	0	5	0	0	0	0	0	1	0	0	0	0	0	0	0	0	0	0	0	0	0	0	0	0	0	10	0	1	0	0	0	0	0	0	0	0	0	0	0	0	0	0	0	0	0
184287	0	0	0	0	0	0	0	0	0	0	0	0	0	0	0	0	0	0	0	0	0	0	0	0	0	4	0	0	0	0	0	0	0	0	0	0	0	0	0	0	0	12	0	0	0	0	0	0	0
4406302	0	0	0	0	0	0	1	0	0	0	0	0	0	0	0	0	0	0	0	0	0	0	0	0	0	0	0	0	0	0	0	0	0	0	0	0	0	1	0	0	0	0	0	0	0	0	0	0	0
177663	0	0	0	0	0	0	3	0	0	0	1	0	0	0	0	0	0	0	0	0	0	0	1	0	0	2	5	0	0	0	0	1	0	0	0	0	0	0	0	0	0	3	0	0	0	2	0	0	0
3136118	0	0	0	0	0	0	0	2	0	0	0	0	0	0	0	0	0	0	0	0	0	0	3	0	0	0	0	0	0	0	0	0	0	0	0	2	0	0	0	0	0	0	0	5	0	0	0	0	0
328103	0	0	0	0	0	0	0	0	0	0	4	0	0	0	0	0	0	0	0	0	0	0	0	0	0	0	0	0	0	0	0	0	0	0	0	0	0	0	0	0	0	19	0	0	0	0	0	0	0
516457	0	0	0	0	0	0	0	0	0	0	0	1	0	0	0	0	0	0	1	0	0	0	0	0	2	0	0	0	0	0	0	0	3	0	1	0	0	0	0	0	0	0	1	0	0	0	0	0	0
115035	0	0	0	0	0	0	0	0	0	0	0	0	0	0	0	0	0	0	1	0	0	0	0	0	0	0	0	2	0	0	0	0	0	0	0	0	0	0	0	0	0	0	0	0	0	0	0	0	0
561607	0	0	0	0	0	0	0	0	0	0	0	0	0	1	0	0	0	0	0	0	0	0	0	0	0	0	0	0	0	0	0	0	0	0	0	0	0	0	0	0	22	0	0	0	0	0	0	0	0
3202924	0	0	0	0	0	0	0	0	0	0	0	0	0	0	0	0	0	0	0	0	0	0	0	0	0	0	0	0	0	0	0	0	0	0	0	0	0	0	0	0	0	0	0	0	0	0	0	0	0
571165	0	0	0	0	0	0	0	0	0	0	0	0	0	0	0	0	0	0	0	0	0	0	8	0	0	0	0	0	3	0	0	0	0	0	0	0	0	0	0	0	0	8	0	0	0	0	0	1	0
4307093	0	0	0	0	0	0	0	0	0	0	0	0	0	0	0	0	0	0	0	0	0	0	0	0	16	0	0	0	0	0	0	0	0	0	0	0	0	0	0	0	0	0	0	0	0	0	0	0	0
306647	0	0	0	0	0	0	0	0	0	0	0	0	0	0	0	0	0	0	0	0	0	0	0	0	2	0	0	0	0	0	0	0	0	0	0	0	0	0	0	21	0	0	0	0	0	0	0	0	0
291017	0	0	0	0	0	0	0	0	0	0	0	0	0	0	0	0	0	0	0	0	0	0	0	0	0	3	0	0	0	0	0	0	0	0	0	0	0	0	0	0	0	17	0	0	0	0	0	0	0
145236	0	0	0	0	0	0	0	0	0	0	0	0	0	0	0	0	0	0	0	0	0	0	0	0	0	0	0	0	0	0	0	0	0	0	0	0	0	0	0	0	0	22	0	0	0	0	0	0	0
4374146	0	0	0	0	0	0	0	0	0	0	0	0	0	0	0	0	0	0	0	0	0	0	0	0	0	0	0	0	0	0	0	0	0	0	0	0	0	0	0	0	0	0	0	0	0	0	0	0	0
295478	0	0	0	0	0	0	0	0	0	0	0	0	0	0	0	0	0	0	0	0	0	0	0	0	0	0	0	0	0	0	0	0	0	12	0	0	0	0	0	0	0	0	0	0	0	0	0	0	0
578756	0	0	0	0	4	0	0	0	0	0	0	0	0	0	0	0	0	0	0	0	0	0	0	0	0	0	0	0	0	0	0	0	0	12	3	0	0	3	0	0	0	0	0	0	0	0	0	0	0
4370024	1	1	0	0	0	0	0	0	0	0	0	0	0	0	0	0	0	0	0	0	2	0	0	0	0	0	0	0	0	0	0	0	0	0	0	0	0	1	0	0	0	0	0	0	0	0	0	0	0
4335928	0	0	0	1	0	0	0	0	1	0	0	0	0	0	0	0	0	0	0	0	0	0	0	0	0	0	1	0	0	1	0	0	0	0	2	0	0	0	0	0	0	0	0	0	0	0	0	0	0
524318	1	1	0	0	6	0	0	1	0	0	0	1	0	0	0	0	0	0	0	1	0	0	1	0	0	0	0	0	0	0	0	0	0	0	0	0	0	0	1	2	0	0	0	0	0	0	0	0	0
177530	1	1	0	0	4	0	0	0	0	2	1	0	1	0	0	0	0	0	0	0	0	1	0	0	2	0	0	0	2	0	0	1	0	0	0	0	1	0	1	0	1	0	0	0	0	0	0	0	0
197050	0	7	0	0	0	0	0	4	0	0	0	0	0	0	0	0	0	0	0	0	0	0	0	0	0	0	0	0	0	0	1	0	4	0	0	0	0	0	1	0	0	0	0	1	0	0	0	0	0
583089	0	1	0	0	0	0	0	2	0	0	0	0	0	0	0	0	0	0	0	0	1	1	6	0	0	0	0	0	0	0	0	0	0	0	0	0	0	1	0	0	0	6	0	0	0	0	0	0	0
357111	0	1	0	0	0	1	1	0	3	0	0	0	1	0	0	0	1	0	0	0	1	0	0	0	0	0	0	0	1	0	0	1	1	0	4	0	0	0	0	0	0	0	0	0	0	0	0	0	0
195508	0	2	0	0	1	0	0	0	0	1	1	0	1	0	0	0	0	0	0	0	0	0	0	0	0	0	1	0	1	0	0	0	0	0	0	0	1	0	0	1	0	1	0	0	0	0	0	0	0
180834	0	2	0	0	5	0	0	3	0	0	0	0	0	0	0	0	0	0	0	0	0	0	0	0	0	0	0	0	1	0	0	0	0	0	0	1	1	0	0	0	0	0	0	0	0	0	0	0	0
363358	0	0	0	2	0	0	0	0	0	0	1	0	0	0	0	0	0	0	0	0	2	0	2	0	0	0	0	0	0	0	0	0	0	0	0	0	1	0	0	0	10	0	1	0	0	0	0	0	0
316852	0	0	0	0	0	0	0	0	1	0	0	0	4	0	0	0	0	0	0	0	1	0	0	0	0	1	0	0	0	1	0	0	0	0	4	0	0	0	0	0	0	0	0	1	0	0	0	0	0
194584	0	0	0	0	1	0	0	0	0	0	0	0	0	0	0	0	0	0	0	0	3	0	2	0	1	0	0	0	0	0	0	1	2	0	1	1	2	0	2	0	0	1	1	0	0	0	0	0	0
317899	0	0	0	0	2	0	0	0	0	1	0	0	0	0	0	0	0	0	0	0	0	0	1	0	0	0	0	0	0	15	0	0	0	0	0	0	0	0	0	0	3	0	0	0	0	0	0	0	0
180801	0	0	0	0	0	1	0	0	0	2	0	2	0	0	0	0	0	0	0	0	0	0	0	0	0	0	0	0	4	0	0	0	2	0	5	0	0	0	1	0	1	0	0	1	0	0	0	0	0
366352	0	0	0	0	0	0	0	0	0	0	0	0	0	0	0	0	0	0	0	0	0	4	0	0	3	0	0	0	0	0	0	0	0	0	0	0	3	5	0	0	0	0	2	0	0	0	0	0	0
1950496	0	0	0	0	0	0	0	7	0	0	0	0	0	0	0	0	0	0	0	0	0	0	0	0	0	0	0	0	0	0	1	0	0	0	0	0	0	1	0	0	0	3	0	0	5	0	0	0	0
349482	0	0	0	0	0	0	0	0	0	0	0	0	0	0	0	0	0	0	0	0	4	0	1	0	0	0	0	0	0	0	0	0	0	0	0	0	0	0	1	0	0	0	0	0	0	0	0	0	0
362793	0	0	0	0	0	0	0	0	0	0	0	0	0	0	0	0	0	0	0	0	0	0	0	0	0	0	0	0	0	0	0	0	0	0	0	0	0	11	0	0	0	0	0	0	0	0	0	0	0
789621	0	0	0	0	0	0	0	0	0	0	19	0	0	0	0	0	0	0	0	0	0	0	0	0	0	0	0	0	0	0	0	0	0	0	0	0	0	0	0	0	0	0	0	0	0	0	0	0	0
290253	0	0	0	0	0	0	0	0	0	0	0	0	0	0	0	0	0	10	0	0	0	0	0	0	0	0	0	0	3	0	0	0	0	0	1	0	0	0	0	0	0	2	0	0	0	0	0	0	0
1046997	0	0	0	0	0	0	0	0	0	0	0	0	0	0	0	0	0	0	0	0	0	0	2	0	0	0	0	0	0	0	0	0	0	0	0	0	0	1	0	0	0	0	0	0	0	0	1	0	0
4303850	0	0	0	0	0	0	0	0	0	0	0	0	0	0	0	0	0	0	0	0	0	0	0	0	0	0	0	0	0	0	0	0	0	0	0	0	0	0	0	0	0	0	0	0	0	0	0	0	0
181003	0	3	0	3	2	0	1	0	0	0	0	0	0	0	0	0	0	0	0	0	2	0	0	0	0	0	0	0	0	0	0	0	0	0	0	0	0	0	0	0	0	1	0	1	0	0	0	0	0
1083508	0	0	0	1	0	0	0	0	0	0	0	0	0	0	0	0	0	0	0	0	0	0	0	0	0	1	2	0	0	0	2	0	0	0	0	1	0	0	0	0	0	1	0	0	0	0	0	0	0
636296	0	1	0	0	0	0	0	0	0	0	0	0	5	1	0	0	0	0	0	0	0	0	0	0	0	0	1	0	0	0	0	0	6	0	0	0	0	2	0	1	0	0	0	0	0	0	0	0	0
799024	0	0	0	6	0	0	0	0	0	0	0	0	0	0	0	0	0	0	0	0	0	0	0	0	0	0	0	0	0	0	0	0	0	6	4	0	0	1	0	0	0	0	0	0	0	0	0	0	0
4323059	0	0	0	1	0	0	5	0	0	0	1	0	0	0	0	0	0	0	0	1	0	0	0	0	1	0	0	0	0	0	0	0	0	1	0	0	0	0	0	0	0	0	0	0	0	0	0	0	0
4326277	0	0	0	0	0	0	4	0	0	0	0	1	1	0	0	0	0	0	0	0	1	1	0	0	1	0	0	0	1	0	0	0	0	0	0	0	0	1	0	1	0	0	0	0	0	0	0	0	0
4393532	0	1	0	0	1	0	0	0	0	0	0	0	0	0	0	0	0	0	0	0	1	0	0	0	0	0	0	0	0	5	0	0	0	0	0	0	0	0	0	1	2	1	0	0	0	2	0	0	0
195436	0	0	1	2	0	0	0	0	0	0	0	0	0	0	0	0	1	0	0	0	0	0	0	0	0	1	1	0	0	2	0	0	0	0	2	0	0	0	0	0	2	0	0	0	0	0	0	0	0
180754	0	0	1	0	4	0	0	0	0	0	0	0	0	0	0	0	0	0	0	0	0	0	0	0	3	0	0	0	1	1	1	0	0	0	0	0	0	0	0	0	0	0	1	0	0	0	0	1	0
1084950	0	0	0	3	0	0	0	0	0	0	0	0	0	0	0	0	0	0	0	0	0	0	0	0	0	0	0	0	0	0	0	0	0	0	0	0	13	0	0	0	0	0	0	0	0	0	0	0	0
346639	0	0	0	1	1	0	0	0	0	0	0	0	0	0	0	0	0	0	0	0	0	0	0	0	0	1	0	0	1	0	0	0	0	0	0	0	8	0	3	0	0	0	0	0	0	0	0	0	0
83011	0	0	0	0	0	0	0	0	0	0	0	0	3	0	0	0	0	0	0	0	15	0	0	0	0	0	0	0	0	0	0	0	0	0	0	0	0	0	0	0	0	0	0	0	0	0	0	0	0
291648	0	0	0	0	0	0	0	0	0	0	0	0	0	0	0	0	0	0	0	0	3	1	1	0	2	0	0	0	0	0	0	0	0	0	1	1	0	0	2	0	0	0	0	0	0	0	0	0	0
359563	0	0	0	0	0	0	1	0	0	0	1	0	0	0	0	0	0	1	0	0	0	0	0	0	0	0	0	0	0	0	0	1	0	0	0	0	0	0	0	0	1	8	4	0	0	0	0	0	0
350697	0	0	0	0	0	0	0	0	2	0	1	0	2	0	1	0	0	0	0	0	0	2	0	0	0	0	0	0	1	2	0	0	0	0	0	0	0	0	0	0	0	1	0	1	0	0	0	0	0
1047041	0	0	0	0	0	0	0	0	0	0	0	0	0	0	0	0	0	0	0	0	0	0	0	0	0	0	0	0	0	0	0	0	0	0	0	0	0	0	0	0	0	0	0	0	0	0	0	0	0
4425648	0	0	0	0	0	0	0	0	0	0	0	0	0	0	0	0	0	0	0	0	0	0	0	0	0	0	0	0	0	0	0	0	0	0	0	0	0	0	0	0	0	0	0	0	0	0	0	0	0
3755854	0	0	0	0	0	0	0	0	0	0	17	0	0	0	0	0	0	0	0	0	0	0	0	0	0	0	0	0	0	0	0	0	0	0	0	2	0	0	0	0	0	0	0	0	0	0	0	0	0
3369303	0	0	0	0	0	0	0	0	0	0	0	0	0	0	0	0	0	0	0	0	5	0	4	0	0	0	0	0	0	0	0	0	0	0	0	0	0	0	0	0	2	0	0	0	0	8	0	0	0
4443201	0	0	0	0	0	0	0	0	0	0	0	0	0	0	0	0	0	0	0	0	0	0	0	0	1	0	0	0	0	0	0	0	0	0	0	0	0	0	0	0	0	0	0	0	0	0	0	0	0
333341	0	0	0	0	0	0	0	0	0	0	0	0	0	0	0	0	0	0	0	0	0	0	0	0	0	3	0	0	0	0	0	0	0	0	0	0	0	1	0	0	3	2	1	0	0	1	0	0	0
215468	0	0	0	0	0	0	0	0	0	0	0	0	0	0	0	0	0	0	0	0	0	0	0	0	0	21	0	0	0	0	0	0	0	0	0	0	0	0	0	0	0	0	0	0	0	0	0	0	0
4445226	0	0	0	0	0	0	0	0	0	0	0	0	0	0	0	0	0	0	0	0	0	0	0	0	0	0	0	0	0	0	0	0	0	0	0	0	0	5	0	0	16	0	0	0	0	0	0	0	0
29495	0	0	0	0	0	0	0	0	0	0	0	0	0	0	0	0	0	0	0	0	0	0	0	0	0	0	0	0	0	0	0	0	0	0	0	0	0	0	0	0	17	2	0	0	0	0	0	0	0
210269	0	0	0	0	0	0	0	0	0	0	0	0	0	0	0	0	0	0	0	0	0	0	0	0	0	0	0	0	0	0	0	0	0	0	0	0	0	0	0	0	0	0	0	0	0	0	0	0	1
178584	0	1	0	0	5	0	0	0	0	2	0	0	0	0	0	0	0	0	0	0	0	0	4	0	0	0	0	0	1	0	0	0	1	0	0	0	0	1	2	0	0	0	0	0	0	0	0	0	0
299851	0	0	0	0	0	0	0	0	0	0	0	0	0	0	0	0	0	0	0	0	0	0	0	0	0	0	0	0	0	0	2	0	0	0	3	5	0	0	0	0	0	0	0	0	0	1	0	0	0
4405669	0	0	0	0	0	0	0	0	0	0	1	0	0	0	0	1	0	0	0	0	0	0	0	0	0	0	0	0	0	0	0	0	0	0	0	0	0	3	0	0	0	0	0	0	0	0	1	0	0
894045	0	0	0	1	0	0	0	1	0	0	0	0	3	0	0	0	0	0	0	0	0	0	0	0	1	0	0	0	0	0	0	0	0	3	0	0	0	0	0	0	0	0	0	0	1	0	0	0	0
322895	0	0	0	0	0	0	0	0	0	0	1	0	0	0	0	1	0	2	0	0	0	1	1	0	0	0	1	0	1	0	0	0	1	1	3	0	0	0	0	0	1	2	1	0	0	0	0	0	0
3228684	0	0	0	4	1	1	0	0	0	0	0	0	3	0	0	0	0	0	0	0	1	0	0	0	2	0	0	0	2	1	0	0	0	1	0	0	0	0	0	0	0	0	0	0	1	0	0	0	0
4329112	0	0	0	0	0	0	0	0	0	0	0	0	1	0	0	0	0	0	0	0	3	0	0	0	1	0	0	0	1	0	0	0	0	0	0	0	0	0	0	0	0	0	0	0	0	0	0	0	0
4374753	0	0	1	2	0	1	0	0	0	0	0	0	1	0	0	0	0	0	0	0	0	0	0	0	0	0	0	0	0	0	1	0	0	0	0	0	0	0	0	0	0	1	0	0	1	0	0	0	0
1846390	1	0	0	0	0	0	0	0	0	0	0	0	1	0	0	0	0	0	0	0	0	0	0	0	0	0	0	0	0	0	0	0	1	0	0	0	0	0	0	0	0	5	0	2	0	0	0	0	0
245625	0	0	0	1	0	1	0	0	0	0	0	0	0	0	0	0	0	0	0	0	1	0	1	0	0	2	0	0	0	0	0	0	1	0	0	0	0	0	0	0	0	1	0	0	1	0	0	0	0
2920309	0	1	0	6	0	0	0	0	0	0	0	0	0	0	0	0	0	0	0	0	0	0	0	0	0	0	0	0	0	0	0	0	0	0	0	0	0	0	0	0	0	0	0	0	0	0	0	0	0
320430	0	1	0	0	2	0	0	6	0	0	0	0	0	0	0	1	0	0	0	0	2	0	0	0	0	0	0	0	0	0	1	0	0	0	0	0	0	1	0	0	0	0	0	0	0	0	0	0	0
192424	0	1	0	2	0	0	0	0	0	0	0	0	0	0	0	0	0	0	0	0	3	0	2	0	0	0	0	0	0	2	0	0	4	0	0	0	0	0	1	0	1	0	1	0	0	0	0	0	0
4256470	0	1	0	0	0	0	0	0	0	0	0	0	0	0	0	0	0	0	0	2	0	0	0	1	0	0	0	0	0	0	0	0	0	0	0	0	0	0	0	1	0	2	0	0	2	0	0	0	0
1521321	0	1	0	0	0	0	0	0	0	2	0	0	0	0	0	1	0	0	0	0	0	0	0	0	0	0	0	0	0	1	0	0	1	0	0	0	0	1	4	0	1	0	0	0	0	0	0	0	0
4217959	0	1	0	0	0	0	0	0	0	0	0	0	9	0	0	0	0	0	0	0	1	0	0	0	0	0	0	0	0	0	0	0	2	0	0	0	0	0	0	0	0	0	0	0	0	0	0	0	0
1918384	0	0	0	0	0	0	0	0	0	0	0	4	0	0	0	2	0	0	0	0	3	0	0	0	0	0	0	0	0	0	0	0	0	0	0	0	0	0	0	0	0	0	0	0	0	0	0	0	0
193221	0	0	0	0	0	2	0	0	0	0	0	1	0	2	0	0	1	0	0	0	0	0	0	0	0	1	0	0	2	0	1	0	0	0	5	0	0	0	2	0	1	0	0	0	0	0	0	0	0
258099	0	0	0	1	0	0	0	0	0	0	10	0	0	0	0	0	0	0	0	0	0	0	0	0	0	0	0	0	0	7	0	0	0	0	0	0	0	0	0	0	0	2	0	0	0	0	0	0	0
194443	0	0	0	1	0	0	0	0	0	0	0	0	0	0	0	0	0	0	0	0	8	2	0	0	0	0	0	0	1	0	0	0	0	0	0	2	1	0	1	0	0	0	0	0	0	0	0	0	0
186775	0	0	0	1	0	0	0	0	0	0	0	0	0	0	0	0	0	0	0	0	1	0	3	0	0	0	0	0	0	0	1	0	0	0	0	0	0	0	3	0	4	0	0	0	0	0	0	0	0
336012	0	0	0	0	0	0	0	0	0	0	0	0	0	0	0	0	0	0	0	0	0	0	3	0	0	0	0	1	0	0	0	0	0	0	0	0	3	0	0	0	1	1	0	0	0	1	0	0	0
4318208	0	0	0	0	0	2	0	0	0	0	0	0	0	2	0	1	0	0	0	0	0	0	0	0	1	1	0	0	0	0	0	4	0	0	1	0	1	1	0	0	0	0	4	0	0	0	0	0	0
181539	0	0	0	0	0	1	0	0	0	0	0	2	0	0	0	1	0	0	0	0	0	0	0	0	0	3	0	0	0	0	0	0	0	0	1	0	0	0	0	0	0	4	0	0	2	0	0	0	0
324315	0	0	0	0	0	0	0	0	0	0	0	0	0	0	0	0	0	0	0	0	0	0	0	0	0	2	0	0	0	0	0	0	0	0	0	1	0	0	0	0	6	1	0	0	0	0	0	0	0
3195932	0	0	0	0	0	0	0	1	0	0	0	0	2	1	0	0	0	0	0	0	0	0	0	0	0	0	0	0	0	0	1	0	0	0	0	0	0	0	0	0	0	7	0	0	0	3	0	0	0
198034	0	0	0	0	0	0	0	0	0	1	0	0	0	0	0	0	0	0	0	0	0	2	0	0	0	0	0	0	0	0	0	0	3	0	0	0	0	2	0	0	4	2	0	0	0	0	0	0	0
347875	0	0	0	0	0	0	0	0	0	0	0	5	0	1	0	1	0	0	0	0	0	0	0	0	1	5	0	0	0	0	0	0	0	0	0	0	0	0	0	0	0	0	1	0	0	0	0	0	0
175377	0	0	0	0	0	0	0	0	0	0	0	0	0	0	0	0	0	0	0	0	0	0	0	0	0	0	0	0	0	0	0	0	0	0	0	0	0	0	0	0	0	2	3	0	0	0	0	0	0
2008361	0	0	0	0	0	0	0	0	0	0	0	0	0	0	0	0	0	0	0	0	0	0	0	0	0	0	0	0	0	0	0	0	0	0	0	0	0	0	0	0	0	0	0	0	0	0	0	0	0
3910240	0	0	0	0	0	0	0	0	0	0	0	0	0	0	0	0	0	0	0	0	0	0	0	0	18	0	0	0	0	0	0	0	0	0	0	0	0	0	0	0	0	0	0	0	0	0	0	0	0
321963	0	0	0	0	0	0	0	0	0	0	0	0	0	0	0	0	0	0	0	0	0	0	0	0	1	0	0	0	1	0	0	0	0	0	0	1	0	1	0	0	1	1	0	0	0	0	0	0	0
4315782	0	0	0	0	0	0	0	0	0	0	0	0	0	0	0	0	0	0	0	0	0	0	0	0	0	20	0	0	0	0	0	0	0	0	0	0	0	0	0	0	0	0	0	0	0	0	0	0	0
103166	0	0	0	0	0	0	0	0	0	0	0	0	0	0	0	0	0	0	0	0	0	0	0	0	0	0	0	0	0	0	0	0	0	0	0	0	0	0	0	0	0	2	0	0	0	0	0	0	3
[truncated: 54 more columns]

## Sheet: phylum
Additional file 2 : Taxa at phylum level
	N_crc_nRC																																	N_crc_RC
#OTUID	11000047-N	11000095-N	11000142-N	11000204-N	11000226-N	11000288-N	11000350-N	11000359-N	11000365-N	11000372-N	11000374-N	11000381-N	11000385-N	11000403-N	11000461-N	11000498-N	11000511-N	11000515-N	11000552-N	11000557-N	11000562-N	11000573-N	11000593-N	11000674-N	11000679-N	11000681-N	11000684-N	11000689-N	11000814-N	11000842-N	11000843-N	11000846-N	11001063-N	10001691-N	11003687-N	11003704-N	11004126-N	11004229-N	11004355-N	11004491-N	12000021-N	12000107-N	12000111-N	12000477-N	12000755-N	12001290-N	12001311-N	12001512-N	12002385-N
k__Archaea;p__Euryarchaeota	0	0	0	0	0	0	5.03821e-05	0	0	0	0.000383702	0	0	0	0	0	0	0	0	0	0	0	0.000446555	0	7.7772e-06	0.000532392	0	0	0	0	0	8.82145e-05	0	0	6.49108e-05	0	0	0	1.6895e-05	0	0.000132897	0.00214736	0.000381511	0	0	0	0	0	0
k__Bacteria;p__Actinobacteria	0.00493215	0.00244314	0.0410527	0.0654445	0.00365005	0.0218854	0.00824586	0.00471512	0.0363701	0.00913768	0.0125343	0.0135165	0.00687794	0.0115022	0.0113022	0.00269014	0.0251321	0.0172698	0.00320353	0.0014978	0.0135941	0.0281839	0.0352332	0.00275862	0.0206718	0.0120769	0.0258451	0.0172893	0.00299259	0.0244309	0.0403799	0.010277	0.00709038	0.0459875	0.00964737	0.00097462	0.00256178	0.0196469	0.00576121	0.0020629	0.0109972	0.00824514	0.0234776	0.000880035	0.0318028	0.00574536	0.00509921	0.00193152	0.00270968
k__Bacteria;p__Bacteroidetes	0.309043	0.379716	0.427951	0.355016	0.432219	0.348167	0.474381	0.334465	0.448648	0.681704	0.380395	0.634574	0.52379	0.617577	0.438575	0.536915	0.378571	0.383896	0.434184	0.54392	0.440891	0.424509	0.374585	0.360517	0.449001	0.460631	0.422511	0.48748	0.450591	0.460251	0.272927	0.430928	0.382461	0.163525	0.34307	0.122722	0.561445	0.566928	0.366994	0.455874	0.43645	0.363638	0.572971	0.525481	0.143292	0.303759	0.462144	0.498156	0.000516129
k__Bacteria;p__Cyanobacteria	0	0	0	0	0	0	0	0	0	0	0	0	2.5102e-05	0.00024325	0	0	0	0	0	0	0	0	0	0	0	0.00207353	0	0	0	0	0	0	0	1.57599e-05	0	0	0	0	0	0	0.00501686	0	0	0	0	0	0	0	0
k__Bacteria;p__Firmicutes	0.43993	0.226624	0.314555	0.490196	0.301223	0.427213	0.371064	0.172192	0.417936	0.236798	0.275224	0.267295	0.271478	0.274594	0.40688	0.240387	0.356274	0.373446	0.299449	0.316396	0.340495	0.368015	0.460219	0.183017	0.342026	0.36721	0.370493	0.405803	0.255609	0.398348	0.371252	0.268525	0.403732	0.455431	0.179949	0.105099	0.411166	0.301145	0.389718	0.151115	0.480771	0.472139	0.264505	0.166247	0.557461	0.348552	0.29908	0.388411	0.856516
k__Bacteria;p__Fusobacteria	0.10999	0.358343	0.131183	0.0435188	0.103244	0.0953311	0.0914434	0.46685	0.0391459	0.0707141	0.118436	0.0454386	0.0145215	0.0164715	0.0312039	0.175335	0.163079	0.107414	0.245176	0.0882147	0.134263	0.0876105	0.0638276	0.336983	0.153257	0.0986326	0.106705	0.0357711	0.26407	0.0991108	0.124723	0.240164	0.0763777	0.00833701	0.0517583	0.00914541	0.00388035	0.0465177	0.199598	0.153123	0.0252837	0.0415881	0.069259	0.230829	0.138909	0.0543105	0.195765	0.0115013	0.00103226
k__Bacteria;p__Lentisphaerae	0	0	0	0	0	0	0	0	0	0	0.000109629	0	0	0	0	0	0	0	0	0	0	0	4.46555e-05	0	0	0	0	0	0	0	0	0	0	0	0	0	0	0	0	0	0.000431915	0.000407727	0	0	0	0	0	0	0
k__Bacteria;p__Proteobacteria	0.136076	0.0315438	0.0852586	0.0450957	0.159549	0.107262	0.00915274	0.0216917	0.0571886	0.00162585	0.0558377	0.0391436	0.183307	0.0796122	0.111794	0.0128529	0.0750097	0.116984	0.0179871	0.0499643	0.0650407	0.091682	0.012578	0.116724	0.0330375	0.0189139	0.0743984	0.0536566	0.0255712	0.0162326	0.190718	0.0375353	0.130321	0.309683	0.412922	0.760871	0.020871	0.0396845	0.0367298	0.223028	0.0397528	0.0531132	0.0690242	0.0765631	0.124868	0.066883	0.030817	0.1	0.139226
k__Bacteria;p__SR1	0	0	0	0	0	0	0.0377194	0	0	0	1.82715e-05	0	0	0	0	0	0	0	0	0	0	0	1.48852e-05	0	0	0	0	0	0	0	0	0	0	0	0	0	0	0	0	0	0	0	0	0	0	0	0	0	0
k__Bacteria;p__Spirochaetes	0	0	0	5.36343e-05	1.04287e-05	0	0.00732219	0	0.000676157	2.05804e-05	0.010634	0	0	0	0	0.0297003	0	0.00098999	0	7.06509e-06	0.0039655	0	0.0401602	0	0.00124435	0	0	0	0	0	0	0	0	0.0119303	0.00178505	0.000881163	7.53466e-05	0.0083964	0.000861647	0.0135464	8.30606e-05	0.0024826	5.86941e-05	0	0.00033985	0.000160812	0.00521007	0	0
k__Bacteria;p__Synergistetes	0	0	0	4.29074e-05	2.08574e-05	0	0.000604585	7.45053e-05	0	0	0.0089165	0	0	0	0	0.00211951	0	0	0	0	0.00167796	0	0.00299192	0	0.000311088	0.0017653	0	0	0.000794584	0.00162704	0	0	1.71059e-05	0.00343567	0.000178505	0	0	0.000461861	0	0.000962689	0.000830606	0.00233763	0	0	0	0	0.00177364	0	0
k__Bacteria;p__TM7	0	0	0	0.000632884	8.34298e-05	0	0	0	0	0	0	3.1954e-05	0	0	0	0	0	0	0	0	1.96636e-05	0	0	0	0.000427746	0	0	0	0	0	0	0	0	0.00157599	0.00021096	0	0	0.000213167	0	0	0	0	0	0	0	0	0	0	0
k__Bacteria;p__Tenericutes	0	0	0	0	0	0	0	0	0	0	0.000858761	0	0	0	0	0	0	0	0	0	5.24363e-05	0	0.00754678	0	1.55544e-05	0.00131697	0	0	0.000340536	0	0	4.41073e-05	0	7.87997e-05	0	0	0	0.000402648	0.000287216	0.000288807	0.000249182	0.000806393	0.00029347	0	0	0	0	0	0
k__Bacteria;p__Verrucomicrobia	2.85095e-05	0.00133008	0	0	0	0.000141196	1.6794e-05	1.06436e-05	3.55872e-05	0	0.136653	0	0	0	0.0002457	0	0.00193324	0	0	0	0	0	0.00235186	0	0	0.0368471	4.68209e-05	0	3.09578e-05	0	0	0.0124382	0	0	0.000413807	0.000307072	0	0.0166033	3.37901e-05	0	0	0.0530951	2.9347e-05	0	0.00332695	0.22059	0.000110852	0	0
[truncated: 53 more columns]

## Sheet: class
Additional file 2 : Taxa at class level
	N_crc_nRC																																	N_crc_RC
#OTUID	11000047-N	11000095-N	11000142-N	11000204-N	11000226-N	11000288-N	11000350-N	11000359-N	11000365-N	11000372-N	11000374-N	11000381-N	11000385-N	11000403-N	11000461-N	11000498-N	11000511-N	11000515-N	11000552-N	11000557-N	11000562-N	11000573-N	11000593-N	11000674-N	11000679-N	11000681-N	11000684-N	11000689-N	11000814-N	11000842-N	11000843-N	11000846-N	11001063-N	10001691-N	11003687-N	11003704-N	11004126-N	11004229-N	11004355-N	11004491-N	12000021-N	12000107-N	12000111-N	12000477-N	12000755-N	12001290-N	12001311-N	12001512-N	12002385-N
k__Archaea;p__Euryarchaeota;c__Methanobacteria	0	0	0	0	0	0	5.03821e-05	0	0	0	0.000383702	0	0	0	0	0	0	0	0	0	0	0	0.000446555	0	7.7772e-06	0.000532392	0	0	0	0	0	8.82145e-05	0	0	6.49108e-05	0	0	0	1.6895e-05	0	0.000132897	0.00214736	0.000381511	0	0	0	0	0	0
k__Bacteria;p__Actinobacteria;c__Actinobacteria	5.7019e-05	0.000392022	0.00244578	0.00631812	0.00118887	0.00331812	0.00120917	0.00127723	0.0213523	0	0.00400146	0.00121425	0.00160653	0.00010425	0.0002457	0	0.00322206	0.00412496	0.000847627	1.41302e-05	0.00184838	0.0093243	0.0250815	0.00258621	0.00255092	0.00479153	0.00145145	0.0162957	0.00105257	0.00327931	0.00088123	0.00220536	0.00220666	0.0454359	0.000592311	0	0.000602773	0.00586208	0	0.000137527	0.000132897	0.00155842	0.0059281	0.000220009	0.0166348	0.000511673	0.00476666	0	0.00270968
k__Bacteria;p__Actinobacteria;c__Coriobacteriia	0.00487513	0.00205112	0.0386069	0.0591264	0.00246118	0.0185673	0.00703669	0.00343789	0.0150178	0.00913768	0.0085328	0.0123023	0.00527142	0.011398	0.0110565	0.00269014	0.02191	0.0131449	0.0023559	0.00148367	0.0117457	0.0188596	0.0101517	0.000172414	0.0181209	0.00728536	0.0243937	0.000993641	0.00194002	0.0211515	0.0394987	0.00807163	0.00488372	0.000551598	0.00905506	0.00097462	0.00195901	0.0137848	0.00576121	0.00192538	0.0108643	0.00668672	0.0175495	0.000660026	0.015168	0.00523369	0.000332557	0.00193152	0
k__Bacteria;p__Bacteroidetes;c__Bacteroidia	0.309043	0.379716	0.427951	0.352495	0.432219	0.348167	0.473759	0.33438	0.448648	0.681704	0.380395	0.634574	0.52379	0.617577	0.438575	0.536874	0.378571	0.383896	0.434184	0.54392	0.440845	0.424509	0.374585	0.360517	0.44876	0.460631	0.422511	0.48748	0.450591	0.460251	0.272711	0.43009	0.382461	0.161051	0.342835	0.122722	0.561445	0.566928	0.366994	0.455874	0.434756	0.363638	0.571709	0.525481	0.14195	0.303759	0.462144	0.498156	0.000516129
k__Bacteria;p__Bacteroidetes;c__Flavobacteriia	0	0	0	0.00252081	0	0	0.000621379	8.5149e-05	0	0	0	0	0	0	0	4.07598e-05	0	0	0	0	4.58818e-05	0	0	0	0.000241093	0	0	0	0	0	0.000215412	0.000838038	0	0.00247431	0.000235302	0	0	0	0	0	0.00169444	0	0.00126192	0	0.00134151	0	0	0	0
k__Bacteria;p__Cyanobacteria;c__4C0d-2	0	0	0	0	0	0	0	0	0	0	0	0	0	0	0	0	0	0	0	0	0	0	0	0	0	0.000504371	0	0	0	0	0	0	0	1.57599e-05	0	0	0	0	0	0	0.00501686	0	0	0	0	0	0	0	0
k__Bacteria;p__Cyanobacteria;c__Chloroplast	0	0	0	0	0	0	0	0	0	0	0	0	2.5102e-05	0.00024325	0	0	0	0	0	0	0	0	0	0	0	0.00156915	0	0	0	0	0	0	0	0	0	0	0	0	0	0	0	0	0	0	0	0	0	0	0
k__Bacteria;p__Firmicutes;c__Bacilli	0.063006	0.00297517	0.041275	0.0422638	0.00659095	0.0317927	0.0705853	0.0183602	0.0129181	0.000288125	0.00690663	0.0205784	0.0483715	0.0215797	0.0223587	0.00512214	0.0178288	0.0191948	0.0268872	0.0437824	0.0129845	0.0642153	0.00267933	0.0477586	0.0377039	0.00347456	0.0110029	0.0715421	0.0146121	0.0341048	0.0286106	0.0110268	0.0500603	0.396205	0.0201792	0.00264349	0.00173297	0.0125176	0.00282147	0.00529479	0.00544878	0.0172967	0.00267058	0.0026001	0.132989	0.00361095	0.0290433	0.0294996	0.855226
k__Bacteria;p__Firmicutes;c__Clostridia	0.347503	0.202256	0.184323	0.394501	0.230537	0.323975	0.291443	0.139304	0.359751	0.225993	0.252275	0.221984	0.140144	0.229176	0.337592	0.22782	0.329123	0.349412	0.265457	0.237691	0.314094	0.301648	0.444173	0.128534	0.243442	0.351098	0.309065	0.314587	0.211793	0.335801	0.314697	0.233592	0.330126	0.0540251	0.155502	0.0967544	0.402162	0.276418	0.372992	0.141089	0.459425	0.438687	0.250624	0.152806	0.391096	0.316375	0.263385	0.34381	0.00129032
k__Bacteria;p__Firmicutes;c__Erysipelotrichi	0.0294218	0.0213932	0.0889576	0.0534304	0.0640949	0.0714454	0.00903518	0.0145285	0.0452669	0.0105166	0.0160424	0.0247324	0.082962	0.0238385	0.0469287	0.00744545	0.00932251	0.00483995	0.00710511	0.0349227	0.0134171	0.00215176	0.0133669	0.00672414	0.0608799	0.0126373	0.0504261	0.0196741	0.0292036	0.0284417	0.0279448	0.0239061	0.0235462	0.00520078	0.00426789	0.00570086	0.00727095	0.0122097	0.0139046	0.00473093	0.0158978	0.016155	0.0112106	0.0108404	0.0333769	0.028566	0.00665115	0.015101	0
k__Bacteria;p__Fusobacteria;c__Fusobacteriia	0.10999	0.358343	0.131183	0.0435188	0.103244	0.0953311	0.0914434	0.46685	0.0391459	0.0707141	0.118436	0.0454386	0.0145215	0.0164715	0.0312039	0.175335	0.163079	0.107414	0.245176	0.0882147	0.134263	0.0876105	0.0638276	0.336983	0.153257	0.0986326	0.106705	0.0357711	0.26407	0.0991108	0.124723	0.240164	0.0763777	0.00833701	0.0517583	0.00914541	0.00388035	0.0465177	0.199598	0.153123	0.0252837	0.0415881	0.069259	0.230829	0.138909	0.0543105	0.195765	0.0115013	0.00103226
k__Bacteria;p__Lentisphaerae;c__[Lentisphaeria]	0	0	0	0	0	0	0	0	0	0	0.000109629	0	0	0	0	0	0	0	0	0	0	0	4.46555e-05	0	0	0	0	0	0	0	0	0	0	0	0	0	0	0	0	0	0.000431915	0.000407727	0	0	0	0	0	0	0
k__Bacteria;p__Proteobacteria;c__Alphaproteobacteria	0.000199567	1.40008e-05	0.000323409	7.5088e-05	7.30011e-05	0	0	5.32181e-05	0.00149466	0.000349866	0.000182715	0	0.000163163	0.00045175	0.00712531	0.000652156	0.00193324	5.49995e-05	1.24651e-05	7.06509e-06	0	0.000464106	0.000267933	0.000689655	7.7772e-06	0.000644474	0.000655492	0.00576312	2.06386e-05	0.000176578	0.00074415	0.00229358	1.71059e-05	0.000330959	1.62277e-05	0.000120159	0.000715793	0.000118426	0.00013516	0.000247549	0.000465139	6.34242e-05	0.00355099	0.000540022	0.000804908	0.000175431	0.000554262	0	0.000516129
k__Bacteria;p__Proteobacteria;c__Betaproteobacteria	2.85095e-05	0.0273506	0.0301174	0.00793787	0.00207532	0.0391114	0.00136032	0.00862133	0.0229893	0	0.00875206	0.00648666	0.117276	0.0419432	0.0120393	0.0077036	0.0289556	0.0581894	0.00249302	1.41302e-05	0.0207058	0.0101048	0.00863339	0.00301724	0.0081505	0.00728536	0.0652215	0.00178855	0.0065837	0.000895504	0.025164	0.00718948	0.0756507	0.0216384	0.00612596	0.000814408	0.0087402	0.0305776	0.0259846	0.0297196	0.011263	0.00854414	0.0332502	0.00174007	0	0.00109644	0.000221705	0.0650571	0.00516129
k__Bacteria;p__Proteobacteria;c__Deltaproteobacteria	0	0.000210012	2.0213e-05	0	0.00337891	0.0078364	0.0011252	0.000244803	0.0013879	0	0.0235154	0.00223678	6.27549e-05	0.00827049	0	0.000407598	0.0017614	0.00791992	0.000224372	3.53255e-05	0.00300853	0	0.00125035	0.00767241	0.00019443	0.00652881	0.000842776	0.00298092	0.00229088	0.00239642	0.00581612	0.0244795	0.000359223	0.000299439	0.00146049	0.000640846	0.00207203	0.005116	0.000473061	0.00319063	0.00823961	0.0299996	0.0104182	0.000300012	0.00702953	0.00249989	0	0.00939421	0
k__Bacteria;p__Proteobacteria;c__Epsilonproteobacteria	0.0102919	0.000378022	0.000586178	0.00292843	6.25723e-05	0.000941309	0.000453439	0.000510894	0.0030605	0.000185223	0.0066691	0.000447356	0.00839661	0.000833999	0	0.000964648	0	0	0.00201935	0.00257169	0.00882241	0.000780541	2.97703e-05	0	0.000715502	0.000308227	0.000795955	0	0	0.00392256	0.000724567	8.82145e-05	0.000436199	0.000756477	0.0005274	0.000774355	3.76733e-05	0.000497389	8.44752e-05	0.000893925	0	0.00227421	0	0.00170007	0.00459692	0.000102335	0.00177364	0	0
k__Bacteria;p__Proteobacteria;c__Gammaproteobacteria	0.125556	0.0035912	0.0542114	0.0341543	0.153959	0.0593731	0.00621379	0.0122614	0.0282562	0.00109076	0.0167184	0.0299728	0.0574082	0.0281127	0.092629	0.00312492	0.0423594	0.0508195	0.0132379	0.0473361	0.032504	0.0803325	0.00239651	0.105345	0.0239693	0.00414705	0.00688267	0.043124	0.016676	0.00884152	0.158269	0.00348447	0.0538578	0.286658	0.404792	0.758521	0.0093053	0.00337514	0.0100525	0.188976	0.019785	0.0122318	0.0218048	0.0722829	0.112437	0.0630089	0.0282674	0.0255487	0.133548
k__Bacteria;p__SR1;c__	0	0	0	0	0	0	0.0377194	0	0	0	1.82715e-05	0	0	0	0	0	0	0	0	0	0	0	1.48852e-05	0	0	0	0	0	0	0	0	0	0	0	0	0	0	0	0	0	0	0	0	0	0	0	0	0	0
k__Bacteria;p__Spirochaetes;c__Spirochaetes	0	0	0	5.36343e-05	1.04287e-05	0	0.00732219	0	0.000676157	2.05804e-05	0.010634	0	0	0	0	0.0297003	0	0.00098999	0	7.06509e-06	0.0039655	0	0.0401602	0	0.00124435	0	0	0	0	0	0	0	0	0.0119303	0.00178505	0.000881163	7.53466e-05	0.0083964	0.000861647	0.0135464	8.30606e-05	0.0024826	5.86941e-05	0	0.00033985	0.000160812	0.00521007	0	0
k__Bacteria;p__Synergistetes;c__Synergistia	0	0	0	4.29074e-05	2.08574e-05	0	0.000604585	7.45053e-05	0	0	0.0089165	0	0	0	0	0.00211951	0	0	0	0	0.00167796	0	0.00299192	0	0.000311088	0.0017653	0	0	0.000794584	0.00162704	0	0	1.71059e-05	0.00343567	0.000178505	0	0	0.000461861	0	0.000962689	0.000830606	0.00233763	0	0	0	0	0.00177364	0	0
k__Bacteria;p__TM7;c__TM7-3	0	0	0	0.000632884	8.34298e-05	0	0	0	0	0	0	3.1954e-05	0	0	0	0	0	0	0	0	1.96636e-05	0	0	0	0.000427746	0	0	0	0	0	0	0	0	0.00157599	0.00021096	0	0	0.000213167	0	0	0	0	0	0	0	0	0	0	0
k__Bacteria;p__Tenericutes;c__Mollicutes	0	0	0	0	0	0	0	0	0	0	0	0	0	0	0	0	0	0	0	0	5.24363e-05	0	0.00186065	0	1.55544e-05	0.000952701	0	0	0.000340536	0	0	4.41073e-05	0	7.87997e-05	0	0	0	0	0.000287216	0.000288807	0.000249182	0.000779211	0.00029347	0	0	0	0	0	0
k__Bacteria;p__Tenericutes;c__RF3	0	0	0	0	0	0	0	0	0	0	0.000858761	0	0	0	0	0	0	0	0	0	0	0	0.00568613	0	0	0.000364268	0	0	0	0	0	0	0	0	0	0	0	0.000402648	0	0	0	2.71818e-05	0	0	0	0	0	0	0
k__Bacteria;p__Verrucomicrobia;c__Verrucomicrobiae	2.85095e-05	0.00133008	0	0	0	0.000141196	1.6794e-05	1.06436e-05	3.55872e-05	0	0.136653	0	0	0	0.0002457	0	0.00193324	0	0	0	0	0	0.00235186	0	0	0.0368471	4.68209e-05	0	3.09578e-05	0	0	0.0124382	0	0	0.000413807	0.000307072	0	0.0166033	3.37901e-05	0	0	0.0530951	2.9347e-05	0	0.00332695	0.22059	0.000110852	0	0
[truncated: 53 more columns]

## Sheet: family
Additional file 2 : Taxa at family level
	N_crc_nRC																																	N_crc_RC
#OTUID	11000047-N	11000095-N	11000142-N	11000204-N	11000226-N	11000288-N	11000350-N	11000359-N	11000365-N	11000372-N	11000374-N	11000381-N	11000385-N	11000403-N	11000461-N	11000498-N	11000511-N	11000515-N	11000552-N	11000557-N	11000562-N	11000573-N	11000593-N	11000674-N	11000679-N	11000681-N	11000684-N	11000689-N	11000814-N	11000842-N	11000843-N	11000846-N	11001063-N	10001691-N	11003687-N	11003704-N	11004126-N	11004229-N	11004355-N	11004491-N	12000021-N	12000107-N	12000111-N	12000477-N	12000755-N	12001290-N	12001311-N	12001512-N	12002385-N
k__Archaea;p__Euryarchaeota;c__Methanobacteria;o__Methanobacteriales;f__Methanobacteriaceae	0	0	0	0	0	0	5.03821e-05	0	0	0	0.000383702	0	0	0	0	0	0	0	0	0	0	0	0.000446555	0	7.7772e-06	0.000532392	0	0	0	0	0	8.82145e-05	0	0	6.49108e-05	0	0	0	1.6895e-05	0	0.000132897	0.00214736	0.000381511	0	0	0	0	0	0
k__Bacteria;p__Actinobacteria;c__Actinobacteria;o__Actinomycetales;f__Actinomycetaceae	0	0.000105006	0.00190003	0.00415129	0.000782154	0.00301219	0.00107482	0	0.000960854	0	0.00332542	0.00121425	0.000464387	3.475e-05	0	0	0.000816256	0.000109999	0.000785301	0	0.000871754	0	0.000104196	0	0.00212318	0.000420309	0.000936417	0.0141097	0.000216705	0.0029766	0.000607069	0.000264644	0.000803975	0.00767509	0.00035701	0	0	0.000675028	0	0	0	0.000779211	0	0.000120005	0.0145599	0.000365481	0.00476666	0	0
k__Bacteria;p__Actinobacteria;c__Actinobacteria;o__Actinomycetales;f__Corynebacteriaceae	0	0	0	3.21806e-05	0	0	0	0	0	0	0	0	0	0	0	0	0	0	0	0	0	0	0	0.000258621	0	0	0	0	3.09578e-05	0	0	0	0	0.000441278	0	0	0	0	0	0	0	7.24848e-05	0	0	0	4.38577e-05	0	0	0
k__Bacteria;p__Actinobacteria;c__Actinobacteria;o__Actinomycetales;f__Micrococcaceae	0	0.00018201	0.000222344	0.00204883	0.000135573	0.000188262	5.03821e-05	0	0.000960854	0	0.000219258	0	0.000853467	0	0	0	0	0	0	0	0.000163864	6.32871e-05	0.000282818	0	0.000264425	0.000392289	0.000515029	0	0.000123831	0.000176578	0	0	0.000487517	0.00392423	0.000170391	0	0	0.000201324	0	0.000137527	0	0.000226515	0	2.00008e-05	0	2.92385e-05	0	0	0
k__Bacteria;p__Actinobacteria;c__Actinobacteria;o__Actinomycetales;f__Nocardiaceae	0	0	0	0	0	9.41309e-05	5.03821e-05	0	0	0	0	0	1.2551e-05	0	0	0	0	0	0	0	0	0	7.44258e-05	0	0	0.000420309	0	0	0	0	0	0	0	0	0	0	0	0	0	0	0	0	0.00108584	0	0	0	0	0	0.000387097
k__Bacteria;p__Actinobacteria;c__Actinobacteria;o__Actinomycetales;f__Propionibacteriaceae	5.7019e-05	3.5002e-05	0.000141491	0	1.04287e-05	2.35327e-05	3.3588e-05	1.06436e-05	3.55872e-05	0	0	0	0	0	0.0002457	0	8.59217e-05	0.000109999	6.23255e-05	0	2.62182e-05	0	7.44258e-05	0	0	0	0	0	0	0	1.95829e-05	0.000176429	0	7.87997e-05	0	0	0	0	0	0	0.000132897	0	0.000205429	8.00032e-05	0.00168136	0	0	0	0.00232258
k__Bacteria;p__Actinobacteria;c__Actinobacteria;o__Bifidobacteriales;f__Bifidobacteriaceae	0	7.0004e-05	0.000181917	8.58148e-05	0.000260718	0	0	0.00126659	0.019395	0	0.000456788	0	0.000276122	6.94999e-05	0	0	0.00231989	0.00390496	0	1.41302e-05	0.000786545	0.00926102	0.0245456	0.00232759	0.000163321	0.00355862	0	0.00218601	0.000681072	0.000126127	0.000254577	0.00176429	0.000915163	0.0333165	6.49108e-05	0	0.000602773	0.00498573	0	0	0	0.000480212	0.00463683	0	0.000393511	7.30962e-05	0	0	0
k__Bacteria;p__Actinobacteria;c__Coriobacteriia;o__Coriobacteriales;f__Coriobacteriaceae	0.00487513	0.00205112	0.0386069	0.0591264	0.00246118	0.0185673	0.00703669	0.00343789	0.0150178	0.00913768	0.0085328	0.0123023	0.00527142	0.011398	0.0110565	0.00269014	0.02191	0.0131449	0.0023559	0.00148367	0.0117457	0.0188596	0.0101517	0.000172414	0.0181209	0.00728536	0.0243937	0.000993641	0.00194002	0.0211515	0.0394987	0.00807163	0.00488372	0.000551598	0.00905506	0.00097462	0.00195901	0.0137848	0.00576121	0.00192538	0.0108643	0.00668672	0.0175495	0.000660026	0.015168	0.00523369	0.000332557	0.00193152	0
k__Bacteria;p__Bacteroidetes;c__Bacteroidia;o__Bacteroidales;f__	0	0	0	0	0	0	0.00523973	0	0	0	0.00549973	0	0	0.00107725	0	8.15195e-05	0	0.00291497	0	7.06509e-06	2.62182e-05	2.10957e-05	0.0242628	0	0.000147767	0.00560412	0	0	0	0	0	0	0	0.000236399	0.00133067	0.000293721	0.000941832	0	0.00013516	0	0	0.00247354	0	0	0	0	0.000110852	8.77963e-05	0
k__Bacteria;p__Bacteroidetes;c__Bacteroidia;o__Bacteroidales;f__Bacteroidaceae	0.159938	0.366394	0.421038	0.316281	0.334929	0.238151	0.18764	0.271423	0.388221	0.636036	0.144199	0.118517	0.494823	0.227612	0.275184	0.262683	0.319629	0.140084	0.0817087	0.1499	0.306779	0.23777	0.141677	0.342672	0.0783786	0.137385	0.151185	0.450914	0.369533	0.351227	0.261373	0.182516	0.184735	0.020945	0.088725	0.072509	0.388675	0.218058	0.226698	0.344794	0.32372	0.191894	0.137814	0.454998	0.0199975	0.253849	0.0422348	0.304653	0.000516129
k__Bacteria;p__Bacteroidetes;c__Bacteroidia;o__Bacteroidales;f__Porphyromonadaceae	8.55286e-05	0.00270915	0.00303196	0.00395821	0.0833777	0.0117428	0.00176337	0.0321012	0.0107829	0.040852	0.0734332	0.00495287	0.0188516	0.00927824	0.146192	0.00229613	0.00970915	0.00373996	0.00223125	0	0.0115229	0.000189861	0.039401	0.00465517	0.00103437	0.0103396	0.0434966	0.0260334	0.0664252	0.0129407	0.00904729	0.0296842	0.0837161	0.0118042	0.00481963	0.0188649	0.0451326	0.0495731	0.0304111	0.0347531	0.0233733	0.0542367	0.0398239	0.0696228	0.0240936	0.0289753	0.0117504	0.0456541	0
k__Bacteria;p__Bacteroidetes;c__Bacteroidia;o__Bacteroidales;f__Prevotellaceae	0.148991	4.20024e-05	0.0038809	0.0317729	0	0.0846002	0.211218	0.0202442	0.00797153	0.000288125	0.113758	0.384119	1.2551e-05	0.123953	0.0169533	0.264517	0.0421876	0.210813	0.339499	0.290863	0.118958	0.186528	0.100266	0.00172414	0.288938	0.21772	0.168555	0.000198728	0.00357047	0.00896765	9.79144e-05	0.196807	0.0999752	0.124677	0.209021	0.016128	0.0104732	0.247581	0.0476271	0.0724492	0.015848	0.0692864	0.234453	0.000100004	0.0930653	0.000599389	0.407604	0.0181738	0
k__Bacteria;p__Bacteroidetes;c__Bacteroidia;o__Bacteroidales;f__Rikenellaceae	0	0.000196011	0	1.07269e-05	0.000104287	2.35327e-05	0	0.000447032	0	0	0.00193678	0	3.7653e-05	0.00052125	0	0.000611396	0.000945139	0	0	0	0.000819318	0	0.0199163	0.00327586	0.000435523	0.00134499	0.0020133	0.000198728	0.0011248	0.00013874	1.95829e-05	0.00048518	0.0002908	0	9.73662e-05	0.000146861	0.0351869	0.0247747	0.000304111	5.50108e-05	0.00166121	0.00282691	0.00290536	0	0.00033985	0.000687104	0.000110852	0.00561896	0
k__Bacteria;p__Bacteroidetes;c__Bacteroidia;o__Bacteroidales;f__S24-7	0	0	0	0.000268171	0	0.000352991	0.00267025	0	0	0	0.0151654	0	0	0.00566425	0	0	0	0.00258497	0	0	0	0	1.48852e-05	0	2.33316e-05	0.00476351	0.000608671	0	0.00225992	0.0868891	0.000802898	0	0.000222376	0.00014184	0.00109537	0	0.000263713	0.000615815	0.0023653	0	0.00724289	0.00750217	0.00677916	0	0.00363103	0.00019005	0	0	0
k__Bacteria;p__Bacteroidetes;c__Bacteroidia;o__Bacteroidales;f__[Barnesiellaceae]	0	0.00767244	0	0	0.0119513	0.00110604	0.000100764	0	0	0	0.000931847	0	0.00997804	3.475e-05	0	0	0.000687374	0.000769992	6.23255e-05	0	0	0	0	0.00232759	0	0.00210155	0	0	3.09578e-05	0	0.000372075	0.00198483	0	0	0	0.0139384	0	0.0061463	0	0.000233796	0.0273436	0.0036786	0	0	0.000572379	0.00871307	0	0.0788411	0
k__Bacteria;p__Bacteroidetes;c__Bacteroidia;o__Bacteroidales;f__[Odoribacteraceae]	2.85095e-05	0.00270215	0	7.5088e-05	0.00183546	0.000917777	0.000520615	0	0	0	0.004038	0.00198115	0	0.0111547	0	0.00168474	0.00541307	0.00274997	0.00373953	0	0.00271358	0	0.0343847	0	0.00347641	0.0119088	0.00332428	0.00397456	0.00714094	8.82891e-05	0.000998727	0.00820395	0.013163	0.000204879	0.0126576	0.00084111	0.0801688	0.0141637	0.00995117	0.00232421	0.0336396	0.0274536	0.0332208	0.000120005	0.000250416	0.00486821	0.000221705	0.014223	0
k__Bacteria;p__Bacteroidetes;c__Bacteroidia;o__Bacteroidales;f__[Paraprevotellaceae]	0	0	0	0.000128722	2.08574e-05	0.0112722	0.0646066	0.0101647	0.0416726	0.00452768	0.0214325	0.125004	8.78569e-05	0.238281	0.0002457	0.00499986	0	0.0202398	0.00694306	0.10315	2.62182e-05	0	0.0146619	0.00586207	0.0763254	0.0694631	0.053329	0.00616057	0.000505645	0	0	0.0104093	0.000359223	0.00304167	0.025088	0	0.000602773	0.00601603	0.0495024	0.00126525	0.00192701	0.00428566	0.116713	0.000640026	0	0.00587694	0.000110852	0.0309043	0
k__Bacteria;p__Bacteroidetes;c__Flavobacteriia;o__Flavobacteriales;f__Flavobacteriaceae	0	0	0	0.000643611	0	0	0	0	0	0	0	0	0	0	0	0	0	0	0	0	0	0	0	0	2.33316e-05	0	0	0	0	0	0	0	0	0.000504318	0	0	0	0	0	0	0	0	0	0	0	0	0	0	0
k__Bacteria;p__Bacteroidetes;c__Flavobacteriia;o__Flavobacteriales;f__[Weeksellaceae]	0	0	0	0.0018772	0	0	0.000621379	8.5149e-05	0	0	0	0	0	0	0	4.07598e-05	0	0	0	0	4.58818e-05	0	0	0	0.000217762	0	0	0	0	0	0.000215412	0.000838038	0	0.00196999	0.000235302	0	0	0	0	0	0.00169444	0	0.00126192	0	0.00134151	0	0	0	0
k__Bacteria;p__Cyanobacteria;c__4C0d-2;o__YS2;f__	0	0	0	0	0	0	0	0	0	0	0	0	0	0	0	0	0	0	0	0	0	0	0	0	0	0.000504371	0	0	0	0	0	0	0	1.57599e-05	0	0	0	0	0	0	0.00501686	0	0	0	0	0	0	0	0
k__Bacteria;p__Cyanobacteria;c__Chloroplast;o__Streptophyta;f__	0	0	0	0	0	0	0	0	0	0	0	0	2.5102e-05	0.00024325	0	0	0	0	0	0	0	0	0	0	0	0.00156915	0	0	0	0	0	0	0	0	0	0	0	0	0	0	0	0	0	0	0	0	0	0	0
k__Bacteria;p__Firmicutes;c__Bacilli;o__Bacillales;f__Bacillaceae	0	0	0	0	0	0	5.03821e-05	0	0	0	0	0	6.27549e-05	0	0.0029484	0	0	0.000219998	0	0	0	0	0	0	0	0	0.000795955	0	0	0	0	0.000176429	0	0	0	0	0	0.000840824	0	0	4.98364e-05	0	0	0	0	0	0.00044341	0	0.000129032
k__Bacteria;p__Firmicutes;c__Bacilli;o__Bacillales;f__Planococcaceae	0.0083818	0.000245014	0.00280961	0.00588904	0.000239861	0.00331812	0.00597867	0.000489607	0.000569395	4.11607e-05	3.6543e-05	0.00249241	0.00617509	0.0032665	0.000737101	0	0.000558491	0.000164998	0.00137116	0.00175214	0.000753772	0.00337531	0	0.00353448	0.00240315	0	0	0	0.000319898	0.000605411	0.00170371	0.000308751	0.001454	0.0148301	0.000332668	0.00152201	0	0.000225009	0.000253425	2.75054e-05	0.00179411	0.00193897	0.000469552	0.000400016	0.0284937	0.000277766	0	0	0.00116129
k__Bacteria;p__Firmicutes;c__Bacilli;o__Bacillales;f__Staphylococcaceae	0	0	0	0	0	0	0	0	0	0	0	0	0	0	0	0	0	0	0	0	0	0	0	0.00318966	0	0	0	0	0	0	0	0	0	0	0	0	0	0	0	0	0	0	0	0	0	0	0	0	0
k__Bacteria;p__Firmicutes;c__Bacilli;o__Gemellales;f__Gemellaceae	0.0403695	0.000259015	0.016696	0.00574959	0.000344148	0.00508307	0.0427576	0.000957926	0.000391459	0	0.0028869	0.0118549	0.0169187	0.000833999	0.0137592	0.00145376	0.00880698	0.0170498	0.0177129	0.0258229	0.00153376	0.0234373	0.000907995	0.00965517	0.0209984	0	0.00182601	0.0218601	0.00151693	0.0181876	0.0154901	0.00105857	0.00821937	0.0240812	0.00976908	4.00529e-05	0.0016953	0.00145664	0.00219635	0.00393327	0	0.000362424	0	0.00100004	0.0231992	0.000687104	0	0.00324846	0.00632258
k__Bacteria;p__Firmicutes;c__Bacilli;o__Lactobacillales;f__	0	0	0	0	0	0	0	0	0	0	0	0	0	0	0	0	0	0	0	0	3.27727e-05	0	0	0	1.55544e-05	0	0	0	0.000237343	0	0	0	0	1.57599e-05	0	0	0	0	0	0	0	9.96666e-05	0	0	0	1.46192e-05	0	0	0.00374194
k__Bacteria;p__Firmicutes;c__Bacilli;o__Lactobacillales;f__Aerococcaceae	0	0	0	3.21806e-05	0	0	1.6794e-05	1.06436e-05	0	0	0	0	6.27549e-05	0	0	0	0	0	0	7.06509e-06	6.55454e-06	0	0	8.62069e-05	9.33264e-05	0	0	0	1.03193e-05	0	0	0	0	0.00174935	0	0	0	0	0	0	3.32242e-05	0	0	0	0.000125208	0	0	0	0
k__Bacteria;p__Firmicutes;c__Bacilli;o__Lactobacillales;f__Carnobacteriaceae	0.000114038	7.0004e-06	0.0009298	0.00269244	4.17149e-05	7.05982e-05	0.000100764	1.06436e-05	7.11744e-05	0	0	3.1954e-05	6.27549e-05	3.475e-05	0.0019656	0	0.00111698	0	0	4.23905e-05	0.000124536	6.32871e-05	0	0.000258621	0.000209984	0	0	0	2.06386e-05	0.000491896	0.00088123	0	4.27646e-05	0.00152871	1.62277e-05	5.34038e-05	0	0	3.37901e-05	0	3.32242e-05	0.000172151	0	6.00024e-05	0.000983777	0	0	0	0.00451613
k__Bacteria;p__Firmicutes;c__Bacilli;o__Lactobacillales;f__Enterococcaceae	0.000883795	2.80016e-05	0	3.21806e-05	0	0	1.6794e-05	0.000659904	0	0	0	3.1954e-05	0	0	0	0	0	0	2.49302e-05	0	0.00289055	0	8.9311e-05	0.00232759	0	0	0	0	0.0032093	3.78382e-05	0	0	0	0.104347	0	0	3.76733e-05	0	0	5.50108e-05	0	0	0	0	0	0.000219289	0	0	0.827613
k__Bacteria;p__Firmicutes;c__Bacilli;o__Lactobacillales;f__Lactobacillaceae	0	7.0004e-06	2.0213e-05	0	0	0	0	0	0	0	0	0	0	0	0	0	0	0	0	0	0	0.0049364	0	0.00189655	0	0.00128895	0	0	0	0	0	0	0.000119741	0.103811	1.62277e-05	0	0	0	0	0	0	0.0012413	0.0014967	0	0.000107321	1.46192e-05	0	0.00175593	0
k__Bacteria;p__Firmicutes;c__Bacilli;o__Lactobacillales;f__Streptococcaceae	0.0132569	0.00242914	0.0208194	0.0278147	0.00591309	0.0233209	0.0216643	0.0162315	0.0118861	0.000246964	0.00361776	0.00616712	0.0250894	0.0174445	0.0029484	0.00366838	0.00734631	0.00175998	0.00777822	0.0161579	0.00764259	0.032403	0.00168202	0.0268103	0.0139834	0.00218561	0.00838093	0.049682	0.00929767	0.0141893	0.0105356	0.00498412	0.0402244	0.145843	0.010045	0.00102802	0	0.00999514	0.000337901	0.001279	0.00353838	0.0134822	0.000704329	0.00114005	0.0800794	0.00239756	0.0285999	0.0244952	0.0117419
k__Bacteria;p__Firmicutes;c__Bacilli;o__Turicibacterales;f__Turicibacteraceae	0	0	0	5.36343e-05	5.21436e-05	0	0	0	0	0	0.00036543	0	0	0	0	0	0	0	0	0	0	0	0	0	0	0	0	0	0	0.000592798	0	0.00449894	0	0	0	0	0	0	0	0	0	0	0	0	0	0	0	0	0
k__Bacteria;p__Firmicutes;c__Clostridia;o__Clostridiales;f__	0.00530277	0.0211202	0.0152406	0.0529263	0.0122225	0.0491128	0.00972374	0.000862133	0.0819217	0.0139123	0.0223643	0.0434574	0.0107687	0.0596657	0.112776	0.0218744	0.0822271	0.0509845	0.0279094	0.000127172	0.0449904	0.0488577	0.0529614	0.0192241	0.0226705	0.0872282	0.0478509	0.0395469	0.0277176	0.0223498	0.0228336	0.038241	0.0348703	0.00516926	0.0349464	0.00514012	0.0120931	0.0174441	0.0329453	0.0265427	0.080602	0.0365776	0.062832	0.0434617	0.00595632	0.033712	0.0021062	0.0655838	0
k__Bacteria;p__Firmicutes;c__Clostridia;o__Clostridiales;f__Christensenellaceae	0	0	0	0	0	0	3.3588e-05	0	0	0	0.034186	0	0	0	0	0	0	0	6.23255e-05	0	6.55454e-06	0	0.0149149	0	9.33264e-05	0.00425913	4.68209e-05	0	2.06386e-05	0	0	0.00480769	0	0	0.000113594	1.3351e-05	0.000150693	3.55278e-05	0	0	0.00433576	0.131524	0	0	0.000357737	0.000175431	0	0	0
k__Bacteria;p__Firmicutes;c__Clostridia;o__Clostridiales;f__Clostridiaceae	0.011974	0.000504029	0.00485113	0.000525616	0.00111587	0.00120017	0.00236796	0.000925995	0.0011032	0.00588598	0.0194409	0.00131011	0.00985253	0.005699	0.044226	0.000489117	0.000816256	0.00384996	0.00139609	0.00114454	0.0155998	0.00073835	0.00479302	0.00241379	0.00144656	0.0116566	0.00187283	0.000198728	0.00151693	0.00571356	0.000626652	0.00899788	0.00489228	0.000457038	0.000770816	0.0102001	0.00587703	0.000994777	0.00221325	0.000343817	0.00543216	0.0252972	0.000704329	0.0218409	0.000858569	0.00216365	0.0136349	0.00561896	0
k__Bacteria;p__Firmicutes;c__Clostridia;o__Clostridiales;f__Eubacteriaceae	0	8.40048e-05	0	0	0	0.000305926	0	1.06436e-05	0	0	0.00281381	0	0	0	0	0	0	0	0	0	6.55454e-06	0	0.000863339	0	0	0	0.000140463	0	0.0010732	0	0	0	0	0	3.24554e-05	0	0	0.000201324	0	0	0.000431915	0.00076109	0	0	1.78868e-05	0.000467816	0	0.00114135	0
k__Bacteria;p__Firmicutes;c__Clostridia;o__Clostridiales;f__Lachnospiraceae	0.0654864	0.149809	0.0580923	0.0888291	0.170103	0.113898	0.0248216	0.0930572	0.102562	0.156164	0.0144528	0.0521489	0.0659805	0.0861452	0.0744472	0.0281786	0.141814	0.128919	0.0189719	0.00221844	0.0613439	0.136806	0.0927048	0.0226724	0.0617587	0.0677819	0.0798296	0.101351	0.121685	0.0742385	0.162793	0.0613091	0.148975	0.00335687	0.017745	0.0119892	0.190363	0.0822112	0.15067	0.0255938	0.153197	0.049933	0.0415554	0.0386015	0.00647504	0.0797041	0.0069837	0.0977173	0.000258065
k__Bacteria;p__Firmicutes;c__Clostridia;o__Clostridiales;f__Peptococcaceae	0.00399133	0	0.000545752	3.21806e-05	0	0.000282393	0.00166261	0	0	0	0.00522565	0	2.5102e-05	0.00052125	0	0.000951061	0	0.000659993	0.00178251	0.00306625	0.000235963	0.0024682	0.00102708	0.00215517	0.00118991	0.0038108	0	0	0	0.000655862	0	0.000220536	0	0	3.24554e-05	4.00529e-05	0	9.47407e-05	0	0.000935184	0	0.000733908	0	0	0	0	0	0	0
k__Bacteria;p__Firmicutes;c__Clostridia;o__Clostridiales;f__Peptostreptococcaceae	0.144657	0.00196711	0.0248823	0.0197374	0.00319119	0.0436768	0.105584	0.00589657	0.028968	0.00339576	0.0275352	0.029845	0.0234327	0.0006255	0.0316953	0.0809489	0.00927955	0.0464745	0.0703032	0.102854	0.0475073	0.0175727	0.0286242	0.00491379	0.068696	5.60412e-05	0.0659706	0.01093	0.0071719	0.0733682	0.0398903	0.0175547	0.01785	0.0139633	0.0339808	0.00512677	0	0.0376357	0.00755208	0.0351794	0.00114624	0.00907872	0.00628026	0.0325413	0.0603323	0.012938	0.156856	0	0
k__Bacteria;p__Firmicutes;c__Clostridia;o__Clostridiales;f__Ruminococcaceae	0.0250314	0.0247744	0.0491177	0.182968	0.0398064	0.0439591	0.00921992	0.0254808	0.128007	0.0448035	0.0797917	0.022911	0.0146345	0.0340897	0.0142506	0.0319828	0.0764274	0.0626444	0.0213776	0.00193583	0.0969482	0.0797418	0.181123	0.0211207	0.0382249	0.148117	0.0627868	0.116852	0.0385425	0.0724475	0.0625869	0.0816426	0.0645404	0.00200151	0.0373643	0.0566081	0.19074	0.0521903	0.124398	0.0303385	0.204661	0.147325	0.112839	0.00544022	0.0153469	0.18489	0.00044341	0.167076	0.000645161
k__Bacteria;p__Firmicutes;c__Clostridia;o__Clostridiales;f__Veillonellaceae	0.0376896	0.00387822	0.00865118	0.0343259	0.00334762	0.0597261	0.0545134	0.0107288	0.00540925	0.000267545	0.0324685	0.0309954	0.00864763	0.041422	0.0280098	0.0412625	0.00992396	0.0246398	0.0441638	0.069245	0.0313373	0.00586461	0.0486001	0.00913793	0.0336286	0.024518	0.0155445	0.01093	0.0131777	0.0113388	0.023382	0.00661609	0.0482471	0.0209134	0.017672	0.00491315	0.00207203	0.0540733	0.0443326	0.0109471	0.00639567	0.034394	0.0198973	0.00546022	0.00962312	0.0015935	0.047334	0.00517998	0
k__Bacteria;p__Firmicutes;c__Clostridia;o__Clostridiales;f__[Acidaminobacteraceae]	0	0	0	0	0	0	0	0	0	0	0	0	0	0	0	0	0	0	0	0	1.31091e-05	0	0.000565636	0	2.33316e-05	0	0	0	0	0	0	0	0.000162506	0	1.62277e-05	0	0	9.47407e-05	0	0	0	0	0	0	0	0	0	0	0
k__Bacteria;p__Firmicutes;c__Clostridia;o__Clostridiales;f__[Mogibacteriaceae]	0.000285095	4.90028e-05	0.00072767	0.000772333	0.000312862	0.00287099	0.00256949	4.25745e-05	0.000533808	0.000123482	0.00246665	0.00146988	0.000389081	0.000938249	0	0.00446999	0.00107402	0.00329997	0.00290437	1.41302e-05	0.00233342	0	0.00559682	0.00163793	0.0016021	0.00235373	0.00397977	0.00198728	0.000485006	0.01231	0.000234995	0.00185251	0.000949375	0.00201727	0.00159032	0.000307072	0.000866486	0.00574366	0.000388586	0.00218668	0.00191039	0.00280879	0.000909758	0.000100004	0.00028619	0.000453196	0.00166279	0.00149254	0
k__Bacteria;p__Firmicutes;c__Clostridia;o__Clostridiales;f__[Tissierellaceae]	0.0530847	7.0004e-05	0.0222141	0.0143847	0.000438006	0.00894244	0.0809304	0.00229902	0.0112456	0.00144063	0.00961082	0.0398466	0.00641356	6.94999e-05	0.0321867	0.0176626	0.00756111	0.0279397	0.0765856	0.0570859	0.0137711	0.00959855	0.0123993	0.0452586	0.0141078	0.000532392	0.0310422	0.0327901	0.000402452	0.0633789	0.00234995	0.01235	0.00963915	0.00614638	0.0112377	0.00241652	0	0.0256984	0.0104918	0.00902177	0.00131236	0.000253697	0.00560528	0.00536021	0.291842	0.000277766	0.0343643	0	0.000387097
k__Bacteria;p__Firmicutes;c__Clostridia;o__SHA-98;f__	0	0	0	0	0	0	1.6794e-05	0	0	0	0.00191851	0	0	0	0	0	0	0	0	0	0	0	0	0	0	0.000784577	0	0	0	0	0	0	0	0	0	0	0	0	0	0	0	0	0	0	0	0	0	0	0
k__Bacteria;p__Firmicutes;c__Erysipelotrichi;o__Erysipelotrichales;f__Erysipelotrichaceae	0.0294218	0.0213932	0.0889576	0.0534304	0.0640949	0.0714454	0.00903518	0.0145285	0.0452669	0.0105166	0.0160424	0.0247324	0.082962	0.0238385	0.0469287	0.00744545	0.00932251	0.00483995	0.00710511	0.0349227	0.0134171	0.00215176	0.0133669	0.00672414	0.0608799	0.0126373	0.0504261	0.0196741	0.0292036	0.0284417	0.0279448	0.0239061	0.0235462	0.00520078	0.00426789	0.00570086	0.00727095	0.0122097	0.0139046	0.00473093	0.0158978	0.016155	0.0112106	0.0108404	0.0333769	0.028566	0.00665115	0.015101	0
k__Bacteria;p__Fusobacteria;c__Fusobacteriia;o__Fusobacteriales;f__Fusobacteriaceae	0.10999	0.358105	0.131041	0.0331567	0.103244	0.0909305	0.090419	0.466648	0.0391459	0.070282	0.115092	0.0441285	0.0129903	0.0156375	0.0309582	0.175321	0.162994	0.105104	0.245176	0.0882147	0.120558	0.0872941	0.0629493	0.332931	0.131559	0.0986326	0.0866186	0.0357711	0.263843	0.0991108	0.119436	0.240164	0.0763777	0.00833701	0.0509307	0.00914541	0.00165763	0.046115	0.199176	0.153123	0.0252837	0.0406911	0.0671753	0.230569	0.138909	0.0538865	0.192218	0.0105356	0.00103226
k__Bacteria;p__Fusobacteria;c__Fusobacteriia;o__Fusobacteriales;f__Leptotrichiaceae	0	0.000238014	0.000141491	0.0103621	0	0.00440062	0.00102444	0.000202229	0	0.000432188	0.00334369	0.00131011	0.00153122	0.000833999	0.0002457	1.35866e-05	8.59217e-05	0.00230998	0	0	0.0137055	0.000316436	0.000878224	0.00405172	0.0216984	0	0.0200862	0	0.000227024	0	0.00528738	0	0	0	0.000827613	0	0.00222272	0.000402648	0.000422376	0	0	0.000896999	0.00208364	0.00026001	0	0.000423958	0.00354728	0.000965759	0
k__Bacteria;p__Lentisphaerae;c__[Lentisphaeria];o__Victivallales;f__Victivallaceae	0	0	0	0	0	0	0	0	0	0	0.000109629	0	0	0	0	0	0	0	0	0	0	0	4.46555e-05	0	0	0	0	0	0	0	0	0	0	0	0	0	0	0	0	0	0.000431915	0.000407727	0	0	0	0	0	0	0
k__Bacteria;p__Proteobacteria;c__Alphaproteobacteria;o__RF32;f__	0	0	0	0	0	0	0	0	0	0	0	0	0	0	0	0	0	0	0	0	0	0	0	0	0	0	0	0	0	0	0.000704984	0.0018084	0	0	0	0	0	0	0	0	0.000282406	0	0	0	0	0	0	0	0
k__Bacteria;p__Proteobacteria;c__Alphaproteobacteria;o__Rhizobiales;f__Bartonellaceae	0	0	8.08522e-05	0	0	0	0	0	0.000106762	0	0	0	0	0	0.0004914	2.71732e-05	0	0	0	7.06509e-06	0	2.10957e-05	4.46555e-05	0	0	0	0	0.000198728	2.06386e-05	0	0	0	0	0	0	0	0	5.92129e-05	0	0	1.66121e-05	0	8.80411e-05	0	8.94342e-05	0	0	0	0
k__Bacteria;p__Proteobacteria;c__Alphaproteobacteria;o__Rhizobiales;f__Bradyrhizobiaceae	0	0	0	0	0	0	0	0	0.000355872	0	0	0	0	0	0	0	0	0	0	0	0	0	0	0	0	0	0	0	0	0	0	0	0	0	0	0	0.00022604	0	0	0	0	0	0	0	0	0	0	0	0
k__Bacteria;p__Proteobacteria;c__Alphaproteobacteria;o__Rhizobiales;f__Brucellaceae	0	0	0.00020213	4.29074e-05	7.30011e-05	0	0	4.25745e-05	0.000925267	0.000123482	0	0	0	0	0.00663391	0.000448357	0.00141771	0	1.24651e-05	0	0	0.00044301	0.000223277	0	7.7772e-06	0	0	0.000993641	0	0.000100902	3.91658e-05	0	8.55293e-06	0.000330959	1.62277e-05	5.34038e-05	0	5.92129e-05	0.00013516	0	0.000166121	0	0.00190756	0	0.000715474	2.92385e-05	0	0	0.000258065
k__Bacteria;p__Proteobacteria;c__Alphaproteobacteria;o__Rhizobiales;f__Methylobacteriaceae	0	0	0	3.21806e-05	0	0	0	0	0	0	0	0	0	0	0	0	0	0	0	0	0	0	0	0	0	0	0	0	0	0	0	0	0	0	0	0	0.000489753	0	0	0	0	0	0	0	0	0	0	0	0
k__Bacteria;p__Proteobacteria;c__Alphaproteobacteria;o__Rickettsiales;f__mitochondria	0	0	0	0	0	0	0	0	0	0	0	0	0	0	0	0	0	0	0	0	0	0	0	0.000689655	0	0.000392289	0	0	0	0	0	0	0	0	0	0	0	0	0	0	0	0	0	0	0	0	0	0	0
k__Bacteria;p__Proteobacteria;c__Alphaproteobacteria;o__Sphingomonadales;f__Sphingomonadaceae	0.000199567	1.40008e-05	4.04261e-05	0	0	0	0	1.06436e-05	0.000106762	0.000226384	0.000182715	0	0.000163163	0.00045175	0	0.000176626	0.00051553	5.49995e-05	0	0	0	0	0	0	0	0.000252186	0.000655492	0.00457075	0	7.56764e-05	0	0.00048518	8.55293e-06	0	0	6.67548e-05	0	0	0	0.000247549	0	6.34242e-05	0.00155539	0.000540022	0	0.000146192	0.000554262	0	0.000258065
k__Bacteria;p__Proteobacteria;c__Betaproteobacteria;o__Burkholderiales;f__Alcaligenaceae	2.85095e-05	0.0273436	0.0278738	0.000450528	0.00207532	0.0383584	0.000487027	0.0085894	0.0224199	0	0.00842317	0.00546413	0.117051	0.0375995	0.0019656	0.00754056	0.027409	0.0577494	0.00174511	0	0.0201618	0.00852267	0.0066239	0.000603448	0.00763721	0.0062486	0.0647533	0	0.0065321	0.000845053	0.0233232	0.00573394	0.0756336	0.0145149	0.00572838	0.000774355	0.0083258	0.0305302	0.0259001	0.029527	0.0109308	0.00839917	0.0332502	0.00136005	0	0.000804058	0.000110852	0.0643547	0.000645161
k__Bacteria;p__Proteobacteria;c__Betaproteobacteria;o__Burkholderiales;f__Comamonadaceae	0	7.0004e-06	4.04261e-05	2.14537e-05	0	0.000753047	0	0	0.00024911	0	0.000200987	0.00102253	3.7653e-05	0.00434375	0.00884521	0	0.000644413	0.000274997	3.73953e-05	0	0	0	0.00169691	0	0	0.000588433	0.000421388	0.00178855	1.03193e-05	0	0	0	1.71059e-05	7.87997e-05	0.000170391	4.00529e-05	0.000414406	0	8.44752e-05	0.000192538	0.000182733	0	0	0.000380015	0	0.000292385	0.000110852	0.000702371	0.00451613
k__Bacteria;p__Proteobacteria;c__Betaproteobacteria;o__Burkholderiales;f__Oxalobacteraceae	0	0	0	0	0	0	0	0	0	0	9.13576e-05	0	0	0	0	0	0	0	0	0	0	0	0	0	0	0.00044833	0	0	2.06386e-05	0	0	0	0	0	0	0	0	0	0	0	0.000149509	0	0	0	0	0	0	0	0
k__Bacteria;p__Proteobacteria;c__Betaproteobacteria;o__Neisseriales;f__Neisseriaceae	0	0	0.00220322	0.00746589	0	0	0.000873289	3.19309e-05	0.000320285	0	3.6543e-05	0	0.000188265	0	0.0012285	0.000163039	0.000902178	0.000164998	0.000710511	1.41302e-05	0.000544027	0.00158218	0.000312588	0.00241379	0.000513295	0	4.68209e-05	0	2.06386e-05	5.04509e-05	0.00184079	0.00145554	0	0.0070447	0.000227188	0	0	4.73704e-05	0	0	0	0.00014497	0	0	0	0	0	0	0
k__Bacteria;p__Proteobacteria;c__Deltaproteobacteria;o__Desulfobacterales;f__Desulfobulbaceae	0	0	2.0213e-05	0	0	0	0	0	0	0	0	0	0	0	0	0	0	0	0	0	0	0	0	0	0	0	0	0	0	0	0	0	0	0.00014184	0	0	0	0	0	0	0	0	0	0	0	0	0	0	0
k__Bacteria;p__Proteobacteria;c__Deltaproteobacteria;o__Desulfovibrionales;f__Desulfovibrionaceae	0	0.000210012	0	0	0.00337891	0.0078364	0.0011252	0.000244803	0.0013879	0	0.0235154	0.00223678	6.27549e-05	0.00827049	0	0.000407598	0.0017614	0.00791992	0.000224372	3.53255e-05	0.00300853	0	0.00125035	0.00767241	0.00019443	0.00652881	0.000842776	0.00298092	0.00229088	0.00239642	0.00581612	0.0244795	0.000359223	0.000157599	0.00146049	0.000640846	0.00207203	0.005116	0.000473061	0.00319063	0.00823961	0.0299996	0.0104182	0.000300012	0.00702953	0.00249989	0	0.00939421	0
k__Bacteria;p__Proteobacteria;c__Epsilonproteobacteria;o__Campylobacterales;f__Campylobacteraceae	0.0102919	0.000378022	0.000586178	0.00281044	6.25723e-05	0.000941309	0.000453439	0.000510894	0.0030605	0.000185223	0.0066691	0.000447356	0.00839661	0.000833999	0	0.000964648	0	0	0.00201935	0.00257169	0.00882241	0.000780541	2.97703e-05	0	0.000707725	0.000308227	0.000795955	0	0	0.00392256	0.000724567	8.82145e-05	0.000436199	0.000267919	0.0005274	0.000774355	3.76733e-05	0.000497389	8.44752e-05	0.000893925	0	0.00227421	0	0.00170007	0.00459692	0.000102335	0.00177364	0	0
k__Bacteria;p__Proteobacteria;c__Epsilonproteobacteria;o__Campylobacterales;f__Helicobacteraceae	0	0	0	0.000117995	0	0	0	0	0	0	0	0	0	0	0	0	0	0	0	0	0	0	0	0	7.7772e-06	0	0	0	0	0	0	0	0	0.000488558	0	0	0	0	0	0	0	0	0	0	0	0	0	0	0
k__Bacteria;p__Proteobacteria;c__Gammaproteobacteria;o__Aeromonadales;f__Aeromonadaceae	0.000940814	0.000147008	0	0	8.34298e-05	0	0	0.00316116	0	0	0	0.00204506	0.00111704	0	0	0	0	0	0	0	0	0	0	0	0	0	0	0.0300079	0	0	1.95829e-05	0	0	0.000236399	1.62277e-05	0.000467283	0.00730862	0	0	0.0022692	0	0	0	0	0	0.00317238	0	0	0
k__Bacteria;p__Proteobacteria;c__Gammaproteobacteria;o__Aeromonadales;f__Succinivibrionaceae	0	0	0	0	0	0	0	0	0	0	0	0	0	0	0	0	0	0	0	0	0	0	0	0	0	0	0	0	0	0	0	0	0	0	0	0	0	0	0	0	0	0	0	0	0	0	0	0	0
k__Bacteria;p__Proteobacteria;c__Gammaproteobacteria;o__Alteromonadales;f__Shewanellaceae	0	0	0	0	4.17149e-05	2.35327e-05	0	0	0	0	0	0	0	0	0	0.0020244	0	0.00192498	0.00213153	0	0	0	0	0	0.000233316	0	0	0	0	0	0	0.00048518	0	0	5.6797e-05	0	0	0	0.00023653	0	0	0	0	0	0	0.00138883	0	0	0
k__Bacteria;p__Proteobacteria;c__Gammaproteobacteria;o__Enterobacteriales;f__Enterobacteriaceae	0.123275	0.00104306	0.0456006	3.21806e-05	0.15033	0.0463124	0.00599547	0.00904708	0.00604982	0.000185223	0.0153298	0.0181499	0.00144336	0.0199465	0.0614251	0.000122279	0.0223826	0.0454295	0.00992222	0.0473078	0.0162159	0.0763665	0.000595406	0.0937931	0.00464299	2.80206e-05	0.00280925	0.00735294	0.00284812	0.0015892	0.147655	0.000220536	0.0441759	0.281788	0.40037	0.757173	0.00161995	0.000296065	0.00941053	0.186528	0.0194528	0.00532763	0.0180484	0.0685027	0.00377412	0.0572636	0.0243875	0.0226514	0.125419
k__Bacteria;p__Proteobacteria;c__Gammaproteobacteria;o__Pasteurellales;f__Pasteurellaceae	0.000370624	0.00233813	0.00751925	0.0338539	0.00311819	0.0128959	6.71761e-05	0	0.0208897	2.05804e-05	0.000803947	0.00888321	0.0545968	0.00701949	0.0039312	0.000489117	0.0177858	0.000769992	0.00115925	1.41302e-05	0.0162159	0.00236272	0.0012057	0.000775862	0.0190619	0.00179332	0.000655492	0	0.0137659	0.00705051	0.00916479	0.000529287	0.00957928	0.00431822	0.00434091	0	3.76733e-05	0.00291328	0	0.000110022	0	0.00672296	0.00164343	0.00360014	0.105193	0.000497054	0	0.000438982	0
k__Bacteria;p__Proteobacteria;c__Gammaproteobacteria;o__Pseudomonadales;f__Moraxellaceae	0	0	0	0	0.000281576	0	0	1.06436e-05	0	0	0	0	0	0	0	0	0	0	0	0	0	0	0	0.00232759	0	0	0.000936417	0	0	0	0	0	1.71059e-05	0	0	0	0	0	0	0	8.30606e-05	0	0	0	0	0	0	0	0
k__Bacteria;p__Proteobacteria;c__Gammaproteobacteria;o__Pseudomonadales;f__Pseudomonadaceae	0.000969324	4.90028e-05	0.000181917	0.000117995	1.04287e-05	0.000117664	0.000117558	4.25745e-05	0.000818505	0.000699732	0.000548145	0.000671034	0.000225918	0.000868749	0.0125307	0.000407598	0.00146067	0.00131999	0	1.41302e-05	3.27727e-05	0.000780541	0.000327474	0.0062931	0	0.000784577	0.00103006	0.00218601	2.06386e-05	6.30636e-05	0.000391658	0.000793931	4.27646e-05	0.000204879	8.11385e-06	0.000827759	0.000301386	0.000165796	0.00020274	4.12581e-05	0.000215958	0.000117788	0.00211299	0.000120005	0.00325541	0.000599389	0.00365813	0.0024583	0.00774194
k__Bacteria;p__Proteobacteria;c__Gammaproteobacteria;o__Xanthomonadales;f__Xanthomonadaceae	0	1.40008e-05	0.000909587	0.000150176	9.38585e-05	2.35327e-05	3.3588e-05	0	0.000498221	0.000185223	3.6543e-05	0.000223678	2.5102e-05	0.000278	0.014742	8.15195e-05	0.000730335	0.00137499	2.49302e-05	0	3.93272e-05	0.000822733	0.000267933	0.00215517	3.11088e-05	0.00154113	0.00145145	0.00357711	4.12771e-05	0.00013874	0.00103789	0.00145554	4.27646e-05	0.00011032	0	5.34038e-05	3.76733e-05	0	0.00020274	2.75054e-05	3.32242e-05	6.34242e-05	0	6.00024e-05	0.000214642	8.77155e-05	0.000221705	0	0.000387097
k__Bacteria;p__SR1;c__;o__;f__	0	0	0	0	0	0	0.0377194	0	0	0	1.82715e-05	0	0	0	0	0	0	0	0	0	0	0	1.48852e-05	0	0	0	0	0	0	0	0	0	0	0	0	0	0	0	0	0	0	0	0	0	0	0	0	0	0
k__Bacteria;p__Spirochaetes;c__Spirochaetes;o__Spirochaetales;f__Spirochaetaceae	0	0	0	5.36343e-05	1.04287e-05	0	0.00732219	0	0.000676157	2.05804e-05	0.010634	0	0	0	0	0.0297003	0	0.00098999	0	7.06509e-06	0.0039655	0	0.0401602	0	0.00124435	0	0	0	0	0	0	0	0	0.0119303	0.00178505	0.000881163	7.53466e-05	0.0083964	0.000861647	0.0135464	8.30606e-05	0.0024826	5.86941e-05	0	0.00033985	0.000160812	0.00521007	0	0
k__Bacteria;p__Synergistetes;c__Synergistia;o__Synergistales;f__Dethiosulfovibrionaceae	0	0	0	4.29074e-05	2.08574e-05	0	0.000604585	1.06436e-05	0	0	0.00796638	0	0	0	0	0.00211951	0	0	0	0	0.0016583	0	0.00208392	0	0.000311088	0	0	0	7.22349e-05	0.00162704	0	0	1.71059e-05	0.00343567	0.000146049	0	0	0.000461861	0	0.000962689	0	0.000797333	0	0	0	0	0.00166279	0	0
k__Bacteria;p__Synergistetes;c__Synergistia;o__Synergistales;f__Synergistaceae	0	0	0	0	0	0	0	6.38617e-05	0	0	0.000950119	0	0	0	0	0	0	0	0	0	1.96636e-05	0	0.000907995	0	0	0.0017653	0	0	0.000722349	0	0	0	0	0	3.24554e-05	0	0	0	0	0	0.000830606	0.0015403	0	0	0	0	0.000110852	0	0
k__Bacteria;p__TM7;c__TM7-3;o__;f__	0	0	0	0.000450528	8.34298e-05	0	0	0	0	0	0	3.1954e-05	0	0	0	0	0	0	0	0	1.96636e-05	0	0	0	3.11088e-05	0	0	0	0	0	0	0	0	0.00157599	0.000186619	0	0	0.000213167	0	0	0	0	0	0	0	0	0	0	0
k__Bacteria;p__TM7;c__TM7-3;o__CW040;f__	0	0	0	0	0	0	0	0	0	0	0	0	0	0	0	0	0	0	0	0	0	0	0	0	0.000357751	0	0	0	0	0	0	0	0	0	0	0	0	0	0	0	0	0	0	0	0	0	0	0	0
k__Bacteria;p__TM7;c__TM7-3;o__CW040;f__F16	0	0	0	0.000182356	0	0	0	0	0	0	0	0	0	0	0	0	0	0	0	0	0	0	0	0	3.8886e-05	0	0	0	0	0	0	0	0	0	2.43416e-05	0	0	0	0	0	0	0	0	0	0	0	0	0	0
k__Bacteria;p__Tenericutes;c__Mollicutes;o__Anaeroplasmatales;f__Anaeroplasmataceae	0	0	0	0	0	0	0	0	0	0	0	0	0	0	0	0	0	0	0	0	0	0	0	0	0	0	0	0	0	0	0	4.41073e-05	0	0	0	0	0	0	0	0	0	0	0	0	0	0	0	0	0
k__Bacteria;p__Tenericutes;c__Mollicutes;o__Mycoplasmatales;f__Mycoplasmataceae	0	0	0	0	0	0	0	0	0	0	0	0	0	0	0	0	0	0	0	0	0	0	0	0	1.55544e-05	0	0	0	0	0	0	0	0	0	0	0	0	0	0	0.000288807	0	0	0	0	0	0	0	0	0
k__Bacteria;p__Tenericutes;c__Mollicutes;o__RF39;f__	0	0	0	0	0	0	0	0	0	0	0	0	0	0	0	0	0	0	0	0	5.24363e-05	0	0.00186065	0	0	0.000952701	0	0	0.000340536	0	0	0	0	7.87997e-05	0	0	0	0	0.000287216	0	0.000249182	0.000779211	0.00029347	0	0	0	0	0	0
k__Bacteria;p__Tenericutes;c__RF3;o__ML615J-28;f__	0	0	0	0	0	0	0	0	0	0	0.000858761	0	0	0	0	0	0	0	0	0	0	0	0.00568613	0	0	0.000364268	0	0	0	0	0	0	0	0	0	0	0	0.000402648	0	0	0	2.71818e-05	0	0	0	0	0	0	0
k__Bacteria;p__Verrucomicrobia;c__Verrucomicrobiae;o__Verrucomicrobiales;f__Verrucomicrobiaceae	2.85095e-05	0.00133008	0	0	0	0.000141196	1.6794e-05	1.06436e-05	3.55872e-05	0	0.136653	0	0	0	0.0002457	0	0.00193324	0	0	0	0	0	0.00235186	0	0	0.0368471	4.68209e-05	0	3.09578e-05	0	0	0.0124382	0	0	0.000413807	0.000307072	0	0.0166033	3.37901e-05	0	0	0.0530951	2.9347e-05	0	0.00332695	0.22059	0.000110852	0	0
[truncated: 53 more columns]

## Sheet: genus
Additional file 2 : Taxa at genus level
	N_crc_nRC																																	N_crc_RC
#OTUID	11000047-N	11000095-N	11000142-N	11000204-N	11000226-N	11000288-N	11000350-N	11000359-N	11000365-N	11000372-N	11000374-N	11000381-N	11000385-N	11000403-N	11000461-N	11000498-N	11000511-N	11000515-N	11000552-N	11000557-N	11000562-N	11000573-N	11000593-N	11000674-N	11000679-N	11000681-N	11000684-N	11000689-N	11000814-N	11000842-N	11000843-N	11000846-N	11001063-N	10001691-N	11003687-N	11003704-N	11004126-N	11004229-N	11004355-N	11004491-N	12000021-N	12000107-N	12000111-N	12000477-N	12000755-N	12001290-N	12001311-N	12001512-N	12002385-N
k__Archaea;p__Euryarchaeota;c__Methanobacteria;o__Methanobacteriales;f__Methanobacteriaceae;g__Methanobrevibacter	0	0	0	0	0	0	0	0	0	0	0.000383702	0	0	0	0	0	0	0	0	0	0	0	0.000312588	0	7.7772e-06	0.000308227	0	0	0	0	0	8.82145e-05	0	0	4.05693e-05	0	0	0	1.6895e-05	0	0.000116285	0.00187554	0.000146735	0	0	0	0	0	0
k__Archaea;p__Euryarchaeota;c__Methanobacteria;o__Methanobacteriales;f__Methanobacteriaceae;g__Methanosphaera	0	0	0	0	0	0	5.03821e-05	0	0	0	0	0	0	0	0	0	0	0	0	0	0	0	0.000133966	0	0	0.000224165	0	0	0	0	0	0	0	0	2.43416e-05	0	0	0	0	0	1.66121e-05	0.000271818	0.000234776	0	0	0	0	0	0
k__Bacteria;p__Actinobacteria;c__Actinobacteria;o__Actinomycetales;f__Actinomycetaceae;g__	0	0	0	0	0	0	0	0	0	0	0	0	3.7653e-05	0	0	0	0	0	0	0	9.83181e-05	0	0	0	0	0	0	0	0	0	0	0	0	0	0	0	0	0	0	0	0	0	0	0	0	0	0	0	0
k__Bacteria;p__Actinobacteria;c__Actinobacteria;o__Actinomycetales;f__Actinomycetaceae;g__Actinomyces	0	0.000105006	0.00190003	0.00415129	0.000782154	0.00301219	0.00107482	0	0.000960854	0	0.00332542	0.00079885	0.000426734	3.475e-05	0	0	0.000816256	0.000109999	0.000785301	0	0.000766881	0	0.000104196	0	0.00212318	0.000420309	0.000936417	0.0141097	0.000216705	0.000454058	0.000607069	0.000264644	0.000803975	0.00767509	0.00035701	0	0	0.000675028	0	0	0	0.000779211	0	0.000120005	0.0145599	0.000365481	0.00476666	0	0
k__Bacteria;p__Actinobacteria;c__Actinobacteria;o__Actinomycetales;f__Actinomycetaceae;g__Mobiluncus	0	0	0	0	0	0	0	0	0	0	0	0.000415402	0	0	0	0	0	0	0	0	6.55454e-06	0	0	0	0	0	0	0	0	0.00252255	0	0	0	0	0	0	0	0	0	0	0	0	0	0	0	0	0	0	0
k__Bacteria;p__Actinobacteria;c__Actinobacteria;o__Actinomycetales;f__Corynebacteriaceae;g__Corynebacterium	0	0	0	3.21806e-05	0	0	0	0	0	0	0	0	0	0	0	0	0	0	0	0	0	0	0	0.000258621	0	0	0	0	3.09578e-05	0	0	0	0	0.000441278	0	0	0	0	0	0	0	7.24848e-05	0	0	0	4.38577e-05	0	0	0
k__Bacteria;p__Actinobacteria;c__Actinobacteria;o__Actinomycetales;f__Micrococcaceae;g__Rothia	0	0.00018201	0.000222344	0.00204883	0.000135573	0.000188262	5.03821e-05	0	0.000960854	0	0.000219258	0	0.000853467	0	0	0	0	0	0	0	0.000163864	6.32871e-05	0.000282818	0	0.000264425	0.000392289	0.000515029	0	0.000123831	0.000176578	0	0	0.000487517	0.00392423	0.000170391	0	0	0.000201324	0	0.000137527	0	0.000226515	0	2.00008e-05	0	2.92385e-05	0	0	0
k__Bacteria;p__Actinobacteria;c__Actinobacteria;o__Actinomycetales;f__Nocardiaceae;g__Rhodococcus	0	0	0	0	0	9.41309e-05	5.03821e-05	0	0	0	0	0	1.2551e-05	0	0	0	0	0	0	0	0	0	7.44258e-05	0	0	0.000420309	0	0	0	0	0	0	0	0	0	0	0	0	0	0	0	0	0.00108584	0	0	0	0	0	0.000387097
k__Bacteria;p__Actinobacteria;c__Actinobacteria;o__Actinomycetales;f__Propionibacteriaceae;g__Propionibacterium	5.7019e-05	3.5002e-05	0.000141491	0	1.04287e-05	2.35327e-05	3.3588e-05	1.06436e-05	3.55872e-05	0	0	0	0	0	0.0002457	0	8.59217e-05	0.000109999	6.23255e-05	0	2.62182e-05	0	7.44258e-05	0	0	0	0	0	0	0	1.95829e-05	0.000176429	0	7.87997e-05	0	0	0	0	0	0	0.000132897	0	0.000205429	8.00032e-05	0.00168136	0	0	0	0.00232258
k__Bacteria;p__Actinobacteria;c__Actinobacteria;o__Bifidobacteriales;f__Bifidobacteriaceae;g__Alloscardovia	0	0	0	0	0	0	0	0	0	0	0	0	0	0	0	0	0	0	0	0	0	0	0	0	0	0	0	0	0	0	0	0	8.55293e-06	0	0	0	0	0	0	0	0	0.000299	0	0	0	0	0	0	0
k__Bacteria;p__Actinobacteria;c__Actinobacteria;o__Bifidobacteriales;f__Bifidobacteriaceae;g__Bifidobacterium	0	7.0004e-05	0.000181917	8.58148e-05	0.000260718	0	0	0.00126659	0.019395	0	0.000456788	0	0.000276122	6.94999e-05	0	0	0.00231989	0.00390496	0	1.41302e-05	0.000786545	0.00926102	0.0245456	0.00232759	0.000163321	0.00355862	0	0.00218601	0.000681072	0.000126127	0.000254577	0.00176429	0.000906611	0.0333165	6.49108e-05	0	0.000602773	0.00498573	0	0	0	0.000181212	0.00463683	0	0.000393511	7.30962e-05	0	0	0
k__Bacteria;p__Actinobacteria;c__Coriobacteriia;o__Coriobacteriales;f__Coriobacteriaceae;g__	0	0	0.0055788	0.00734789	0.000219003	0.00324752	0.00377865	0	0	2.05804e-05	0.00208295	0.000766896	0.000489489	0.001668	0	0.00116845	0.000343687	0.00208998	9.97208e-05	0.00146247	0.000399827	0.00172985	0.00564148	0	0.0018432	0.00204551	0.00187283	0	0.00122799	0.00102163	0.00464114	0.00233769	0.000949375	0.00014184	0.00106291	0.000574091	7.53466e-05	0.00145664	0.000439271	0.000522603	0.000116285	0.00219266	0.00120323	0.000300012	0.000518719	0.000497054	0	0	0
k__Bacteria;p__Actinobacteria;c__Coriobacteriia;o__Coriobacteriales;f__Coriobacteriaceae;g__Adlercreutzia	0	0	0	0	0	0	0	0	0	0	0	0	0	0	0	0	0	0	0	0	1.96636e-05	0	0	0	0	0	0	0	0	0	0	0.000661609	0	0	0	0	0	0	0	0	0	4.5303e-05	0	0	0.000232529	0	0	0	0
k__Bacteria;p__Actinobacteria;c__Coriobacteriia;o__Coriobacteriales;f__Coriobacteriaceae;g__Atopobium	0	4.20024e-05	0	0.000343259	7.30011e-05	0	0	7.45053e-05	0	0	0.000200987	0.00031954	0	0	0	0	0	0	0	0	8.5209e-05	0	0	0	3.8886e-05	0	0	0	0	5.04509e-05	0.000156663	0	0.000384882	0.00014184	0.00010548	0	0	0.000118426	0	0	0	9.0606e-05	0	0	0	5.8477e-05	0	0	0
k__Bacteria;p__Actinobacteria;c__Coriobacteriia;o__Coriobacteriales;f__Coriobacteriaceae;g__Collinsella	0.00476109	0.00109206	0.0326845	0.0514353	0.000438006	0.0134607	0.00319086	0.0016604	0.0143416	0.00689442	0.00588343	0.00980987	0.00475682	0.00959099	0.0110565	0.00116845	0.0203205	0.0110549	0.00170772	2.11953e-05	0.01033	0.01675	0.00382549	0.000172414	0.0161844	0.00523986	0.0223804	0	0.000598518	0.0157028	0.034603	0.00471948	0.00339551	7.87997e-05	0.00782987	0.00028037	0.000489753	0.0116176	0.00515298	0.000440086	0.0086383	0.00403197	0.0163463	0	0.0126102	0.000336243	0.000110852	0.00193152	0
k__Bacteria;p__Actinobacteria;c__Coriobacteriia;o__Coriobacteriales;f__Coriobacteriaceae;g__Eggerthella	0.000114038	0.000903051	0.000343622	0	0.00173117	0.00103544	6.71761e-05	0.0016604	0.000676157	0.00222268	0	0.00140598	0	0	0	6.79329e-05	0.00124587	0	0.000162046	0	0.000911081	0.000379723	0.000372129	0	3.11088e-05	0	0.000140463	0.000993641	0.000113512	0.00413697	9.79144e-05	0	0.000111188	0	2.43416e-05	0	0.00139391	7.10555e-05	0.00016895	0.000962689	0.00210974	0.000126848	0	0.000360014	0.00180657	0.00434191	0.000221705	0	0
k__Bacteria;p__Actinobacteria;c__Coriobacteriia;o__Coriobacteriales;f__Coriobacteriaceae;g__Slackia	0	1.40008e-05	0	0	0	0.000823646	0	4.25745e-05	0	0	0.00036543	0	2.5102e-05	0.000139	0	0.000285318	0	0	0.000386418	0	0	0	0.000312588	0	2.33316e-05	0	0	0	0	0.000239642	0	0.000352858	4.27646e-05	0.000189119	3.24554e-05	0.000120159	0	0.000521074	0	0	0	0.000199333	0	0	0	0	0	0	0
k__Bacteria;p__Bacteroidetes;c__Bacteroidia;o__Bacteroidales;f__;g__	0	0	0	0	0	0	0.00523973	0	0	0	0.00549973	0	0	0.00107725	0	8.15195e-05	0	0.00291497	0	7.06509e-06	2.62182e-05	2.10957e-05	0.0242628	0	0.000147767	0.00560412	0	0	0	0	0	0	0	0.000236399	0.00133067	0.000293721	0.000941832	0	0.00013516	0	0	0.00247354	0	0	0	0	0.000110852	8.77963e-05	0
k__Bacteria;p__Bacteroidetes;c__Bacteroidia;o__Bacteroidales;f__Bacteroidaceae;g__Bacteroides	0.159938	0.366394	0.421038	0.316281	0.334929	0.238151	0.18764	0.271423	0.388221	0.636036	0.144199	0.118517	0.494823	0.227612	0.275184	0.262683	0.319629	0.140084	0.0817087	0.1499	0.306779	0.23777	0.141677	0.342672	0.0783786	0.137385	0.151185	0.450914	0.369533	0.351227	0.261373	0.182516	0.184735	0.020945	0.088725	0.072509	0.388675	0.218058	0.226698	0.344794	0.32372	0.191894	0.137814	0.454998	0.0199975	0.253849	0.0422348	0.304653	0.000516129
k__Bacteria;p__Bacteroidetes;c__Bacteroidia;o__Bacteroidales;f__Porphyromonadaceae;g__Parabacteroides	8.55286e-05	0.00270915	0.00299153	0.0021561	0.0833777	0.011484	0.000923671	0.0316009	0.0107117	0.040852	0.0203362	0.00204506	0.0188516	0.00927824	0.146192	0.0013179	0.00923659	0.000714993	0.00223125	0	0.00439154	2.10957e-05	0.039401	0.000948276	0.000925487	0.00963909	0.0135781	0.0133148	0.0664252	0.000365769	0.00902771	0.0296842	0.0691846	0.00100864	0.00193921	0.00432571	0.0444168	0.0494902	0.0231969	0.0063675	0.0220111	0.0292023	0.0398239	0.00148006	0.00418552	0.0272503	0.000110852	0.0456541	0
k__Bacteria;p__Bacteroidetes;c__Bacteroidia;o__Bacteroidales;f__Porphyromonadaceae;g__Porphyromonas	0	0	4.04261e-05	0.00180211	0	0.00025886	0.000839701	0.00050025	7.11744e-05	0	0.053097	0.00290781	0	0	0	0.000978234	4.29609e-05	0.00302497	0	0	0.00713134	0.000168766	0	0.0037069	0.000101104	0.000700516	0.0299185	0.0127186	0	0.0125749	1.95829e-05	0	0.0145314	0.010701	0.0028723	0.0145392	0.000715793	8.28981e-05	0.00721418	0.0283856	0.00136219	0.0250344	0	0.0681427	0.0199081	0.00172507	0.00975502	0	0
k__Bacteria;p__Bacteroidetes;c__Bacteroidia;o__Bacteroidales;f__Porphyromonadaceae;g__Tannerella	0	0	0	0	0	0	0	0	0	0	0	0	0	0	0	0	0.000429609	0	0	0	0	0	0	0	7.7772e-06	0	0	0	0	0	0	0	0	9.45597e-05	8.11385e-06	0	0	0	0	0	0	0	0	0	0	0	0.00188449	0	0
k__Bacteria;p__Bacteroidetes;c__Bacteroidia;o__Bacteroidales;f__Prevotellaceae;g__Prevotella	0.148991	4.20024e-05	0.0038809	0.0317729	0	0.0846002	0.211218	0.0202442	0.00797153	0.000288125	0.113758	0.384119	1.2551e-05	0.123953	0.0169533	0.264517	0.0421876	0.210813	0.339499	0.290863	0.118958	0.186528	0.100266	0.00172414	0.288938	0.21772	0.168555	0.000198728	0.00357047	0.00896765	9.79144e-05	0.196807	0.0999752	0.124677	0.209021	0.016128	0.0104732	0.247581	0.0476271	0.0724492	0.015848	0.0692864	0.234453	0.000100004	0.0930653	0.000599389	0.407604	0.0181738	0
k__Bacteria;p__Bacteroidetes;c__Bacteroidia;o__Bacteroidales;f__Rikenellaceae;g__	0	0.000196011	0	1.07269e-05	0.000104287	2.35327e-05	0	0.000447032	0	0	0.00162616	0	3.7653e-05	0.00052125	0	0.000611396	0.000945139	0	0	0	0.000819318	0	0.0199163	0.00327586	0.000256648	0.00134499	0.0020133	0.000198728	0.000742988	0.00013874	1.95829e-05	0.00048518	0.0002908	0	9.73662e-05	0.000146861	0.0351869	0.0246563	0.000304111	5.50108e-05	0.00134558	0.00258227	0.00290536	0	0.00033985	0.000687104	0.000110852	0.00561896	0
k__Bacteria;p__Bacteroidetes;c__Bacteroidia;o__Bacteroidales;f__Rikenellaceae;g__Alistipes	0	0	0	0	0	0	0	0	0	0	0.000310616	0	0	0	0	0	0	0	0	0	0	0	0	0	0.000178876	0	0	0	0.000381813	0	0	0	0	0	0	0	0	0.000118426	0	0	0.00031563	0.000244636	0	0	0	0	0	0	0
k__Bacteria;p__Bacteroidetes;c__Bacteroidia;o__Bacteroidales;f__S24-7;g__	0	0	0	0.000268171	0	0.000352991	0.00267025	0	0	0	0.0151654	0	0	0.00566425	0	0	0	0.00258497	0	0	0	0	1.48852e-05	0	2.33316e-05	0.00476351	0.000608671	0	0.00225992	0.0868891	0.000802898	0	0.000222376	0.00014184	0.00109537	0	0.000263713	0.000615815	0.0023653	0	0.00724289	0.00750217	0.00677916	0	0.00363103	0.00019005	0	0	0
k__Bacteria;p__Bacteroidetes;c__Bacteroidia;o__Bacteroidales;f__[Barnesiellaceae];g__	0	0.00767244	0	0	0.0119513	0.00110604	0.000100764	0	0	0	0.000931847	0	0.00997804	3.475e-05	0	0	0.000687374	0.000769992	6.23255e-05	0	0	0	0	0.00232759	0	0.00210155	0	0	3.09578e-05	0	0.000372075	0.00198483	0	0	0	0.0139384	0	0.0061463	0	0.000233796	0.0273436	0.0036786	0	0	0.000572379	0.00871307	0	0.0788411	0
k__Bacteria;p__Bacteroidetes;c__Bacteroidia;o__Bacteroidales;f__[Odoribacteraceae];g__Butyricimonas	0	0.00221213	0	0	0	0	0	0	0	0	0.00217431	0	0	0.00587275	0	0.000394011	0.00171843	0.00104499	0.00152074	0	0.0011536	0	0.0149149	0	0.000979927	0.0028581	0.00135781	0.00278219	0.000206386	0	1.95829e-05	0.00370501	0.000521729	0	0.000259643	0.000160211	0.0801688	0.00522258	0.00677491	0.00126525	0.0174261	0.0146147	0.00346295	0	0.000250416	0.00412263	0	0.00605795	0
k__Bacteria;p__Bacteroidetes;c__Bacteroidia;o__Bacteroidales;f__[Odoribacteraceae];g__Odoribacter	2.85095e-05	0.000490028	0	7.5088e-05	0.00183546	0.000917777	0.000520615	0	0	0	0.00186369	0.00198115	0	0.005282	0	0.00129073	0.00369463	0.00170498	0.00221879	0	0.00155998	0	0.0194698	0	0.00249648	0.00905066	0.00196648	0.00119237	0.00693456	8.82891e-05	0.000979144	0.00449894	0.0126412	0.000204879	0.012398	0.000680899	0	0.00894115	0.00317627	0.00105896	0.0162134	0.0128389	0.0297579	0.000120005	0	0.000745581	0.000221705	0.00816506	0
k__Bacteria;p__Bacteroidetes;c__Bacteroidia;o__Bacteroidales;f__[Paraprevotellaceae];g__	0	0	0	0	0	0.011131	0	0	0.000533808	0	0	0	0	0	0	0	0	0	0	0	0	0	0	0	0	0.0101154	0	0	0	0	0	0	0	0	0	0	0	0	0	0	0	0	0	0	0	0.00567227	0	0	0
k__Bacteria;p__Bacteroidetes;c__Bacteroidia;o__Bacteroidales;f__[Paraprevotellaceae];g__CF231	0	0	0	0	0	0	0	0	0	0	0	0	0	0	0	0	0	0	0	0	0	0	0	0	0	0.00308227	0	0	0	0	0	0	0	0.00014184	0	0	0	0	0	0.000137527	0	0	0	0	0	0	0	0	0
k__Bacteria;p__Bacteroidetes;c__Bacteroidia;o__Bacteroidales;f__[Paraprevotellaceae];g__Paraprevotella	0	0	0	0	0	7.05982e-05	0	0	0	0	0	0	0	0	0	0	0	0.000164998	0	0	0	0	0.000446555	0	3.11088e-05	8.40619e-05	0.000749134	0	9.28735e-05	0	0	0.00251411	0.000325011	0	2.43416e-05	0	0.000602773	0.00126716	6.75801e-05	0	0.00192701	0.00398666	0.00340426	0	0	0	0	0.000702371	0
k__Bacteria;p__Bacteroidetes;c__Bacteroidia;o__Bacteroidales;f__[Paraprevotellaceae];g__[Prevotella]	0	0	0	0.000128722	2.08574e-05	7.05982e-05	0.0646066	0.0101647	0.0411388	0.00452768	0.0214325	0.125004	8.78569e-05	0.238281	0.0002457	0.00499986	0	0.0200748	0.00694306	0.10315	2.62182e-05	0	0.0142153	0.00586207	0.0762943	0.0561813	0.0525798	0.00616057	0.000412771	0	0	0.0078952	3.42117e-05	0.00289983	0.0250637	0	0	0.00474888	0.0494349	0.00112772	0	0.000299	0.113309	0.000640026	0	0.000204669	0.000110852	0.0302019	0
k__Bacteria;p__Bacteroidetes;c__Flavobacteriia;o__Flavobacteriales;f__Flavobacteriaceae;g__Capnocytophaga	0	0	0	0.000643611	0	0	0	0	0	0	0	0	0	0	0	0	0	0	0	0	0	0	0	0	2.33316e-05	0	0	0	0	0	0	0	0	0.000504318	0	0	0	0	0	0	0	0	0	0	0	0	0	0	0
k__Bacteria;p__Bacteroidetes;c__Flavobacteriia;o__Flavobacteriales;f__[Weeksellaceae];g__	0	0	0	0.0018772	0	0	0.000621379	8.5149e-05	0	0	0	0	0	0	0	4.07598e-05	0	0	0	0	4.58818e-05	0	0	0	0.000217762	0	0	0	0	0	0.000215412	0.000838038	0	0.00196999	0.000235302	0	0	0	0	0	0	0	0.00126192	0	0.00134151	0	0	0	0
k__Bacteria;p__Bacteroidetes;c__Flavobacteriia;o__Flavobacteriales;f__[Weeksellaceae];g__Cloacibacterium	0	0	0	0	0	0	0	0	0	0	0	0	0	0	0	0	0	0	0	0	0	0	0	0	0	0	0	0	0	0	0	0	0	0	0	0	0	0	0	0	0.00169444	0	0	0	0	0	0	0	0
k__Bacteria;p__Cyanobacteria;c__4C0d-2;o__YS2;f__;g__	0	0	0	0	0	0	0	0	0	0	0	0	0	0	0	0	0	0	0	0	0	0	0	0	0	0.000504371	0	0	0	0	0	0	0	1.57599e-05	0	0	0	0	0	0	0.00501686	0	0	0	0	0	0	0	0
k__Bacteria;p__Cyanobacteria;c__Chloroplast;o__Streptophyta;f__;g__	0	0	0	0	0	0	0	0	0	0	0	0	2.5102e-05	0.00024325	0	0	0	0	0	0	0	0	0	0	0	0.00156915	0	0	0	0	0	0	0	0	0	0	0	0	0	0	0	0	0	0	0	0	0	0	0
k__Bacteria;p__Firmicutes;c__Bacilli;o__Bacillales;f__Bacillaceae;g__	0	0	0	0	0	0	0	0	0	0	0	0	0	0	0	0	0	0	0	0	0	0	0	0	0	0	0	0	0	0	0	0	0	0	0	0	0	0.000840824	0	0	4.98364e-05	0	0	0	0	0	0	0	0
k__Bacteria;p__Firmicutes;c__Bacilli;o__Bacillales;f__Bacillaceae;g__Bacillus	0	0	0	0	0	0	5.03821e-05	0	0	0	0	0	6.27549e-05	0	0.0029484	0	0	0.000219998	0	0	0	0	0	0	0	0	0.000795955	0	0	0	0	0.000176429	0	0	0	0	0	0	0	0	0	0	0	0	0	0	0.00044341	0	0.000129032
k__Bacteria;p__Firmicutes;c__Bacilli;o__Bacillales;f__Planococcaceae;g__	0.0083818	0.000245014	0.00266812	0.00588904	0.000239861	0.00331812	0.00597867	0.000489607	0.000569395	4.11607e-05	3.6543e-05	0.00249241	0.00617509	0.003058	0.0002457	0	0.000558491	0.000164998	0.00137116	0.00175214	0.000753772	0.00337531	0	0.00353448	0.00240315	0	0	0	0.000319898	0.000605411	0.00170371	0.000308751	0.001454	0.0148301	0.000332668	0.00152201	0	0.000225009	0.000253425	1.37527e-05	0.00179411	0.00193897	0	0.000400016	0.0284937	0.000277766	0	0	0.00116129
k__Bacteria;p__Firmicutes;c__Bacilli;o__Bacillales;f__Planococcaceae;g__Sporosarcina	0	0	0.000141491	0	0	0	0	0	0	0	0	0	0	0.0002085	0.0004914	0	0	0	0	0	0	0	0	0	0	0	0	0	0	0	0	0	0	0	0	0	0	0	0	1.37527e-05	0	0	0.000469552	0	0	0	0	0	0
k__Bacteria;p__Firmicutes;c__Bacilli;o__Bacillales;f__Staphylococcaceae;g__Staphylococcus	0	0	0	0	0	0	0	0	0	0	0	0	0	0	0	0	0	0	0	0	0	0	0	0.00318966	0	0	0	0	0	0	0	0	0	0	0	0	0	0	0	0	0	0	0	0	0	0	0	0	0
k__Bacteria;p__Firmicutes;c__Bacilli;o__Gemellales;f__Gemellaceae;g__	0.0396282	0.000252014	0.0164736	0.00571741	0.000344148	0.00501247	0.0421362	0.000957926	0.000391459	0	0.0028869	0.011823	0.0167807	0.000833999	0.0135135	0.00142659	0.00854921	0.0169948	0.0176007	0.0256675	0.00150099	0.0232264	0.000863339	0.00965517	0.0208818	0	0.00177919	0.0216614	0.0014963	0.0180236	0.0153921	0.00105857	0.0081595	0.0218748	0.00969606	4.00529e-05	0.0016953	0.00140927	0.00219635	0.00387826	0	0.000362424	0	0.00100004	0.00270091	0.000687104	0	0.00324846	0.00632258
k__Bacteria;p__Firmicutes;c__Bacilli;o__Gemellales;f__Gemellaceae;g__Gemella	0.000741248	7.0004e-06	0.000222344	3.21806e-05	0	7.05982e-05	0.000621379	0	0	0	0	3.1954e-05	0.000138061	0	0.0002457	2.71732e-05	0.000257765	5.49995e-05	0.000112186	0.000155432	3.27727e-05	0.000210957	4.46555e-05	0	0.000116658	0	4.68209e-05	0.000198728	2.06386e-05	0.000163965	9.79144e-05	0	5.98705e-05	0.00220639	7.30247e-05	0	0	4.73704e-05	0	5.50108e-05	0	0	0	0	0.0204983	0	0	0	0
k__Bacteria;p__Firmicutes;c__Bacilli;o__Lactobacillales;f__;g__	0	0	0	0	0	0	0	0	0	0	0	0	0	0	0	0	0	0	0	0	3.27727e-05	0	0	0	1.55544e-05	0	0	0	0.000237343	0	0	0	0	1.57599e-05	0	0	0	0	0	0	0	9.96666e-05	0	0	0	1.46192e-05	0	0	0.00374194
k__Bacteria;p__Firmicutes;c__Bacilli;o__Lactobacillales;f__Aerococcaceae;g__	0	0	0	3.21806e-05	0	0	1.6794e-05	1.06436e-05	0	0	0	0	6.27549e-05	0	0	0	0	0	0	7.06509e-06	6.55454e-06	0	0	8.62069e-05	9.33264e-05	0	0	0	1.03193e-05	0	0	0	0	0.00174935	0	0	0	0	0	0	3.32242e-05	0	0	0	0.000125208	0	0	0	0
k__Bacteria;p__Firmicutes;c__Bacilli;o__Lactobacillales;f__Carnobacteriaceae;g__Granulicatella	0.000114038	7.0004e-06	0.0009298	0.00269244	4.17149e-05	7.05982e-05	0.000100764	1.06436e-05	7.11744e-05	0	0	3.1954e-05	6.27549e-05	3.475e-05	0.0019656	0	0.00111698	0	0	4.23905e-05	0.000124536	6.32871e-05	0	0.000258621	0.000209984	0	0	0	2.06386e-05	0.000491896	0.00088123	0	4.27646e-05	0.00152871	1.62277e-05	5.34038e-05	0	0	3.37901e-05	0	3.32242e-05	0.000172151	0	6.00024e-05	0.000983777	0	0	0	0.00451613
k__Bacteria;p__Firmicutes;c__Bacilli;o__Lactobacillales;f__Enterococcaceae;g__	0	0	0	0	0	0	0	0	0	0	0	0	0	0	0	0	0	0	0	0	0	0	0	0	0	0	0	0	1.03193e-05	0	0	0	0	0.000520078	0	0	0	0	0	0	0	0	0	0	0	0	0	0	0.00658065
k__Bacteria;p__Firmicutes;c__Bacilli;o__Lactobacillales;f__Enterococcaceae;g__Enterococcus	0.000883795	2.80016e-05	0	3.21806e-05	0	0	1.6794e-05	0.000659904	0	0	0	3.1954e-05	0	0	0	0	0	0	2.49302e-05	0	0.00289055	0	8.9311e-05	0.00232759	0	0	0	0	0.00319898	3.78382e-05	0	0	0	0.103559	0	0	3.76733e-05	0	0	5.50108e-05	0	0	0	0	0	0.000219289	0	0	0.818839
k__Bacteria;p__Firmicutes;c__Bacilli;o__Lactobacillales;f__Enterococcaceae;g__Vagococcus	0	0	0	0	0	0	0	0	0	0	0	0	0	0	0	0	0	0	0	0	0	0	0	0	0	0	0	0	0	0	0	0	0	0.000267919	0	0	0	0	0	0	0	0	0	0	0	0	0	0	0.00219355
k__Bacteria;p__Firmicutes;c__Bacilli;o__Lactobacillales;f__Lactobacillaceae;g__Lactobacillus	0	7.0004e-06	2.0213e-05	0	0	0	0	0	0	0	0	0	0	0	0	0	0	0	0	0	0	0.0049364	0	0.00189655	0	0.00128895	0	0	0	0	0	0	0.000119741	0.103811	1.62277e-05	0	0	0	0	0	0	0.0012413	0.0014967	0	0.000107321	1.46192e-05	0	0.00175593	0
k__Bacteria;p__Firmicutes;c__Bacilli;o__Lactobacillales;f__Streptococcaceae;g__Lactococcus	0	0	0	0	0	0	0	0	0	0	0	0	0	0	0	0	0	0	0	0	0	0	0	0	0	0	0	0	0.000154789	0	0	0	0	0.0046019	0	0	0	0	0	0	0	0.000289939	0	0	0	0	0	0	0
k__Bacteria;p__Firmicutes;c__Bacilli;o__Lactobacillales;f__Streptococcaceae;g__Streptococcus	0.0132569	0.00242914	0.0208194	0.0278147	0.00591309	0.0233209	0.0216643	0.0162315	0.0118861	0.000246964	0.00361776	0.00616712	0.0250894	0.0174445	0.0029484	0.00366838	0.00734631	0.00175998	0.00777822	0.0161579	0.00764259	0.032403	0.00168202	0.0268103	0.0139834	0.00218561	0.00838093	0.049682	0.00914288	0.0141893	0.0105356	0.00498412	0.0402244	0.141241	0.010045	0.00102802	0	0.00999514	0.000337901	0.001279	0.00353838	0.0131922	0.000704329	0.00114005	0.0800794	0.00239756	0.0285999	0.0244952	0.0117419
k__Bacteria;p__Firmicutes;c__Bacilli;o__Turicibacterales;f__Turicibacteraceae;g__Turicibacter	0	0	0	5.36343e-05	5.21436e-05	0	0	0	0	0	0.00036543	0	0	0	0	0	0	0	0	0	0	0	0	0	0	0	0	0	0	0.000592798	0	0.00449894	0	0	0	0	0	0	0	0	0	0	0	0	0	0	0	0	0
k__Bacteria;p__Firmicutes;c__Clostridia;o__Clostridiales;f__;g__	0.00530277	0.0211202	0.0152406	0.0529263	0.0122225	0.0491128	0.00972374	0.000862133	0.0819217	0.0139123	0.0223643	0.0434574	0.0107687	0.0596657	0.112776	0.0218744	0.0822271	0.0509845	0.0279094	0.000127172	0.0449904	0.0488577	0.0529614	0.0192241	0.0226705	0.0872282	0.0478509	0.0395469	0.0277176	0.0223498	0.0228336	0.038241	0.0348703	0.00516926	0.0349464	0.00514012	0.0120931	0.0174441	0.0329453	0.0265427	0.080602	0.0365776	0.062832	0.0434617	0.00595632	0.033712	0.0021062	0.0655838	0
k__Bacteria;p__Firmicutes;c__Clostridia;o__Clostridiales;f__Christensenellaceae;g__	0	0	0	0	0	0	3.3588e-05	0	0	0	0.034186	0	0	0	0	0	0	0	6.23255e-05	0	6.55454e-06	0	0.0149149	0	9.33264e-05	0.00425913	4.68209e-05	0	2.06386e-05	0	0	0.00480769	0	0	0.000113594	1.3351e-05	0.000150693	3.55278e-05	0	0	0.00433576	0.131524	0	0	0.000357737	0.000175431	0	0	0
k__Bacteria;p__Firmicutes;c__Clostridia;o__Clostridiales;f__Clostridiaceae;g__	0.00835329	0.000427024	0.00121278	0.000311079	0.000771726	0.000329458	0.00214963	0.000702479	0.000996441	0.00582424	0.0188927	0.000191724	0.00753059	0.001946	0.0027027	0.000339665	0.000601452	0.00230998	0.00118418	0.00114454	0.0135351	0.000653967	0.00348313	0.000775862	0.00134546	0.00697714	0.00187283	0.000198728	0.000877139	0.00343066	0.000626652	0.0042343	0.00454161	0.000189119	0.000665336	0.00485975	0.0049352	0.000509231	0.000895437	0.000288807	0.00189378	0.0224069	0.000704329	0.0113005	0.000590266	0.00211979	0.013524	8.77963e-05	0
k__Bacteria;p__Firmicutes;c__Clostridia;o__Clostridiales;f__Clostridiaceae;g__Clostridium	0.00362071	7.0004e-05	0	0.000214537	0.000333719	0.000870711	0.000218322	5.32181e-05	0	4.11607e-05	0.000200987	0.00111839	0.000188265	0.00364875	0.0027027	0.000149452	0.000214804	0.000714993	0.000211907	0	1.96636e-05	0	0.000357244	0	6.99948e-05	0.00137301	0	0	0.000639795	0	0	0.00441073	0.000265141	0.000267919	7.30247e-05	0.00279035	0.000941832	0.000485546	0.00131781	5.50108e-05	0.00317292	0.00102385	0	0.0104004	0.000268303	2.92385e-05	0.000110852	0.00491659	0
k__Bacteria;p__Firmicutes;c__Clostridia;o__Clostridiales;f__Clostridiaceae;g__SMB53	0	7.0004e-06	0.00363835	0	1.04287e-05	0	0	0.000170298	0.000106762	2.05804e-05	0.000347159	0	0.00213367	0.00010425	0.0388206	0	0	0.000824992	0	0	0.00204502	8.43828e-05	0.00095265	0.00163793	3.11088e-05	0.00330643	0	0	0	0.0022829	0	0.000352858	8.55293e-05	0	3.24554e-05	0.00255003	0	0	0	0	0.000365467	0.00116882	0	0.000140006	0	1.46192e-05	0	0.000614574	0
k__Bacteria;p__Firmicutes;c__Clostridia;o__Clostridiales;f__Clostridiaceae;g__Sarcina	0	0	0	0	0	0	0	0	0	0	0	0	0	0	0	0	0	0	0	0	0	0	0	0	0	0	0	0	0	0	0	0	0	0	0	0	0	0	0	0	0	0.000697666	0	0	0	0	0	0	0
k__Bacteria;p__Firmicutes;c__Clostridia;o__Clostridiales;f__Eubacteriaceae;g__Anaerofustis	0	0	0	0	0	0	0	0	0	0	0.000310616	0	0	0	0	0	0	0	0	0	6.55454e-06	0	0	0	0	0	0	0	0	0	0	0	0	0	0	0	0	0	0	0	0.000116285	0.000135909	0	0	1.78868e-05	0	0	0	0
k__Bacteria;p__Firmicutes;c__Clostridia;o__Clostridiales;f__Eubacteriaceae;g__Pseudoramibacter_Eubacterium	0	8.40048e-05	0	0	0	0.000305926	0	1.06436e-05	0	0	0.0025032	0	0	0	0	0	0	0	0	0	0	0	0.000863339	0	0	0	0.000140463	0	0.0010732	0	0	0	0	0	3.24554e-05	0	0	0.000201324	0	0	0.00031563	0.000625181	0	0	0	0.000467816	0	0.00114135	0
k__Bacteria;p__Firmicutes;c__Clostridia;o__Clostridiales;f__Lachnospiraceae;g__	0.0426217	0.0331609	0.0133204	0.0462971	0.0660347	0.0570669	0.0104123	0.00323566	0.0727758	0.0975509	0.00544491	0.0259147	0.0248761	0.044619	0.0628993	0.0131518	0.0344546	0.0827742	0.0101466	0.00201355	0.0229999	0.0326562	0.0319733	0.00672414	0.0277413	0.025751	0.027718	0.0317965	0.0246115	0.0462004	0.0144913	0.0224506	0.0529341	0.00104016	0.0117651	0.00683569	0.0255425	0.0376239	0.104344	0.0219493	0.0418127	0.0169343	0.00824652	0.0183007	0.00425707	0.0333903	0.00498836	0.0600527	0.000258065
k__Bacteria;p__Firmicutes;c__Clostridia;o__Clostridiales;f__Lachnospiraceae;g__Anaerostipes	0	0	0	4.29074e-05	8.34298e-05	0	0	0	0	0	0.000383702	0	0	0	0	0	0	0	0	0	0	0	0.00261979	0	0	5.60412e-05	0	0	0	0	0.000215412	0.000661609	0.000111188	0	0	0	0	0	0	0	0.000498364	5.43636e-05	0	0	0	0	0	0	0
k__Bacteria;p__Firmicutes;c__Clostridia;o__Clostridiales;f__Lachnospiraceae;g__Blautia	0.00256586	0.00812046	0.000667031	0.00468763	0.0159559	0.0012237	0.00033588	0.00337403	0.00117438	0.0076559	0.00126073	0.00255632	0.00495764	0.00701949	0	0.00104617	0.000859217	0.00505995	0.000959813	0	0.00213678	0.0182056	0.0157783	0.00284483	0.00118991	0.0116005	0.00482255	0.00993641	0.008565	0.00595321	0.000724567	0.00815984	0.00969047	0.000220639	0.000600425	0.00116153	0.00237342	0.00442913	0.00892058	0.000563861	0.0234065	0.00637866	0.0128833	8.00032e-05	0.00033985	0.00264608	0	0.00614574	0
k__Bacteria;p__Firmicutes;c__Clostridia;o__Clostridiales;f__Lachnospiraceae;g__Catonella	0	0	0	0	0	2.35327e-05	0.00419851	0	0	0	0.000913576	0	0.000426734	0	0	0	0	0	0	0	0.00136334	0	0	0	0.000373306	0	0	0	0	0	0	0.000220536	0.000102635	0.000283679	0.00124142	0	0	0.000817139	0	0	0	0.000679545	0	0	3.57737e-05	0	0.00144108	0	0
k__Bacteria;p__Firmicutes;c__Clostridia;o__Clostridiales;f__Lachnospiraceae;g__Coprococcus	0.000427643	0.000609035	0.000667031	0.00336823	0.0011993	0.00291806	0.00809472	0	0.000925267	0.000514509	0.00142518	0.0052085	0.000727957	0.01112	0	0.00411674	0.00369463	0.00802992	0.00219386	0	0.00330349	0.0113706	0.00513538	0.00336207	0.000808829	0.0113203	0.00276243	0.00377583	0.00248695	0.00349373	0.000861647	0.0105416	0.000538835	0.000362479	0.000851955	0.00120159	0.00158228	0.00221456	0.00572742	0.00116898	0.0141203	0.00376921	0.0133822	2.00008e-05	8.94342e-05	0.000277766	0.000221705	0.00210711	0
k__Bacteria;p__Firmicutes;c__Clostridia;o__Clostridiales;f__Lachnospiraceae;g__Dorea	0.00122591	0.0600284	0.0292887	0.0304428	0.0112422	0.0282863	0.00151146	0.0299405	0.0214947	0.0393497	0.0022474	0.0137402	0.0119611	0.0181395	0	0.00767642	0.0122009	0.0304697	0.00518548	0	0.00847502	0.0548488	0.0123845	0.00198276	0.0105459	0.0089666	0.0263601	0.0158983	0.0126514	0.0150344	0.142544	0.00780699	0.079106	0.00011032	0.00170391	0.0014152	0.146135	0.0229154	0.0271503	0.000880173	0.00392046	0.00509206	0.00528247	0.00920037	0.000465058	0.0273965	0.000332557	0.0258121	0
k__Bacteria;p__Firmicutes;c__Clostridia;o__Clostridiales;f__Lachnospiraceae;g__Epulopiscium	0.0114323	0	8.08522e-05	0	0	0	0	0	0	0	0	0	0	0	0	0	0	0	0	0	0	0	0	0	0	0	0	0	0	0.000201804	0	0	0	0	0	0	0	0	0	0	0	0.000489272	0	0	0	0	0	0	0
k__Bacteria;p__Firmicutes;c__Clostridia;o__Clostridiales;f__Lachnospiraceae;g__Lachnobacterium	0	0	0	0	0	0	0	0	0	0	0.000182715	0	0	0	0	0	0	0	0	0	0	0	0	0	0	0	0	0	0	0	0	0.000529287	6.84234e-05	0	0	0	0	0	0	0	0.00340549	6.34242e-05	0	0	0	0	0	0.000263389	0
k__Bacteria;p__Firmicutes;c__Clostridia;o__Clostridiales;f__Lachnospiraceae;g__Lachnospira	0	0	0	0	0	0	8.39701e-05	0.000372527	0	0.00057625	0.000109629	0.00175747	0	0.0004865	0	1.35866e-05	0	0.00181498	0	0	7.20999e-05	0.00464106	0.00991352	0.00241379	0.000163321	0.00277404	0.000374567	0	1.03193e-05	2.52255e-05	1.95829e-05	0.00251411	0.000282247	1.57599e-05	0.000129822	0	0.0113773	0.000307907	0	0	0.00588069	0.00576254	0.000381511	0.00026001	0	1.46192e-05	0	0.00280948	0
k__Bacteria;p__Firmicutes;c__Clostridia;o__Clostridiales;f__Lachnospiraceae;g__Moryella	0	0	0	4.29074e-05	0	0	0	0	0	0	0	0	0	0	0	0	0	0	0	0	3.27727e-05	0	0	0	0.000124435	0	0	0	0	0	0	0	6.84234e-05	0.000583118	8.11385e-06	0	0	2.36852e-05	0	0	0	0	0	0	0.00100166	0	0	0	0
k__Bacteria;p__Firmicutes;c__Clostridia;o__Clostridiales;f__Lachnospiraceae;g__Oribacterium	0	1.40008e-05	0	8.58148e-05	5.21436e-05	0.00025886	0	0	0	0	0.000931847	0	0	0	0	0.000230972	0	0	7.47906e-05	0	1.31091e-05	0	0.000982421	0	3.11088e-05	0	0	0	8.25542e-05	0.00174056	0	0	0.000162506	0.000646158	1.62277e-05	0.0013351	0	0.000355278	0.000388586	0.000302559	0	0	0	0	0	0	0	0	0
k__Bacteria;p__Firmicutes;c__Clostridia;o__Clostridiales;f__Lachnospiraceae;g__Pseudobutyrivibrio	0	0	0	1.07269e-05	0	0	0	0	0	0	0.000127901	0	0	0	0	0	0	0	0	0	0	0	0	0	0	0.000364268	0	0	0	0	0	0	0	0	0	0	0	0	0	0	0	5.43636e-05	0	0	0	0	0	0	0
k__Bacteria;p__Firmicutes;c__Clostridia;o__Clostridiales;f__Lachnospiraceae;g__Robinsoniella	0	0	0	0	0	0	0	0.000255447	0	0	0	0	0	0	0	0	0	0	0	0	0	0	0	0	0	0	0	0	0	0	0	0	0	0	0	0	0	0	0	0	0	0	0	0	0	0	0	0	0
k__Bacteria;p__Firmicutes;c__Clostridia;o__Clostridiales;f__Lachnospiraceae;g__Roseburia	0	4.20024e-05	2.0213e-05	0.00170557	0.000187717	9.41309e-05	0.000184734	0.000159654	0.000533808	0	9.13576e-05	0.000127816	0	0.0002085	0	0.00139942	0.0009881	0.000494995	0.000274232	0	0.000203191	0.00143451	0.00186065	0	3.8886e-05	0.00170926	0	0.00218601	0	0.000340544	5.87487e-05	0.00524876	9.40822e-05	6.30398e-05	2.43416e-05	0	0	0.000426333	0.00013516	0	0.000382079	0.000597999	0.000851064	0	0.000160982	2.92385e-05	0	0	0
k__Bacteria;p__Firmicutes;c__Clostridia;o__Clostridiales;f__Lachnospiraceae;g__[Ruminococcus]	0.00721291	0.0478337	0.0140481	0.00214537	0.0753475	0.0240269	0	0.0557193	0.00565836	0.0105166	0.00133382	0.0028439	0.0230311	0.00455225	0.0115479	0.000543463	0.0896164	0.000274997	0.000137116	0.000204888	0.0227443	0.0136489	0.012057	0.00534483	0.0207418	0.00523986	0.0177919	0.0377583	0.0732772	0.00124866	0.00387741	0.00317572	0.00581599	3.15199e-05	0.0014037	4.00529e-05	0.00335292	0.0130979	0.00400412	0.000728893	0.0597704	0.0100573	0.000528247	0.0107404	0.000125208	0.0159496	0	0.000526778	0
k__Bacteria;p__Firmicutes;c__Clostridia;o__Clostridiales;f__Peptococcaceae;g__	0	0	0	0	0	0.000282393	0	0	0	0	0.00458615	0	2.5102e-05	0	0	0	0	0.000604994	0	0	0	0	0	0	7.7772e-06	0.000756557	0	0	0	0.000189191	0	8.82145e-05	0	0	0	4.00529e-05	0	0	0	0	0	0	0	0	0	0	0	0	0
k__Bacteria;p__Firmicutes;c__Clostridia;o__Clostridiales;f__Peptococcaceae;g__Peptococcus	0.00399133	0	0.000545752	3.21806e-05	0	0	0.00166261	0	0	0	0	0	0	0.00052125	0	0.000951061	0	5.49995e-05	0.00178251	0.00306625	0.000235963	0.0024682	0.000684717	0.00215517	0.00118213	0.00305425	0	0	0	0.000466671	0	0.000132322	0	0	3.24554e-05	0	0	9.47407e-05	0	0.000935184	0	0.000625181	0	0	0	0	0	0	0
k__Bacteria;p__Firmicutes;c__Clostridia;o__Clostridiales;f__Peptococcaceae;g__rc4-4	0	0	0	0	0	0	0	0	0	0	0.000639503	0	0	0	0	0	0	0	0	0	0	0	0.000342359	0	0	0	0	0	0	0	0	0	0	0	0	0	0	0	0	0	0	0.000108727	0	0	0	0	0	0	0
k__Bacteria;p__Firmicutes;c__Clostridia;o__Clostridiales;f__Peptostreptococcaceae;g__	2.85095e-05	2.10012e-05	0.000181917	0	4.17149e-05	0	0.00327483	9.57926e-05	0.00024911	6.17411e-05	0.00122419	0	0.000225918	3.475e-05	0.000737101	0	4.29609e-05	0	0	0	0.00703302	0.000379723	0	0	0.000295534	0	0	0	0.000206386	0.000529735	0	0	0.000256588	0	0	2.67019e-05	0	4.73704e-05	0	0	3.32242e-05	0.000407727	2.9347e-05	0.000380015	0	0.000233908	0	0	0
k__Bacteria;p__Firmicutes;c__Clostridia;o__Clostridiales;f__Peptostreptococcaceae;g__Filifactor	0	0	0	0	0	0	0.0047695	0	0	0	0.0179426	0.00194919	0	3.475e-05	0	0.0256379	0	0	0	7.06509e-06	0.00498145	0	0	0	0.000233316	0	0.0118925	0	0	0	0	0.00480769	0	0.00762781	0.00010548	0	0	0.00992409	0.000354796	0.0105896	0	0.000579878	0	0	0	0	0.0392418	0	0
k__Bacteria;p__Firmicutes;c__Clostridia;o__Clostridiales;f__Peptostreptococcaceae;g__Peptostreptococcus	0.143859	0.00017501	0.0193035	0.0197374	0.000667438	0.0433473	0.0974557	0.00286313	0.0125267	0.000411607	0.00805774	0.0278958	0.0101914	0	0.0019656	0.0551751	0.00816256	0.0464745	0.0703032	0.102847	0.0294561	0.00276354	0.028386	0.00491379	0.0681594	2.80206e-05	0.0540781	0.01093	0.000134151	0.0549284	0.0392441	0.0117325	0.00537124	0.0063355	0.0338753	0.00455268	0	0.027534	0.00719728	0.0245898	0.000813994	0.00475681	0.00446075	0.0118805	0.0603323	0.00198822	0.117614	0	0
k__Bacteria;p__Firmicutes;c__Clostridia;o__Clostridiales;f__Peptostreptococcaceae;g__[Clostridium]	0.000769757	0.0017711	0.00539688	0	0.00248204	0.000329458	8.39701e-05	0.00293764	0.0161922	0.00292241	0.000310616	0	0.0130154	0.000556	0.0289926	0.000135866	0.00107402	0	0	0	0.00603673	0.0144295	0.000238163	0	7.7772e-06	2.80206e-05	0	0	0.00683136	0.0179101	0.000646235	0.00101447	0.0122221	0	0	0.000547389	0	0.000130268	0	0	0.000299018	0.0033343	0.00179017	0.0202808	0	0.0107159	0	0	0
k__Bacteria;p__Firmicutes;c__Clostridia;o__Clostridiales;f__Ruminococcaceae;g__	0.0183886	0.00373121	0.00424474	0.010641	0.0028679	0.0077658	0.00527332	0.0140815	0.00259786	0.00613295	0.0595834	0.00485701	0.00281142	0.0158807	0.0004914	0.00476889	0.00940843	0.0230448	0.00373953	5.65207e-05	0.0127748	0.0216864	0.0863935	0.0109483	0.00878046	0.0831372	0.017511	0.0206677	0.0206592	0.0141641	0.00532654	0.0291549	0.0084674	0.000362479	0.00824368	0.00357806	0.0184976	0.0300802	0.0129585	0.00642251	0.0890908	0.0972383	0.0326339	0.00120005	0.00779867	0.0242533	0.000221705	0.0292362	0
k__Bacteria;p__Firmicutes;c__Clostridia;o__Clostridiales;f__Ruminococcaceae;g__Anaerotruncus	0	7.0004e-06	0	0	0	0	0	0	0.000284698	0	0	0	0	0	0	0	0	0	0	0	6.55454e-05	0	7.44258e-05	0	0	0	0	0	5.15964e-05	0.000126127	0	0	0	0	0	0	0	0.000935564	0	0	0.000747546	0	0	0	0	0.000467816	0	0.000438982	0
k__Bacteria;p__Firmicutes;c__Clostridia;o__Clostridiales;f__Ruminococcaceae;g__Butyricicoccus	0	0	0	0	0	0	0	0	0	0	0	0	0	0	0	0	0	0	0	0	0	0	0	0	0	0	0	0	0	0	0	0	0	0	0	0	0	0	0	0	0.00078077	0	0	0	0	0	0	0	0
k__Bacteria;p__Firmicutes;c__Clostridia;o__Clostridiales;f__Ruminococcaceae;g__Faecalibacterium	0.00476109	0.0145258	0.0447517	0.164507	0.0280741	0.035252	0.000974053	0.004002	0.124057	0	0.00400146	0.0151781	0.00981487	0.014734	0.0004914	0.0230293	0.0650427	0.0232648	0.00801506	2.11953e-05	0.080883	0.052022	0.0678466	0.0101724	0.022025	0.050325	0.0347411	0.0413355	0.0123419	0.053087	0.0572212	0.0417255	0.034417	0.000614638	0.0271246	0.051735	0.123229	0.000509231	0.107081	0.00424958	0.0919979	0.0109543	0.065796	2.00008e-05	0.00341639	0.0239902	0.000221705	0.0949078	0.000645161
k__Bacteria;p__Firmicutes;c__Clostridia;o__Clostridiales;f__Ruminococcaceae;g__Oscillospira	0.00108336	0.00645437	0.000121278	0.00111559	0.00777983	0.00077658	0.00270384	0.00588592	0.00088968	0.0386705	0.00811255	0.00287586	0.000853467	0.00267575	0.0130221	0.00417108	0.0019762	0.0143549	0.00956073	0.00150486	0.00260215	0.00177204	0.0120272	0	0.00720946	0.012161	0.0105347	0.0411367	0.00475719	0.00345589	3.91658e-05	0.00586627	0.021579	0.000551598	0.00191487	0.00112148	0.0435127	0.0180007	0.00397033	0.0196664	0.0119773	0.0103563	0.0132062	4.00016e-05	0.000536605	0.134205	0	0.041791	0
k__Bacteria;p__Firmicutes;c__Clostridia;o__Clostridiales;f__Ruminococcaceae;g__Ruminococcus	0.000798267	5.60032e-05	0	0.00670428	0.00108459	0.000164729	0.000268704	0.00151139	0.000177936	0	0.00809428	0	0.00115469	0.000799249	0.0002457	1.35866e-05	0	0.00197998	6.23255e-05	0.000353255	0.000622681	0.00426133	0.014781	0	0.000209984	0.00249384	0	0.0137122	0.000732669	0.00161443	0	0.00489591	7.69764e-05	0.000472798	8.11385e-05	0.000173562	0.0055003	0.00266458	0.000388586	0	0.0100669	0.0287765	0.00120323	0.00418017	0.00359526	0.0019736	0	0.000702371	0
k__Bacteria;p__Firmicutes;c__Clostridia;o__Clostridiales;f__Veillonellaceae;g__	0	0	0	0	0	0	0	0	0	0	0.000127901	0	0	0.00017375	0	0	0	0.00120999	0	0	1.31091e-05	0	1.48852e-05	0	3.11088e-05	0	4.68209e-05	0	0	0	0	0	0	0	0.000202846	4.00529e-05	0	0	0.00027032	0	0	0	0	0	0	0	0	0	0
k__Bacteria;p__Firmicutes;c__Clostridia;o__Clostridiales;f__Veillonellaceae;g__Dialister	0.0233493	2.10012e-05	0.001233	0.000289625	0	0.00967195	0.0502477	0.000872777	0.00366548	0	0.0134296	0.0116952	0.000200816	0.0061855	0.0041769	0.0118883	0.00335095	0.0173248	0.0424063	0.0692379	0.0192769	0.00189861	0.022819	0.00474138	0.0248715	0.0147949	0.00646128	0.00337838	1.03193e-05	0.00903071	0.00828356	0.000838038	0.00245469	0.0159333	0.00940396	0.00164217	0.000376733	0.0158335	0.000506851	0.00145779	0.00639567	0.00226515	0.0171387	0.000700028	0.000769134	0.000131573	0.0430108	0.00122915	0
k__Bacteria;p__Firmicutes;c__Clostridia;o__Clostridiales;f__Veillonellaceae;g__Megamonas	0	0	0	0.0024779	0.000949014	0.00757754	0	0	0	0	0	0.00546413	0	0.003197	0	0	0.000472569	0	0	0	0	0	0	0	1.55544e-05	0.00439924	0	0	0.000588199	0.000466671	0.00665818	0	0.0299951	0	0	0	0	0.0128374	0	0	0	9.0606e-06	5.86941e-05	0	0	0	0	0	0
k__Bacteria;p__Firmicutes;c__Clostridia;o__Clostridiales;f__Veillonellaceae;g__Megasphaera	0	2.80016e-05	0	0	0	0.00235327	0	0.00011708	0	0	0	0	0	0.00246725	0	0	0.000859217	0.00120999	0	0	0	0.00318545	0	0.00284483	0	0	0	0	9.28735e-05	0	0	0	0.000119741	6.30398e-05	8.11385e-06	0	0	0.000106583	0	0	0	2.71818e-05	0.000381511	0	0	0	0	0	0
k__Bacteria;p__Firmicutes;c__Clostridia;o__Clostridiales;f__Veillonellaceae;g__Mitsuokella	0	0	0	8.58148e-05	0	0	0	0	0	0	0.000219258	0.00047931	0	0.000417	0	0	0	0.000824992	0	0	0	0	0	0.00155172	0	0	0	0	0	0	0	0	0	4.72798e-05	0	0	0	0	0	0	0	0	0.00231842	0	0	0	0	0	0
k__Bacteria;p__Firmicutes;c__Clostridia;o__Clostridiales;f__Veillonellaceae;g__Phascolarctobacterium	0	0.0035212	0.000545752	1.07269e-05	0.00205446	0.00449475	0.00156184	0.00540696	0	0.000267545	0.00745478	0.00581563	0	0.0228307	0	0.00809761	0.00287838	0	0.000112186	0	0.00279879	2.10957e-05	0.0138581	0	0.000591067	0.00532392	0.00416706	0.00317965	0.0118672	0.000933342	0.00158621	0.00326394	0.0131715	0.00012608	0.00223131	0.0013351	0	0.00761478	0.0397878	0.0048547	0	0.0125399	0	0	0.000751248	0.00111106	0	0.00395083	0
k__Bacteria;p__Firmicutes;c__Clostridia;o__Clostridiales;f__Veillonellaceae;g__Schwartzia	0	0	0	0	0	0	0.00104123	0	0	0	0.00873378	0	0	0	0	0.00146735	0	0	0.000112186	0	0.00125847	0	0.00369152	0	0	0	0	0	0	0.000365769	0	0	3.42117e-05	0.00152871	0.000511173	0.000347125	0	0.00188297	0.000675801	0.000288807	0	0.000172151	0	0	1.78868e-05	0	0.00199534	0	0
k__Bacteria;p__Firmicutes;c__Clostridia;o__Clostridiales;f__Veillonellaceae;g__Selenomonas	0.00461854	0.000112006	6.06391e-05	4.29074e-05	0	0.000635384	0.00164581	0.000308665	3.55872e-05	0	0.0022474	0	0.00352683	0	0.0002457	0.019456	0	0.00137499	0.00137116	0	0.00485036	0	0.00799333	0	0.00582512	0	0.00234104	0.00437202	0	0	0	0.00097036	0.000128294	0.00146567	0.00245038	0.000907865	0.0016953	0.0125413	0	0.00434585	0	0.000715787	0	2.00008e-05	0	0.000160812	0.0023279	0	0
k__Bacteria;p__Firmicutes;c__Clostridia;o__Clostridiales;f__Veillonellaceae;g__Veillonella	0.00972175	0.000196011	0.0068118	0.0314189	0.000344148	0.0349932	1.6794e-05	0.00402329	0.00170819	0	0.000255801	0.00754114	0.00491999	0.00615075	0.0235872	0.000353251	0.00236285	0.00269497	0.000162046	7.06509e-06	0.00313962	0.000759446	0.000223277	0	0.00229427	0	0.00252833	0	0.000619157	0.000542347	0.00685401	0.00154375	0.0023435	0.00174935	0.00286419	0.000640846	0	0.00325671	0.00309179	0	0	0.0186648	0	0.00474019	0.00808486	0.00019005	0	0	0
k__Bacteria;p__Firmicutes;c__Clostridia;o__Clostridiales;f__[Acidaminobacteraceae];g__	0	0	0	0	0	0	0	0	0	0	0	0	0	0	0	0	0	0	0	0	1.31091e-05	0	0.000565636	0	2.33316e-05	0	0	0	0	0	0	0	0.000162506	0	1.62277e-05	0	0	9.47407e-05	0	0	0	0	0	0	0	0	0	0	0
k__Bacteria;p__Firmicutes;c__Clostridia;o__Clostridiales;f__[Mogibacteriaceae];g__	0.000285095	3.5002e-05	0.000282983	0.000707972	0.000312862	0.00190615	0.00100764	0	0.000533808	0	0.00202814	0.00063908	0.000288673	0.000938249	0	0.00444281	0.0009881	0.00296997	0.00290437	1.41302e-05	0.00101595	0	0.00446555	0.00163793	0.00159433	0.00235373	0.00397977	0.00198728	0.000485006	0.011856	0.000117497	0.00185251	0.000829634	0.00160751	0.00123331	0.000253668	0.000866486	0.00500941	0.000354796	0.0020629	0.00191039	0.00272724	0.000909758	0.000100004	0.000143095	0.000365481	0.00110852	0.00149254	0
k__Bacteria;p__Firmicutes;c__Clostridia;o__Clostridiales;f__[Mogibacteriaceae];g__Mogibacterium	0	1.40008e-05	0.000444687	6.43611e-05	0	0.000964842	0.00156184	4.25745e-05	0	0.000123482	0.000438516	0.000830804	0.000100408	0	0	2.71732e-05	8.59217e-05	0.000329997	0	0	0.00131746	0	0.00113127	0	7.7772e-06	0	0	0	0	0.000454058	0.000117497	0	0.000119741	0.000409759	0.00035701	5.34038e-05	0	0.00073424	3.37901e-05	0.000123774	0	8.15454e-05	0	0	0.000143095	8.77155e-05	0.000554262	0	0
k__Bacteria;p__Firmicutes;c__Clostridia;o__Clostridiales;f__[Tissierellaceae];g__	0	0	0	0	0	0	0	0	0	0	0	0	0	0	0	0.00142659	0	0	0	0	0	0	0	0	8.55492e-05	0	0	0	0	0	0	0	0	0.000346719	1.62277e-05	0	0	0	0	0	0	8.15454e-05	0	0	0	0	0	0	0
k__Bacteria;p__Firmicutes;c__Clostridia;o__Clostridiales;f__[Tissierellaceae];g__Anaerococcus	0	0	0.000181917	0	0	0	0	0	0.00128114	0	9.13576e-05	0	0	0	0	0.00114127	0	0	0.000186976	0.0104775	0.000897972	0.000548488	2.97703e-05	0	0	0.000252186	0	0	0	0.00746673	0	4.41073e-05	0	0	0	0	0	0	0.00391965	0	0.000116285	0	0	6.00024e-05	0.0203016	0	0.0106418	0	0.000129032
k__Bacteria;p__Firmicutes;c__Clostridia;o__Clostridiales;f__[Tissierellaceae];g__Finegoldia	0	0	0	0	0	0	0	0	0	0	0	0	0	0	0	0	0	0	0	0	0	0	0	0	0	0	0	0	0	0	0	0	0	0	0	0	0	0	0	0	0	0	0	0	0	0	0	0	0
k__Bacteria;p__Firmicutes;c__Clostridia;o__Clostridiales;f__[Tissierellaceae];g__Parvimonas	0.0530847	7.0004e-05	0.0220322	0.0143525	0.000438006	0.00894244	0.0809304	0.00229902	0.00996441	0.00144063	0.00855107	0.0398466	0.00641356	6.94999e-05	0.0321867	0.0150947	0.00756111	0.0271697	0.0763986	0.0466084	0.0128731	0.00905006	0.0123696	0.0452586	0.0140223	0.000280206	0.0310422	0.0325914	0.000402452	0.0559122	0.00234995	0.0123059	0.00963915	0.00579966	0.0112215	0.00241652	0	0.0256984	0.00657217	0.00902177	0.00119607	0.00014497	0.00560528	0.00530021	0.25952	0.000277766	0.0237224	0	0.000258065
k__Bacteria;p__Firmicutes;c__Clostridia;o__Clostridiales;f__[Tissierellaceae];g__Peptoniphilus	0	0	0	3.21806e-05	0	0	0	0	0	0	0.000182715	0	0	0	0	0	0	0.000769992	0	0	0	0	0	0	0	0	0	0.000198728	0	0	0	0	0	0	0	0	0	0	0	0	0	2.71818e-05	0	0	0.01202	0	0	0	0
k__Bacteria;p__Firmicutes;c__Clostridia;o__Clostridiales;f__[Tissierellaceae];g__ph2	0	0	0	0	0	0	0	0	0	0	0.000785675	0	0	0	0	0	0	0	0	0	0	0	0	0	0	0	0	0	0	0	0	0	0	0	0	0	0	0	0	0	0	0	0	0	0	0	0	0	0
k__Bacteria;p__Firmicutes;c__Clostridia;o__SHA-98;f__;g__	0	0	0	0	0	0	1.6794e-05	0	0	0	0.00191851	0	0	0	0	0	0	0	0	0	0	0	0	0	0	0.000784577	0	0	0	0	0	0	0	0	0	0	0	0	0	0	0	0	0	0	0	0	0	0	0
k__Bacteria;p__Firmicutes;c__Erysipelotrichi;o__Erysipelotrichales;f__Erysipelotrichaceae;g__	0.00496066	0.0199021	0.0780426	0.00689737	0.00899999	0.0318398	0.00151146	0.00137303	0.0434875	0.00263429	0.00504294	0.00079885	0.0204581	0.00052125	0.0469287	0.000692916	0.00653005	0	0.000698045	0.000826616	0.00810797	0.00189861	0.00689183	0.000948276	0.045761	0.00100874	0.00145145	0.00437202	0.00281716	0.0191209	0.00930187	0.00216126	0.00834766	1.57599e-05	0.000430034	1.3351e-05	0.00022604	0.00249879	0.00226393	0.00163657	0.010964	0.000208394	2.9347e-05	0.00960038	8.94342e-05	0.0107598	0.000332557	0.00535558	0
k__Bacteria;p__Firmicutes;c__Erysipelotrichi;o__Erysipelotrichales;f__Erysipelotrichaceae;g__Bulleidia	0.0244327	0.000140008	0.000485113	0.0125611	0.00016686	0	0.00490385	0	0	0.000123482	0.00312443	0.00738137	0.00164418	0	0	0.00546181	0.00227693	0.000384996	0	0.0340961	0.00170418	0	0.00468883	0	0.00262092	0.000420309	0.00655492	0.00516693	0.000753307	0.00296399	0	0.000352858	0.00357512	0.00427094	0.00180128	0.000467283	3.76733e-05	0.00663185	0.000861647	0.000522603	1.66121e-05	0.000389606	0	0.00124005	0.0302288	0.000277766	0.00631859	0.00333626	0
k__Bacteria;p__Firmicutes;c__Erysipelotrichi;o__Erysipelotrichales;f__Erysipelotrichaceae;g__Catenibacterium	0	0	0.00915651	0	0	0	0.000738937	0	0	0	0	0	0	0.00149425	0	5.43463e-05	0	0.00104499	0	0	0	0	0	0.00155172	0.000365528	0.00126093	0.00421388	0	0.00293068	0	0	0	0	0	8.11385e-05	0.0020427	0.000263713	0	0.00699454	0	0	0.000317121	0.00264123	0	0	0	0	0	0
k__Bacteria;p__Firmicutes;c__Erysipelotrichi;o__Erysipelotrichales;f__Erysipelotrichaceae;g__Coprobacillus	0	0	0	0	0	0	0	0.00153268	0	0	0	0	0	0	0	9.51061e-05	0	0	0	0	6.55454e-06	0	0	0	0	0	0	0	0.00042309	0	0	0	0	0	0	0	0	0.000236852	0	0	0	0.000317121	0	0	0	0	0	0	0
k__Bacteria;p__Firmicutes;c__Erysipelotrichi;o__Erysipelotrichales;f__Erysipelotrichaceae;g__Holdemania	0	4.90028e-05	0	0	0.000229432	0	0	0.000564112	0	0	0	0	0	0	0	0	0	0	0	0	0	0	0.00141409	0	1.55544e-05	0	0.000187283	0	0.000784265	0	0	0	7.69764e-05	0	1.62277e-05	0	0	0.00131453	0.000253425	0.00140278	0.000747546	0.00153124	0	0	0	0.00162274	0	0	0
k__Bacteria;p__Firmicutes;c__Erysipelotrichi;o__Erysipelotrichales;f__Erysipelotrichaceae;g__[Eubacterium]	2.85095e-05	0.00130207	0.00127342	0.0339719	0.0546987	0.0396056	0.0016962	0.0110587	0.00177936	0.0077588	0.00515257	0.0165522	0.0608597	0.021823	0	0.00114127	0.00051553	0.00340997	0.00640706	0	0.00359844	0.000253149	0.000372129	0.00422414	0.0121169	0.00994732	0.0380185	0.0101351	0.0214951	0.00635681	0.0186429	0.021392	0.0115465	0.000914077	0.00190676	0.00317753	0.00674352	0.00152769	0.00353106	0.00116898	0.00416964	0.0125036	0.00853999	0	0.00305865	0.0159057	0	0.00640913	0
k__Bacteria;p__Firmicutes;c__Erysipelotrichi;o__Erysipelotrichales;f__Erysipelotrichaceae;g__cc_115	0	0	0	0	0	0	0	0	0	0	0.000109629	0	0	0	0	0	0	0	0	0	0	0	0	0	0	0	0	0	0	0	0	0	0	0	0	0	0	0	0	0	0	0.000887939	0	0	0	0	0	0	0
k__Bacteria;p__Firmicutes;c__Erysipelotrichi;o__Erysipelotrichales;f__Erysipelotrichaceae;g__p-75-a5	0	0	0	0	0	0	0.000184734	0	0	0	0.00261283	0	0	0	0	0	0	0	0	0	0	0	0	0	0	0	0	0	0	0	0	0	0	0	3.24554e-05	0	0	0	0	0	0	0	0	0	0	0	0	0	0
k__Bacteria;p__Fusobacteria;c__Fusobacteriia;o__Fusobacteriales;f__Fusobacteriaceae;g__	0	0.000119007	2.0213e-05	0	0	0	0	0.000276734	0	0	0	0	0	0	0	6.79329e-05	0.000128883	0	0	7.06509e-06	1.31091e-05	0	0	0	1.55544e-05	0	4.68209e-05	0	0.000134151	0	0	0	0	0	0	0	0	0	8.44752e-05	5.50108e-05	3.32242e-05	9.0606e-06	5.86941e-05	8.00032e-05	0	0	0	0	0
k__Bacteria;p__Fusobacteria;c__Fusobacteriia;o__Fusobacteriales;f__Fusobacteriaceae;g__Cetobacterium	8.55286e-05	1.40008e-05	0	1.07269e-05	0.10094	9.41309e-05	3.3588e-05	1.06436e-05	3.55872e-05	0	0	0	1.2551e-05	0	0	0	0.000171843	0	0	0	1.31091e-05	0	0	0	0	0	0	0	0	0	0	0	0	0	0	0	0	0	0	0	0	0	0	0	0	0	0	0	0
k__Bacteria;p__Fusobacteria;c__Fusobacteriia;o__Fusobacteriales;f__Fusobacteriaceae;g__Fusobacterium	0.109904	0.357972	0.131021	0.033146	0.00230475	0.0908364	0.0903854	0.466361	0.0391103	0.070282	0.115092	0.0441285	0.0129777	0.0156375	0.0309582	0.175253	0.162693	0.105104	0.245176	0.0882077	0.120531	0.0872941	0.0629493	0.332931	0.131544	0.0986326	0.0865718	0.0357711	0.263709	0.0991108	0.119436	0.240164	0.0763777	0.00833701	0.0509307	0.00914541	0.00165763	0.046115	0.199091	0.153068	0.0252504	0.0406821	0.0671167	0.230489	0.138909	0.0538865	0.192218	0.0105356	0.00103226
k__Bacteria;p__Fusobacteria;c__Fusobacteriia;o__Fusobacteriales;f__Leptotrichiaceae;g__Leptotrichia	0	0.000238014	0.000141491	0.0103621	0	0.00440062	0.00102444	0.000202229	0	0.000432188	0.00334369	0.00131011	0.00153122	0	0.0002457	1.35866e-05	8.59217e-05	0.00230998	0	0	0.0137055	0.000316436	0.000878224	0.00405172	0.00176542	0	0.0200862	0	0.000227024	0	0.00528738	0	0	0	0.000827613	0	0.00222272	0.000402648	0.000422376	0	0	0.000887939	0.00208364	0.00026001	0	0.000423958	0.00354728	0.000965759	0
k__Bacteria;p__Fusobacteria;c__Fusobacteriia;o__Fusobacteriales;f__Leptotrichiaceae;g__Sneathia	0	0	0	0	0	0	0	0	0	0	0	0	0	0.000833999	0	0	0	0	0	0	0	0	0	0	0.019933	0	0	0	0	0	0	0	0	0	0	0	0	0	0	0	0	9.0606e-06	0	0	0	0	0	0	0
k__Bacteria;p__Lentisphaerae;c__[Lentisphaeria];o__Victivallales;f__Victivallaceae;g__	0	0	0	0	0	0	0	0	0	0	0.000109629	0	0	0	0	0	0	0	0	0	0	0	0	0	0	0	0	0	0	0	0	0	0	0	0	0	0	0	0	0	0.000431915	0.000371484	0	0	0	0	0	0	0
k__Bacteria;p__Lentisphaerae;c__[Lentisphaeria];o__Victivallales;f__Victivallaceae;g__Victivallis	0	0	0	0	0	0	0	0	0	0	0	0	0	0	0	0	0	0	0	0	0	0	4.46555e-05	0	0	0	0	0	0	0	0	0	0	0	0	0	0	0	0	0	0	3.62424e-05	0	0	0	0	0	0	0
k__Bacteria;p__Proteobacteria;c__Alphaproteobacteria;o__RF32;f__;g__	0	0	0	0	0	0	0	0	0	0	0	0	0	0	0	0	0	0	0	0	0	0	0	0	0	0	0	0	0	0	0.000704984	0.0018084	0	0	0	0	0	0	0	0	0.000282406	0	0	0	0	0	0	0	0
k__Bacteria;p__Proteobacteria;c__Alphaproteobacteria;o__Rhizobiales;f__Bartonellaceae;g__	0	0	8.08522e-05	0	0	0	0	0	0.000106762	0	0	0	0	0	0.0004914	2.71732e-05	0	0	0	7.06509e-06	0	2.10957e-05	4.46555e-05	0	0	0	0	0.000198728	2.06386e-05	0	0	0	0	0	0	0	0	5.92129e-05	0	0	1.66121e-05	0	8.80411e-05	0	8.94342e-05	0	0	0	0
k__Bacteria;p__Proteobacteria;c__Alphaproteobacteria;o__Rhizobiales;f__Bradyrhizobiaceae;g__	0	0	0	0	0	0	0	0	0.000355872	0	0	0	0	0	0	0	0	0	0	0	0	0	0	0	0	0	0	0	0	0	0	0	0	0	0	0	0.00022604	0	0	0	0	0	0	0	0	0	0	0	0
k__Bacteria;p__Proteobacteria;c__Alphaproteobacteria;o__Rhizobiales;f__Brucellaceae;g__Ochrobactrum	0	0	0.00020213	4.29074e-05	7.30011e-05	0	0	4.25745e-05	0.000925267	0.000123482	0	0	0	0	0.00663391	0.000448357	0.00141771	0	1.24651e-05	0	0	0.00044301	0.000223277	0	7.7772e-06	0	0	0.000993641	0	0.000100902	3.91658e-05	0	8.55293e-06	0.000330959	1.62277e-05	5.34038e-05	0	5.92129e-05	0.00013516	0	0.000166121	0	0.00190756	0	0.000715474	2.92385e-05	0	0	0.000258065
k__Bacteria;p__Proteobacteria;c__Alphaproteobacteria;o__Rhizobiales;f__Methylobacteriaceae;g__	0	0	0	3.21806e-05	0	0	0	0	0	0	0	0	0	0	0	0	0	0	0	0	0	0	0	0	0	0	0	0	0	0	0	0	0	0	0	0	0.000489753	0	0	0	0	0	0	0	0	0	0	0	0
k__Bacteria;p__Proteobacteria;c__Alphaproteobacteria;o__Rickettsiales;f__mitochondria;g__Nelumbo	0	0	0	0	0	0	0	0	0	0	0	0	0	0	0	0	0	0	0	0	0	0	0	0.000689655	0	0.000392289	0	0	0	0	0	0	0	0	0	0	0	0	0	0	0	0	0	0	0	0	0	0	0
k__Bacteria;p__Proteobacteria;c__Alphaproteobacteria;o__Sphingomonadales;f__Sphingomonadaceae;g__Sphingomonas	0.000199567	1.40008e-05	4.04261e-05	0	0	0	0	1.06436e-05	0.000106762	0.000226384	0.000182715	0	0.000163163	0.00045175	0	0.000176626	0.00051553	5.49995e-05	0	0	0	0	0	0	0	0.000252186	0.000655492	0.00457075	0	7.56764e-05	0	0.00048518	8.55293e-06	0	0	6.67548e-05	0	0	0	0.000247549	0	6.34242e-05	0.00155539	0.000540022	0	0.000146192	0.000554262	0	0.000258065
k__Bacteria;p__Proteobacteria;c__Betaproteobacteria;o__Burkholderiales;f__Alcaligenaceae;g__Sutterella	2.85095e-05	0.0273436	0.0278738	0.000450528	0.00207532	0.0383584	0.000487027	0.0085894	0.0224199	0	0.00842317	0.00546413	0.117051	0.0375995	0.0019656	0.00754056	0.027409	0.0577494	0.00174511	0	0.0201618	0.00852267	0.0066239	0.000603448	0.00763721	0.0062486	0.0647533	0	0.0065321	0.000845053	0.0233232	0.00573394	0.0756336	0.0145149	0.00572838	0.000774355	0.0083258	0.0305302	0.0259001	0.029527	0.0109308	0.00839917	0.0332502	0.00136005	0	0.000804058	0.000110852	0.0643547	0.000645161
k__Bacteria;p__Proteobacteria;c__Betaproteobacteria;o__Burkholderiales;f__Comamonadaceae;g__	0	0	0	0	0	0.000729515	0	0	0	0	0	0	0	0	0	0	0	0	0	0	0	0	0	0	0	0	0	0	0	0	0	0	0	0	0	0	0	0	0	0	0	0	0	0	0	0.000160812	0	0	0
k__Bacteria;p__Proteobacteria;c__Betaproteobacteria;o__Burkholderiales;f__Comamonadaceae;g__Comamonas	0	7.0004e-06	4.04261e-05	0	0	0	0	0	0	0	0	0	0	0.00434375	0	0	0	0	0	0	0	0	0.00153317	0	0	0	0	0	0	0	0	0	0	0	0.000170391	0	0	0	0	0	9.96727e-05	0	0	0	0	0	0	0	0
k__Bacteria;p__Proteobacteria;c__Betaproteobacteria;o__Burkholderiales;f__Comamonadaceae;g__Delftia	0	0	0	2.14537e-05	0	2.35327e-05	0	0	0.00024911	0	0.000200987	0.00063908	3.7653e-05	0	0.00884521	0	0.000644413	0.000274997	3.73953e-05	0	0	0	0	0	0	0.000588433	0.000421388	0.00178855	1.03193e-05	0	0	0	1.71059e-05	7.87997e-05	0	4.00529e-05	0.000414406	0	8.44752e-05	9.62689e-05	3.32242e-05	0	0	0.000380015	0	0.000131573	0.000110852	0.000702371	0.00374194
k__Bacteria;p__Proteobacteria;c__Betaproteobacteria;o__Burkholderiales;f__Comamonadaceae;g__Tepidimonas	0	0	0	0	0	0	0	0	0	0	0	0.000383448	0	0	0	0	0	0	0	0	0	0	0.000163737	0	0	0	0	0	0	0	0	0	0	0	0	0	0	0	0	9.62689e-05	4.98364e-05	0	0	0	0	0	0	0	0.000774194
k__Bacteria;p__Proteobacteria;c__Betaproteobacteria;o__Burkholderiales;f__Oxalobacteraceae;g__Oxalobacter	0	0	0	0	0	0	0	0	0	0	9.13576e-05	0	0	0	0	0	0	0	0	0	0	0	0	0	0	0.00044833	0	0	2.06386e-05	0	0	0	0	0	0	0	0	0	0	0	0.000149509	0	0	0	0	0	0	0	0
k__Bacteria;p__Proteobacteria;c__Betaproteobacteria;o__Neisseriales;f__Neisseriaceae;g__	0	0	4.04261e-05	0.00180211	0	0	0	0	0	0	0	0	0	0	0	0	0	0	0	1.41302e-05	1.31091e-05	0.000210957	0	0.00112069	0	0	0	0	0	0	1.95829e-05	0	0	0.00178087	2.43416e-05	0	0	0	0	0	0	0	0	0	0	0	0	0	0
k__Bacteria;p__Proteobacteria;c__Betaproteobacteria;o__Neisseriales;f__Neisseriaceae;g__Eikenella	0	0	0.00204152	0.000364713	0	0	0.000839701	3.19309e-05	0.000320285	0	3.6543e-05	0	0.000188265	0	0	6.79329e-05	0.000343687	0	0.000486139	0	0	0	0	0	0.000178876	0	4.68209e-05	0	2.06386e-05	0	0.00168413	0.000132322	0	0.00149719	4.05693e-05	0	0	4.73704e-05	0	0	0	8.15454e-05	0	0	0	0	0	0	0
k__Bacteria;p__Proteobacteria;c__Betaproteobacteria;o__Neisseriales;f__Neisseriaceae;g__Neisseria	0	0	0.000121278	0.00529906	0	0	3.3588e-05	0	0	0	0	0	0	0	0.0012285	9.51061e-05	0.000558491	0.000164998	0.000224372	0	0.000530918	0.00137122	0.000312588	0.0012931	0.00033442	0	0	0	0	5.04509e-05	0.00013708	0.00132322	0	0.00376663	0.000162277	0	0	0	0	0	0	6.34242e-05	0	0	0	0	0	0	0
k__Bacteria;p__Proteobacteria;c__Deltaproteobacteria;o__Desulfobacterales;f__Desulfobulbaceae;g__Desulfobulbus	0	0	2.0213e-05	0	0	0	0	0	0	0	0	0	0	0	0	0	0	0	0	0	0	0	0	0	0	0	0	0	0	0	0	0	0	0.00014184	0	0	0	0	0	0	0	0	0	0	0	0	0	0	0
k__Bacteria;p__Proteobacteria;c__Deltaproteobacteria;o__Desulfovibrionales;f__Desulfovibrionaceae;g__	0	0	0	0	0	0.000188262	0	0	0	0	0.000712589	0	0	0.0013205	0	0	0	0	0	0	0	0	0	0	0	0.00120489	0	0	0	0	0	0.00101447	0	0	2.43416e-05	0	0	0.000603972	3.37901e-05	0	0.00224264	0	0	0	0	0	0	0.00324846	0
k__Bacteria;p__Proteobacteria;c__Deltaproteobacteria;o__Desulfovibrionales;f__Desulfovibrionaceae;g__Bilophila	0	0.000210012	0	0	0.00337891	0.0039535	3.3588e-05	0	0.00103203	0	0.00186369	0.00223678	6.27549e-05	0	0	0.000149452	0.0017614	0.00351996	3.73953e-05	3.53255e-05	0.00300853	0	0	0.00310345	0.00019443	0.00193342	0	0.00198728	0.000350855	0.00238381	0.00581612	0.00185251	0.000359223	0	0.00116839	0.000640846	0	0.00196587	0.000371691	0.00261301	0.00599698	0.00760184	0.0104182	0.000300012	0.00686855	0.00162274	0	0.00614574	0
k__Bacteria;p__Proteobacteria;c__Deltaproteobacteria;o__Desulfovibrionales;f__Desulfovibrionaceae;g__Desulfovibrio	0	0	0	0	0	0.00369464	0.00109161	0.000244803	0.000355872	0	0.0209392	0	0	0.00694999	0	0.000258145	0	0.00439996	0.000186976	0	0	0	0.00125035	0.00456897	0	0.0033905	0.000842776	0.000993641	0.00194002	1.26127e-05	0	0.0216126	0	0.000157599	0.000267757	0	0.00207203	0.00254616	6.75801e-05	0.000577613	0	0.0223978	0	0	0.000160982	0.000877155	0	0	0
k__Bacteria;p__Proteobacteria;c__Epsilonproteobacteria;o__Campylobacterales;f__Campylobacteraceae;g__Campylobacter	0.0102919	0.000378022	0.000586178	0.00281044	6.25723e-05	0.000941309	0.000453439	0.000510894	0.0030605	0.000185223	0.0066691	0.000447356	0.00839661	0.000833999	0	0.000964648	0	0	0.00201935	0.00257169	0.00882241	0.000780541	2.97703e-05	0	0.000707725	0.000308227	0.000795955	0	0	0.00392256	0.000724567	8.82145e-05	0.000436199	0.000267919	0.0005274	0.000774355	3.76733e-05	0.000497389	8.44752e-05	0.000893925	0	0.00227421	0	0.00170007	0.00459692	0.000102335	0.00177364	0	0
k__Bacteria;p__Proteobacteria;c__Epsilonproteobacteria;o__Campylobacterales;f__Helicobacteraceae;g__Helicobacter	0	0	0	0.000117995	0	0	0	0	0	0	0	0	0	0	0	0	0	0	0	0	0	0	0	0	7.7772e-06	0	0	0	0	0	0	0	0	0.000488558	0	0	0	0	0	0	0	0	0	0	0	0	0	0	0
k__Bacteria;p__Proteobacteria;c__Gammaproteobacteria;o__Aeromonadales;f__Aeromonadaceae;g__	0.000940814	0.000147008	0	0	8.34298e-05	0	0	0.00316116	0	0	0	0.00204506	0.00111704	0	0	0	0	0	0	0	0	0	0	0	0	0	0	0.0300079	0	0	1.95829e-05	0	0	0.000236399	1.62277e-05	0.000467283	0.00730862	0	0	0.0022692	0	0	0	0	0	0.00317238	0	0	0
k__Bacteria;p__Proteobacteria;c__Gammaproteobacteria;o__Aeromonadales;f__Succinivibrionaceae;g__Succinatimonas	0	0	0	0	0	0	0	0	0	0	0	0	0	0	0	0	0	0	0	0	0	0	0	0	0	0	0	0	0	0	0	0	0	0	0	0	0	0	0	0	0	0	0	0	0	0	0	0	0
k__Bacteria;p__Proteobacteria;c__Gammaproteobacteria;o__Alteromonadales;f__Shewanellaceae;g__Shewanella	0	0	0	0	4.17149e-05	2.35327e-05	0	0	0	0	0	0	0	0	0	0.0020244	0	0.00192498	0.00213153	0	0	0	0	0	0.000233316	0	0	0	0	0	0	0.00048518	0	0	5.6797e-05	0	0	0	0.00023653	0	0	0	0	0	0	0.00138883	0	0	0
k__Bacteria;p__Proteobacteria;c__Gammaproteobacteria;o__Enterobacteriales;f__Enterobacteriaceae;g__	0.123076	0.000973055	0.0454187	3.21806e-05	0.0406616	0.0461006	0.00599547	0.00870648	0.00594306	0.000185223	0.0152384	0.0181499	0.00119234	0.0199465	0.0614251	0.000122279	0.0222537	0.0451545	0.00992222	0.0472443	0.0161635	0.0760922	0.000327474	0.0937069	0.00458077	2.80206e-05	0.00280925	0.00715421	0.00237343	0.00147569	0.147596	0	0.0416528	0.281457	0.400037	0.756011	0.000866486	0.00027238	0.00939364	0.186473	0.000614649	0.00214736	0.0146735	0.050562	0.00377412	0.0567227	0.0219488	0.0226514	0.0220645
k__Bacteria;p__Proteobacteria;c__Gammaproteobacteria;o__Enterobacteriales;f__Enterobacteriaceae;g__Cronobacter	0	0	0	0	0.000803012	0	0	0	0	0	0	0	0	0	0	0	0	0	0	0	0	0	0	0	0	0	0	0	0	0	0	0	0	0	0	0	0	0	0	0	0	0	0	0	0	0	0	0	0
k__Bacteria;p__Proteobacteria;c__Gammaproteobacteria;o__Enterobacteriales;f__Enterobacteriaceae;g__Enterobacter	0	0	0	0	0	0	0	0	0	0	0	0	0	0	0	0	0	0	0	0	0	0	0	0	0	0	0	0	0	0	0	0	0	0	0	0	0	0	0	0	0	0	0	0	0	0	0	0	0.000129032
k__Bacteria;p__Proteobacteria;c__Gammaproteobacteria;o__Enterobacteriales;f__Enterobacteriaceae;g__Erwinia	0	7.0004e-05	4.04261e-05	0	0.00564194	0	0	0.000319309	0	0	0	0	0.000100408	0	0	0	0	0	0	1.41302e-05	0	0.000189861	7.44258e-05	0	0	0	0	0.000198728	0	0.000113515	0	0	8.55293e-06	6.30398e-05	0	1.3351e-05	0	0	0	0	0	0.00236482	0	0	0	0.000409339	0.00133023	0	0.0965161
k__Bacteria;p__Proteobacteria;c__Gammaproteobacteria;o__Enterobacteriales;f__Enterobacteriaceae;g__Escherichia	0.000171057	0	6.06391e-05	0	3.12862e-05	7.05982e-05	0	0	3.55872e-05	0	5.48145e-05	0	0	0	0	0	0	0.000109999	0	4.94556e-05	3.27727e-05	6.32871e-05	0	8.62069e-05	0	0	0	0	0	0	3.91658e-05	0	2.56588e-05	0.000252159	0.000332668	0.000667548	0	0	0	5.50108e-05	0	0	0	6.00024e-05	0	0.000102335	0	0	0
k__Bacteria;p__Proteobacteria;c__Gammaproteobacteria;o__Enterobacteriales;f__Enterobacteriaceae;g__Klebsiella	0	0	0	0	2.08574e-05	0	0	0	0	0	0	0	0	0	0	0	0	0.000164998	0	0	0	0	0	0	6.22176e-05	0	0	0	0.000474687	0	1.95829e-05	0.000220536	0.0024889	0	0	1.3351e-05	0	2.36852e-05	1.6895e-05	0	0.0188381	0.000770151	0.00337491	0.0171007	0	0	0	0	0.00296774
k__Bacteria;p__Proteobacteria;c__Gammaproteobacteria;o__Enterobacteriales;f__Enterobacteriaceae;g__Morganella	0	0	0	0	0	0	0	2.12872e-05	0	0	0	0	0	0	0	0	0	0	0	0	0	0	0.000193507	0	0	0	0	0	0	0	0	0	0	0	0	0.00041388	0.000753466	0	0	0	0	0	0	0.000780031	0	0	0	0	0.00270968
k__Bacteria;p__Proteobacteria;c__Gammaproteobacteria;o__Enterobacteriales;f__Enterobacteriaceae;g__Pantoea	0	0	0	0	0	0	0	0	0	0	0	0	0	0	0	0	0	0	0	0	0	0	0	0	0	0	0	0	0	0	0	0	0	0	0	0	0	0	0	0	0	1.81212e-05	0	0	0	0	0	0	0.000516129
k__Bacteria;p__Proteobacteria;c__Gammaproteobacteria;o__Enterobacteriales;f__Enterobacteriaceae;g__Proteus	0	0	8.08522e-05	0	0.000104287	0	0	0	0	0	0	0	0	0	0	0	0	0	0	0	0	0	0	0	0	0	0	0	0	0	0	0	0	0	0	0	0	0	0	0	0	0	0	0	0	0	0	0	0
k__Bacteria;p__Proteobacteria;c__Gammaproteobacteria;o__Enterobacteriales;f__Enterobacteriaceae;g__Providencia	0	0	0	0	0	0	0	0	0	0	0	0	8.78569e-05	0	0	0	0	0	0	0	0	0	0	0	0	0	0	0	0	0	0	0	0	0	0	0	0	0	0	0	0	9.0606e-06	0	0	0	0	0.00110852	0	0
k__Bacteria;p__Proteobacteria;c__Gammaproteobacteria;o__Enterobacteriales;f__Enterobacteriaceae;g__Serratia	2.85095e-05	0	0	0	0.103067	0.000141196	0	0	7.11744e-05	0	0	0	6.27549e-05	0	0	0	0.000128883	0	0	0	1.96636e-05	0	0	0	0	0	0	0	0	0	0	0	0	1.57599e-05	0	5.34038e-05	0	0	0	0	0	0	0	0	0	2.92385e-05	0	0	0
k__Bacteria;p__Proteobacteria;c__Gammaproteobacteria;o__Enterobacteriales;f__Enterobacteriaceae;g__Trabulsiella	0	0	0	0	0	0	0	0	0	0	3.6543e-05	0	0	0	0	0	0	0	0	0	0	2.10957e-05	0	0	0	0	0	0	0	0	0	0	0	0	0	0	0	0	0	0	0	1.81212e-05	0	0	0	0	0	0	0.000516129
k__Bacteria;p__Proteobacteria;c__Gammaproteobacteria;o__Pasteurellales;f__Pasteurellaceae;g__	0	0	4.04261e-05	4.29074e-05	1.04287e-05	4.70655e-05	0	0	0	0	0	0	5.0204e-05	0	0	0	0	0	0	0	2.62182e-05	0	0	0	4.66632e-05	0	0	0	3.09578e-05	1.26127e-05	1.95829e-05	0	8.55293e-06	6.30398e-05	4.05693e-05	0	0	0	0	0	0	0	0	0	3.57737e-05	0	0	0	0
k__Bacteria;p__Proteobacteria;c__Gammaproteobacteria;o__Pasteurellales;f__Pasteurellaceae;g__Actinobacillus	0	9.10052e-05	0.00020213	0.000160903	5.21436e-05	0.000164729	0	0	0.000640569	0	0	0	0.000175714	0.00066025	0	2.71732e-05	0	0	1.24651e-05	0	0.000229409	0.000506297	0.000119081	0	0.000505518	0.000252186	0	0	0.000443729	0.000618024	1.95829e-05	8.82145e-05	1.71059e-05	0.000898317	0.000365123	0	0	4.73704e-05	0	5.50108e-05	0	1.81212e-05	0	0.000280011	0.000321963	0	0	0	0
k__Bacteria;p__Proteobacteria;c__Gammaproteobacteria;o__Pasteurellales;f__Pasteurellaceae;g__Aggregatibacter	8.55286e-05	0.000196011	0.000586178	3.21806e-05	6.25723e-05	0.000470655	0	0	0.000142349	0	0.000164444	0.000351494	0.000263571	0.00149425	0	0.000135866	0.000816256	0	0.000112186	0	0.0001442	0	0	0	0.00216206	0	0	0	7.22349e-05	0	0.0012533	8.82145e-05	1.71059e-05	1.57599e-05	3.24554e-05	0	0	2.36852e-05	0	5.50108e-05	0	8.15454e-05	0	0.000520021	3.57737e-05	0	0	0	0
k__Bacteria;p__Proteobacteria;c__Gammaproteobacteria;o__Pasteurellales;f__Pasteurellaceae;g__Haemophilus	0.000285095	0.00205112	0.00669052	0.033618	0.00299304	0.0122135	6.71761e-05	0	0.0201068	2.05804e-05	0.000639503	0.00853171	0.0541073	0.004865	0.0039312	0.000326078	0.0169695	0.000769992	0.0010346	1.41302e-05	0.0158161	0.00185642	0.00108662	0.000775862	0.0163477	0.00154113	0.000655492	0	0.013219	0.00641988	0.00787232	0.000352858	0.00953652	0.00334111	0.00390276	0	3.76733e-05	0.00284222	0	0	0	0.0066233	0.00164343	0.00280011	0.104799	0.000497054	0	0.000438982	0
k__Bacteria;p__Proteobacteria;c__Gammaproteobacteria;o__Pseudomonadales;f__Moraxellaceae;g__	0	0	0	0	0.000281576	0	0	1.06436e-05	0	0	0	0	0	0	0	0	0	0	0	0	0	0	0	0	0	0	0	0	0	0	0	0	0	0	0	0	0	0	0	0	0	0	0	0	0	0	0	0	0
k__Bacteria;p__Proteobacteria;c__Gammaproteobacteria;o__Pseudomonadales;f__Moraxellaceae;g__Enhydrobacter	0	0	0	0	0	0	0	0	0	0	0	0	0	0	0	0	0	0	0	0	0	0	0	0.00232759	0	0	0.000936417	0	0	0	0	0	1.71059e-05	0	0	0	0	0	0	0	8.30606e-05	0	0	0	0	0	0	0	0
k__Bacteria;p__Proteobacteria;c__Gammaproteobacteria;o__Pseudomonadales;f__Pseudomonadaceae;g__Pseudomonas	0.000969324	4.90028e-05	0.000181917	0.000117995	1.04287e-05	0.000117664	0.000117558	4.25745e-05	0.000818505	0.000699732	0.000548145	0.000671034	0.000225918	0.000868749	0.0125307	0.000407598	0.00146067	0.00131999	0	1.41302e-05	3.27727e-05	0.000780541	0.000327474	0.0062931	0	0.000784577	0.00103006	0.00218601	2.06386e-05	6.30636e-05	0.000391658	0.000793931	4.27646e-05	0.000204879	8.11385e-06	0.000827759	0.000301386	0.000165796	0.00020274	4.12581e-05	0.000215958	0.000117788	0.00211299	0.000120005	0.00325541	0.000599389	0.00365813	0.0024583	0.00774194
k__Bacteria;p__Proteobacteria;c__Gammaproteobacteria;o__Xanthomonadales;f__Xanthomonadaceae;g__	0	0	0	1.07269e-05	0	0	0	0	0	0	0	0	0	0	0	0	0	0	0	0	0	0	0	0	0	2.80206e-05	9.36417e-05	0	0	0	3.91658e-05	0	0	0	0	1.3351e-05	0	0	0	0	0	9.0606e-06	0	0	0	0	0	0	0
k__Bacteria;p__Proteobacteria;c__Gammaproteobacteria;o__Xanthomonadales;f__Xanthomonadaceae;g__Stenotrophomonas	0	1.40008e-05	0.000909587	0.000139449	9.38585e-05	2.35327e-05	3.3588e-05	0	0.000498221	0.000185223	3.6543e-05	0.000223678	2.5102e-05	0.000278	0.014742	8.15195e-05	0.000730335	0.00137499	2.49302e-05	0	3.93272e-05	0.000822733	0.000267933	0.00215517	3.11088e-05	0.00151311	0.00135781	0.00357711	4.12771e-05	0.00013874	0.000998727	0.00145554	4.27646e-05	0.00011032	0	4.00529e-05	3.76733e-05	0	0.00020274	2.75054e-05	3.32242e-05	5.43636e-05	0	6.00024e-05	0.000214642	8.77155e-05	0.000221705	0	0.000387097
k__Bacteria;p__SR1;c__;o__;f__;g__	0	0	0	0	0	0	0.0377194	0	0	0	1.82715e-05	0	0	0	0	0	0	0	0	0	0	0	1.48852e-05	0	0	0	0	0	0	0	0	0	0	0	0	0	0	0	0	0	0	0	0	0	0	0	0	0	0
k__Bacteria;p__Spirochaetes;c__Spirochaetes;o__Spirochaetales;f__Spirochaetaceae;g__Treponema	0	0	0	5.36343e-05	1.04287e-05	0	0.00732219	0	0.000676157	2.05804e-05	0.010634	0	0	0	0	0.0297003	0	0.00098999	0	7.06509e-06	0.0039655	0	0.0401602	0	0.00124435	0	0	0	0	0	0	0	0	0.0119303	0.00178505	0.000881163	7.53466e-05	0.0083964	0.000861647	0.0135464	8.30606e-05	0.0024826	5.86941e-05	0	0.00033985	0.000160812	0.00521007	0	0
k__Bacteria;p__Synergistetes;c__Synergistia;o__Synergistales;f__Dethiosulfovibrionaceae;g__Pyramidobacter	0	0	0	0	0	0	0	0	0	0	0.00166271	0	0	0	0	0	0	0	0	0	0	0	1.48852e-05	0	0	0	0	0	0	0	0	0	0	0.00219063	0	0	0	0	0	0	0	0.00076109	0	0	0	0	0.000665115	0	0
k__Bacteria;p__Synergistetes;c__Synergistia;o__Synergistales;f__Dethiosulfovibrionaceae;g__TG5	0	0	0	4.29074e-05	2.08574e-05	0	0.000604585	1.06436e-05	0	0	0.00630367	0	0	0	0	0.00211951	0	0	0	0	0.0016583	0	0.00206904	0	0.000311088	0	0	0	7.22349e-05	0.00162704	0	0	1.71059e-05	0.00124504	0.000146049	0	0	0.000461861	0	0.000962689	0	3.62424e-05	0	0	0	0	0.000997672	0	0
k__Bacteria;p__Synergistetes;c__Synergistia;o__Synergistales;f__Synergistaceae;g__Cloacibacillus	0	0	0	0	0	0	0	0	0	0	0.000548145	0	0	0	0	0	0	0	0	0	0	0	0.000253048	0	0	0.0017653	0	0	0.000722349	0	0	0	0	0	1.62277e-05	0	0	0	0	0	6.64485e-05	0.0015403	0	0	0	0	0	0	0
k__Bacteria;p__Synergistetes;c__Synergistia;o__Synergistales;f__Synergistaceae;g__Synergistes	0	0	0	0	0	0	0	6.38617e-05	0	0	0.000401973	0	0	0	0	0	0	0	0	0	1.96636e-05	0	0.000654947	0	0	0	0	0	0	0	0	0	0	0	1.62277e-05	0	0	0	0	0	0.000764158	0	0	0	0	0	0.000110852	0	0
k__Bacteria;p__TM7;c__TM7-3;o__;f__;g__	0	0	0	0.000450528	8.34298e-05	0	0	0	0	0	0	3.1954e-05	0	0	0	0	0	0	0	0	1.96636e-05	0	0	0	3.11088e-05	0	0	0	0	0	0	0	0	0.00157599	0.000186619	0	0	0.000213167	0	0	0	0	0	0	0	0	0	0	0
k__Bacteria;p__TM7;c__TM7-3;o__CW040;f__;g__	0	0	0	0	0	0	0	0	0	0	0	0	0	0	0	0	0	0	0	0	0	0	0	0	0.000357751	0	0	0	0	0	0	0	0	0	0	0	0	0	0	0	0	0	0	0	0	0	0	0	0
k__Bacteria;p__TM7;c__TM7-3;o__CW040;f__F16;g__	0	0	0	0.000182356	0	0	0	0	0	0	0	0	0	0	0	0	0	0	0	0	0	0	0	0	3.8886e-05	0	0	0	0	0	0	0	0	0	2.43416e-05	0	0	0	0	0	0	0	0	0	0	0	0	0	0
k__Bacteria;p__Tenericutes;c__Mollicutes;o__Anaeroplasmatales;f__Anaeroplasmataceae;g__	0	0	0	0	0	0	0	0	0	0	0	0	0	0	0	0	0	0	0	0	0	0	0	0	0	0	0	0	0	0	0	4.41073e-05	0	0	0	0	0	0	0	0	0	0	0	0	0	0	0	0	0
k__Bacteria;p__Tenericutes;c__Mollicutes;o__Mycoplasmatales;f__Mycoplasmataceae;g__Mycoplasma	0	0	0	0	0	0	0	0	0	0	0	0	0	0	0	0	0	0	0	0	0	0	0	0	1.55544e-05	0	0	0	0	0	0	0	0	0	0	0	0	0	0	0.000288807	0	0	0	0	0	0	0	0	0
k__Bacteria;p__Tenericutes;c__Mollicutes;o__RF39;f__;g__	0	0	0	0	0	0	0	0	0	0	0	0	0	0	0	0	0	0	0	0	5.24363e-05	0	0.00186065	0	0	0.000952701	0	0	0.000340536	0	0	0	0	7.87997e-05	0	0	0	0	0.000287216	0	0.000249182	0.000779211	0.00029347	0	0	0	0	0	0
k__Bacteria;p__Tenericutes;c__RF3;o__ML615J-28;f__;g__	0	0	0	0	0	0	0	0	0	0	0.000858761	0	0	0	0	0	0	0	0	0	0	0	0.00568613	0	0	0.000364268	0	0	0	0	0	0	0	0	0	0	0	0.000402648	0	0	0	2.71818e-05	0	0	0	0	0	0	0
k__Bacteria;p__Verrucomicrobia;c__Verrucomicrobiae;o__Verrucomicrobiales;f__Verrucomicrobiaceae;g__Akkermansia	2.85095e-05	0.00133008	0	0	0	0.000141196	1.6794e-05	1.06436e-05	3.55872e-05	0	0.136653	0	0	0	0.0002457	0	0.00193324	0	0	0	0	0	0.00235186	0	0	0.0368471	4.68209e-05	0	3.09578e-05	0	0	0.0124382	0	0	0.000413807	0.000307072	0	0.0166033	3.37901e-05	0	0	0.0530951	2.9347e-05	0	0.00332695	0.22059	0.000110852	0	0
[truncated: 53 more columns]

## Sheet: species
Additional file 2 : Taxa at species level
	N_crc_nRC																																	N_crc_RC
#OTUID	11000047-N	11000095-N	11000142-N	11000204-N	11000226-N	11000288-N	11000350-N	11000359-N	11000365-N	11000372-N	11000374-N	11000381-N	11000385-N	11000403-N	11000461-N	11000498-N	11000511-N	11000515-N	11000552-N	11000557-N	11000562-N	11000573-N	11000593-N	11000674-N	11000679-N	11000681-N	11000684-N	11000689-N	11000814-N	11000842-N	11000843-N	11000846-N	11001063-N	10001691-N	11003687-N	11003704-N	11004126-N	11004229-N	11004355-N	11004491-N	12000021-N	12000107-N	12000111-N	12000477-N	12000755-N	12001290-N	12001311-N	12001512-N	12002385-N
k__Archaea;p__Euryarchaeota;c__Methanobacteria;o__Methanobacteriales;f__Methanobacteriaceae;g__Methanobrevibacter;s__	0	0	0	0	0	0	0	0	0	0	0.000383702	0	0	0	0	0	0	0	0	0	0	0	0.000312588	0	7.7772e-06	0.000308227	0	0	0	0	0	8.82145e-05	0	0	4.05693e-05	0	0	0	1.6895e-05	0	0.000116285	0.00187554	0.000146735	0	0	0	0	0	0
k__Archaea;p__Euryarchaeota;c__Methanobacteria;o__Methanobacteriales;f__Methanobacteriaceae;g__Methanosphaera;s__	0	0	0	0	0	0	5.03821e-05	0	0	0	0	0	0	0	0	0	0	0	0	0	0	0	0.000133966	0	0	0.000224165	0	0	0	0	0	0	0	0	2.43416e-05	0	0	0	0	0	1.66121e-05	0.000271818	0.000234776	0	0	0	0	0	0
k__Bacteria;p__Actinobacteria;c__Actinobacteria;o__Actinomycetales;f__Actinomycetaceae;g__;s__	0	0	0	0	0	0	0	0	0	0	0	0	3.7653e-05	0	0	0	0	0	0	0	9.83181e-05	0	0	0	0	0	0	0	0	0	0	0	0	0	0	0	0	0	0	0	0	0	0	0	0	0	0	0	0
k__Bacteria;p__Actinobacteria;c__Actinobacteria;o__Actinomycetales;f__Actinomycetaceae;g__Actinomyces;s__	0	0.000105006	0.00190003	0.00415129	0.000782154	0.00301219	0.00107482	0	0.000960854	0	0.00332542	0.00079885	0.000426734	3.475e-05	0	0	0.000816256	0.000109999	0.000785301	0	0.000766881	0	0.000104196	0	0.00212318	0.000420309	0.000936417	0.0141097	0.000216705	0.000454058	0.000607069	0.000264644	0.000803975	0.00767509	0.00035701	0	0	0.000675028	0	0	0	0.000779211	0	0.000120005	0.0145599	0.000365481	0.00476666	0	0
k__Bacteria;p__Actinobacteria;c__Actinobacteria;o__Actinomycetales;f__Actinomycetaceae;g__Mobiluncus;s__	0	0	0	0	0	0	0	0	0	0	0	0.000415402	0	0	0	0	0	0	0	0	6.55454e-06	0	0	0	0	0	0	0	0	0.00252255	0	0	0	0	0	0	0	0	0	0	0	0	0	0	0	0	0	0	0
k__Bacteria;p__Actinobacteria;c__Actinobacteria;o__Actinomycetales;f__Corynebacteriaceae;g__Corynebacterium;s__	0	0	0	0	0	0	0	0	0	0	0	0	0	0	0	0	0	0	0	0	0	0	0	0.000258621	0	0	0	0	0	0	0	0	0	7.87997e-05	0	0	0	0	0	0	0	0	0	0	0	0	0	0	0
k__Bacteria;p__Actinobacteria;c__Actinobacteria;o__Actinomycetales;f__Corynebacteriaceae;g__Corynebacterium;s__durum	0	0	0	3.21806e-05	0	0	0	0	0	0	0	0	0	0	0	0	0	0	0	0	0	0	0	0	0	0	0	0	3.09578e-05	0	0	0	0	0.000362479	0	0	0	0	0	0	0	7.24848e-05	0	0	0	4.38577e-05	0	0	0
k__Bacteria;p__Actinobacteria;c__Actinobacteria;o__Actinomycetales;f__Micrococcaceae;g__Rothia;s__aeria	0	7.0004e-06	0	5.36343e-05	9.38585e-05	0	0	0	0	0	0	0	0	0	0	0	0	0	0	0	0	0	0	0	3.8886e-05	0	0	0	0	0	0	0	0	0.000315199	8.11385e-06	0	0	0	0	0	0	0	0	0	0	0	0	0	0
k__Bacteria;p__Actinobacteria;c__Actinobacteria;o__Actinomycetales;f__Micrococcaceae;g__Rothia;s__dentocariosa	0	7.70044e-05	0	7.5088e-05	0	0	0	0	0	0	0	0	0.000238469	0	0	0	0	0	0	0	5.89909e-05	0	4.46555e-05	0	0	0	0	0	0	0	0	0	0.00020527	7.87997e-05	2.43416e-05	0	0	0	0	0	0	0.000108727	0	0	0	0	0	0	0
k__Bacteria;p__Actinobacteria;c__Actinobacteria;o__Actinomycetales;f__Micrococcaceae;g__Rothia;s__mucilaginosa	0	9.80056e-05	0.000222344	0.00192011	4.17149e-05	0.000188262	5.03821e-05	0	0.000960854	0	0.000219258	0	0.000614998	0	0	0	0	0	0	0	0.000104873	6.32871e-05	0.000238163	0	0.000225539	0.000392289	0.000515029	0	0.000123831	0.000176578	0	0	0.000282247	0.00353023	0.000137936	0	0	0.000201324	0	0.000137527	0	0.000117788	0	2.00008e-05	0	2.92385e-05	0	0	0
k__Bacteria;p__Actinobacteria;c__Actinobacteria;o__Actinomycetales;f__Nocardiaceae;g__Rhodococcus;s__	0	0	0	0	0	9.41309e-05	5.03821e-05	0	0	0	0	0	1.2551e-05	0	0	0	0	0	0	0	0	0	7.44258e-05	0	0	0.000420309	0	0	0	0	0	0	0	0	0	0	0	0	0	0	0	0	0.00108584	0	0	0	0	0	0.000387097
k__Bacteria;p__Actinobacteria;c__Actinobacteria;o__Actinomycetales;f__Propionibacteriaceae;g__Propionibacterium;s__acnes	5.7019e-05	3.5002e-05	0.000141491	0	1.04287e-05	2.35327e-05	3.3588e-05	1.06436e-05	3.55872e-05	0	0	0	0	0	0.0002457	0	8.59217e-05	0.000109999	6.23255e-05	0	2.62182e-05	0	7.44258e-05	0	0	0	0	0	0	0	1.95829e-05	0.000176429	0	7.87997e-05	0	0	0	0	0	0	0.000132897	0	0.000205429	8.00032e-05	0.00168136	0	0	0	0.00232258
k__Bacteria;p__Actinobacteria;c__Actinobacteria;o__Bifidobacteriales;f__Bifidobacteriaceae;g__Alloscardovia;s__	0	0	0	0	0	0	0	0	0	0	0	0	0	0	0	0	0	0	0	0	0	0	0	0	0	0	0	0	0	0	0	0	8.55293e-06	0	0	0	0	0	0	0	0	0.000299	0	0	0	0	0	0	0
k__Bacteria;p__Actinobacteria;c__Actinobacteria;o__Bifidobacteriales;f__Bifidobacteriaceae;g__Bifidobacterium;s__	0	0	0	0	0.000208574	0	0	0.000904708	0.0019573	0	0	0	0.000163163	0	0	0	0	0	0	0	0.000688227	0.000696158	0.000282818	0	7.7772e-06	0.00204551	0	0	0.000103193	0	0.000195829	0	0.000684234	0.000598878	2.43416e-05	0	0.000376733	0.00419228	0	0	0	0.000108727	0.00269993	0	1.78868e-05	7.30962e-05	0	0	0
k__Bacteria;p__Actinobacteria;c__Actinobacteria;o__Bifidobacteriales;f__Bifidobacteriaceae;g__Bifidobacterium;s__adolescentis	0	0	0	0	5.21436e-05	0	0	4.25745e-05	0	0	0.000109629	0	0.000112959	0	0	0	0	0.00390496	0	7.06509e-06	3.27727e-05	0.00088602	0.0193805	0.00232759	0	0.00151311	0	0	0.000103193	0	5.87487e-05	0.00176429	4.27646e-05	0.00321503	1.62277e-05	0	0.00022604	0.000248694	0	0	0	0	0.000205429	0	0.000214642	0	0	0	0
k__Bacteria;p__Actinobacteria;c__Actinobacteria;o__Bifidobacteriales;f__Bifidobacteriaceae;g__Bifidobacterium;s__bifidum	0	7.0004e-06	0	0	0	0	0	0	0.0174377	0	0	0	0	0	0	0	0	0	0	7.06509e-06	0	0.00719364	0	0	0	0	0	0	0	0	0	0	0	0	0	0	0	0	0	0	0	0	0.00173147	0	0	0	0	0	0
k__Bacteria;p__Actinobacteria;c__Actinobacteria;o__Bifidobacteriales;f__Bifidobacteriaceae;g__Bifidobacterium;s__longum	0	6.30036e-05	0.000181917	8.58148e-05	0	0	0	0.000319309	0	0	0.000347159	0	0	6.94999e-05	0	0	0.00231989	0	0	0	6.55454e-05	0.000485201	0.00488233	0	0.000155544	0	0	0.00218601	0.000474687	0.000126127	0	0	0.000179612	0.0295026	2.43416e-05	0	0	0.000544759	0	0	0	7.24848e-05	0	0	0.000160982	0	0	0	0
k__Bacteria;p__Actinobacteria;c__Coriobacteriia;o__Coriobacteriales;f__Coriobacteriaceae;g__;s__	0	0	0.0055788	0.00734789	0.000219003	0.00324752	0.00377865	0	0	2.05804e-05	0.00208295	0.000766896	0.000489489	0.001668	0	0.00116845	0.000343687	0.00208998	9.97208e-05	0.00146247	0.000399827	0.00172985	0.00564148	0	0.0018432	0.00204551	0.00187283	0	0.00122799	0.00102163	0.00464114	0.00233769	0.000949375	0.00014184	0.00106291	0.000574091	7.53466e-05	0.00145664	0.000439271	0.000522603	0.000116285	0.00219266	0.00120323	0.000300012	0.000518719	0.000497054	0	0	0
k__Bacteria;p__Actinobacteria;c__Coriobacteriia;o__Coriobacteriales;f__Coriobacteriaceae;g__Adlercreutzia;s__	0	0	0	0	0	0	0	0	0	0	0	0	0	0	0	0	0	0	0	0	1.96636e-05	0	0	0	0	0	0	0	0	0	0	0.000661609	0	0	0	0	0	0	0	0	0	4.5303e-05	0	0	0.000232529	0	0	0	0
k__Bacteria;p__Actinobacteria;c__Coriobacteriia;o__Coriobacteriales;f__Coriobacteriaceae;g__Atopobium;s__	0	4.20024e-05	0	0.000343259	7.30011e-05	0	0	7.45053e-05	0	0	0.000200987	0.00031954	0	0	0	0	0	0	0	0	8.5209e-05	0	0	0	3.8886e-05	0	0	0	0	5.04509e-05	0.000156663	0	0.000384882	0.00014184	0.00010548	0	0	0.000118426	0	0	0	9.0606e-05	0	0	0	5.8477e-05	0	0	0
k__Bacteria;p__Actinobacteria;c__Coriobacteriia;o__Coriobacteriales;f__Coriobacteriaceae;g__Collinsella;s__	2.85095e-05	0	0.000161704	0.000150176	0	2.35327e-05	0	0	3.55872e-05	0.000102902	0	9.5862e-05	0	0.00010425	0	0	0	0	0	0	5.24363e-05	8.43828e-05	0	0	3.11088e-05	0	4.68209e-05	0	0	0.000113515	5.87487e-05	0	1.71059e-05	0	4.05693e-05	0	0	0.00152769	3.37901e-05	1.37527e-05	3.32242e-05	1.81212e-05	5.86941e-05	0	7.15474e-05	0	0	0	0
k__Bacteria;p__Actinobacteria;c__Coriobacteriia;o__Coriobacteriales;f__Coriobacteriaceae;g__Collinsella;s__aerofaciens	0.00473258	0.00109206	0.0325228	0.0512851	0.000438006	0.0134372	0.00319086	0.0016604	0.014306	0.00679152	0.00588343	0.00971401	0.00475682	0.00948674	0.0110565	0.00116845	0.0203205	0.0110549	0.00170772	2.11953e-05	0.0102775	0.0166656	0.00382549	0.000172414	0.0161532	0.00523986	0.0223336	0	0.000598518	0.0155893	0.0345442	0.00471948	0.00337841	7.87997e-05	0.0077893	0.00028037	0.000489753	0.0100899	0.00511919	0.000426334	0.00860508	0.00401384	0.0162876	0	0.0125387	0.000336243	0.000110852	0.00193152	0
k__Bacteria;p__Actinobacteria;c__Coriobacteriia;o__Coriobacteriales;f__Coriobacteriaceae;g__Eggerthella;s__	0.000114038	0.000889051	0.000343622	0	0.00168945	0.00101191	5.03821e-05	0.00163912	0.000676157	0.00222268	0	0.00137402	0	0	0	6.79329e-05	0.0012029	0	0.000162046	0	0.000891417	0.000379723	0.000372129	0	3.11088e-05	0	0.000140463	0.000794913	0.000103193	0.0039604	9.79144e-05	0	0.000111188	0	2.43416e-05	0	0.00135624	7.10555e-05	0.000152055	0.000907678	0.00201007	0.000117788	0	0.000360014	0.00175291	0.0041811	0.000221705	0	0
k__Bacteria;p__Actinobacteria;c__Coriobacteriia;o__Coriobacteriales;f__Coriobacteriaceae;g__Eggerthella;s__lenta	0	1.40008e-05	0	0	4.17149e-05	2.35327e-05	1.6794e-05	2.12872e-05	0	0	0	3.1954e-05	0	0	0	0	4.29609e-05	0	0	0	1.96636e-05	0	0	0	0	0	0	0.000198728	1.03193e-05	0.000176578	0	0	0	0	0	0	3.76733e-05	0	1.6895e-05	5.50108e-05	9.96727e-05	9.0606e-06	0	0	5.36605e-05	0.000160812	0	0	0
k__Bacteria;p__Actinobacteria;c__Coriobacteriia;o__Coriobacteriales;f__Coriobacteriaceae;g__Slackia;s__	0	1.40008e-05	0	0	0	0.000823646	0	4.25745e-05	0	0	0.00036543	0	2.5102e-05	0.000139	0	0.000285318	0	0	0.000386418	0	0	0	0.000312588	0	2.33316e-05	0	0	0	0	0.000239642	0	0.000352858	4.27646e-05	0.000189119	3.24554e-05	0.000120159	0	0.000521074	0	0	0	0.000199333	0	0	0	0	0	0	0
k__Bacteria;p__Bacteroidetes;c__Bacteroidia;o__Bacteroidales;f__;g__;s__	0	0	0	0	0	0	0.00523973	0	0	0	0.00549973	0	0	0.00107725	0	8.15195e-05	0	0.00291497	0	7.06509e-06	2.62182e-05	2.10957e-05	0.0242628	0	0.000147767	0.00560412	0	0	0	0	0	0	0	0.000236399	0.00133067	0.000293721	0.000941832	0	0.00013516	0	0	0.00247354	0	0	0	0	0.000110852	8.77963e-05	0
k__Bacteria;p__Bacteroidetes;c__Bacteroidia;o__Bacteroidales;f__Bacteroidaceae;g__Bacteroides;s__caccae	0.000114038	0.0395803	0.000828735	0.0312366	0.116072	0.00162376	0.00146108	0.0708652	0.000676157	0.118625	0.00661429	0.00290781	0.0115218	0.00017375	0	0	0.0155089	5.49995e-05	0.00381432	3.53255e-05	0.000439154	2.10957e-05	0.00385526	0	0.000101104	0.00420309	0.0186347	0.0155008	0.0189565	8.82891e-05	7.83315e-05	0.0060427	0.00503768	0.000740717	0.000454376	0.00813073	0.0496157	0.0222641	6.75801e-05	0.0114422	0.00508331	0.00291751	0.00137931	0.000100004	0.0033985	0.00134497	0	0.00693591	0
k__Bacteria;p__Bacteroidetes;c__Bacteroidia;o__Bacteroidales;f__Bacteroidaceae;g__Bacteroides;s__coprophilus	2.85095e-05	0.227394	0.0137651	0	0	0.0144962	0.000134352	0	0	0	0	3.1954e-05	0	0.102304	0	0	0.037333	0.0293147	0.0123155	0	0	2.10957e-05	0	0.00327586	0	0	0.0229422	0	0.0176253	0	0	0	0	0	8.11385e-06	0.00308407	0.0469033	0	0	0.0985518	0	0	0	0	0	0.0260953	0	0.000263389	0
k__Bacteria;p__Bacteroidetes;c__Bacteroidia;o__Bacteroidales;f__Bacteroidaceae;g__Bacteroides;s__eggerthii	0	0	0	0	0	7.05982e-05	0	0	0	0	0.00140691	0	0	0	0	0	0	0	0	0	0	0	0	0	0	0	0	0	0.000103193	1.26127e-05	0	0	1.71059e-05	0	0	0	0	0.000225009	0.000895437	0	0	0.00220173	0	0	0	0	0	0	0
k__Bacteria;p__Bacteroidetes;c__Bacteroidia;o__Bacteroidales;f__Bacteroidaceae;g__Bacteroides;s__fragilis	0.100838	0.00669938	0.291876	0.247039	0.000239861	0.000211795	0.0781258	0.000287378	0.170747	0.000144063	0.0244838	0.0888001	0.127957	0.00017375	0.274693	0.193881	0.0927095	0.0546695	9.97208e-05	0.128733	0.245566	0.000210957	0.032926	0.204483	0.0577379	0.0101154	4.68209e-05	0.282989	0.204384	0.282273	0.0037795	0.0529728	0.052361	0.0105434	0.0639696	0.0233775	0.0230937	0.0719556	0.0680194	0.0267352	0.0123594	0.0066686	0.0568158	0.109884	1.78868e-05	0.0273526	0.000221705	0.0483758	0.000129032
k__Bacteria;p__Bacteroidetes;c__Bacteroidia;o__Bacteroidales;f__Bacteroidaceae;g__Bacteroides;s__ovatus	0.00225225	0.000224013	0	0.00299279	0.00753997	0.000282393	5.03821e-05	0.000819559	0.000569395	0.00726487	0.00179061	0.000351494	0.0137559	0	0	0.00497269	0.0051553	0.000494995	0.000261767	0.0175497	0.00364432	0.00586461	0.00613269	0.00146552	0.00239538	0	0.00870868	0.00556439	0.00221864	0.00027748	0.00221287	0.000352858	0.00192441	0.000157599	0.00227999	0.00383172	0.000376733	0.00156322	0.00212877	0.00035757	0.000431915	0.0024826	0.00223037	0.00154006	0.000733361	0.0477464	0.00144108	0.00272169	0
k__Bacteria;p__Bacteroidetes;c__Bacteroidia;o__Bacteroidales;f__Bacteroidaceae;g__Bacteroides;s__plebeius	0	0.00381522	0.00026277	0.000632884	0.00251332	0.137502	0	0	0	0	0	0.00619907	0	0.057546	0	0.00157604	0.000859217	0.0174348	4.98604e-05	0	0	0	0.00197973	0.000689655	0.000326642	0.00792984	0.00613353	0	0.0518957	0.000189191	0.0458827	0.0306546	0	0	0.00031644	0.0070226	0.0179702	0.00541206	0.00023653	0.012735	0.0143861	0.00148594	0.00190756	4.00016e-05	0.00128785	0.0704063	0	0.00535558	0
k__Bacteria;p__Bacteroidetes;c__Bacteroidia;o__Bacteroidales;f__Bacteroidaceae;g__Bacteroides;s__uniformis	0	0.00159609	0.000363835	9.65417e-05	0.00284704	0.00209441	0.000772525	0.00163912	0	0.0110928	0.00696145	0.00271609	0.000238469	0.000903499	0	0.000502704	4.29609e-05	0.000384996	0.000934882	7.06509e-06	0.00448986	0	0.0228934	0	0.000941041	0.00369872	0.003137	0.0198728	0.00480878	0.000214416	0.00123372	0.00807163	0.00119741	0	0.00118462	0.00114818	0.024563	0.00463045	0.000844752	0.000838915	0.00664485	0.0045303	0.00818782	0.00214009	0.000447171	0.00545298	0.000221705	0.0148376	0
k__Bacteria;p__Bacteroidetes;c__Bacteroidia;o__Bacteroidales;f__Porphyromonadaceae;g__Parabacteroides;s__	8.55286e-05	0.000812046	0.000505326	0.00160903	0.0712073	0.00298866	0.000738937	0.0266516	3.55872e-05	0.040852	0.00560936	0.000702988	0.0183119	0.00656775	0.146192	0.000652156	0.00601452	0	0.000860092	0	0.000393272	0	0.0344294	0.000948276	0.000427746	0.00487559	0.00997284	0.00556439	0.0198337	2.52255e-05	0.00289827	0.0186133	0.0162506	0.000614638	0.000908752	0.00395188	0.0262206	0.0241707	0.00496714	0.00136152	0.0188714	0.0153577	0.0356566	0	0.00198544	0.016549	0	0.0177349	0
k__Bacteria;p__Bacteroidetes;c__Bacteroidia;o__Bacteroidales;f__Porphyromonadaceae;g__Parabacteroides;s__distasonis	0	0.0018341	0.00224365	0.000547069	0.0121599	0.00800113	0.000184734	0.00494928	0.0106762	0	0.0128449	0.00134207	0.000539693	0.0027105	0	0.000665743	0.00309318	0.000714993	0.00125897	0	0.00399827	2.10957e-05	0.0049121	0	0.000497741	0.00476351	0.00294971	0.00755167	0.0465812	0.000340544	0.00612944	0.0110709	0.052917	0.000393999	0.000860068	0.000373827	0.0181209	0.0252721	0.0180101	0.00488221	0.00310647	0.0138446	0.00416728	0.00148006	0.00220008	0.0107013	0.000110852	0.0230026	0
k__Bacteria;p__Bacteroidetes;c__Bacteroidia;o__Bacteroidales;f__Porphyromonadaceae;g__Parabacteroides;s__gordonii	0	6.30036e-05	0.000242557	0	1.04287e-05	0.000494187	0	0	0	0	0.00188197	0	0	0	0	0	0.000128883	0	0.000112186	0	0	0	5.95406e-05	0	0	0	0.000655492	0.000198728	1.03193e-05	0	0	0	1.71059e-05	0	0.000170391	0	7.53466e-05	4.73704e-05	0.000219635	0.000123774	3.32242e-05	0	0	0	0	0	0	0.00491659	0
k__Bacteria;p__Bacteroidetes;c__Bacteroidia;o__Bacteroidales;f__Porphyromonadaceae;g__Porphyromonas;s__	0	0	2.0213e-05	0.00180211	0	0.00025886	0.00016794	0.000489607	7.11744e-05	0	0.0410378	0.00278	0	0	0	0.000978234	0	0	0	0	0.000570245	0.000168766	0	0.0037069	3.8886e-05	0.000700516	0.0299185	0.0127186	0	0.0123479	1.95829e-05	0	0	0.00340415	0.00278305	1.3351e-05	0	8.28981e-05	0	0.00114147	0.00136219	0.0250344	0	0.0681427	0.0199081	0	0.00110852	0	0
k__Bacteria;p__Bacteroidetes;c__Bacteroidia;o__Bacteroidales;f__Porphyromonadaceae;g__Porphyromonas;s__endodontalis	0	0	2.0213e-05	0	0	0	0.000671761	1.06436e-05	0	0	0.0120592	0.000127816	0	0	0	0	4.29609e-05	0.00302497	0	0	0.00656109	0	0	0	6.22176e-05	0	0	0	0	0.000227029	0	0	0.0145314	0.00729685	8.92524e-05	0.0145258	0.000715793	0	0.00721418	0.0272441	0	0	0	0	0	0.00172507	0.00864649	0	0
k__Bacteria;p__Bacteroidetes;c__Bacteroidia;o__Bacteroidales;f__Porphyromonadaceae;g__Tannerella;s__	0	0	0	0	0	0	0	0	0	0	0	0	0	0	0	0	0.000429609	0	0	0	0	0	0	0	7.7772e-06	0	0	0	0	0	0	0	0	9.45597e-05	8.11385e-06	0	0	0	0	0	0	0	0	0	0	0	0.00188449	0	0
k__Bacteria;p__Bacteroidetes;c__Bacteroidia;o__Bacteroidales;f__Prevotellaceae;g__Prevotella;s__	0.127466	3.5002e-05	0.00026277	0.00121213	0	0.00195322	0.197229	0.000436388	0	0.000246964	0.0580669	0.0502956	0	0.001112	0.00761671	0.204859	8.59217e-05	0.0663843	0.279717	0.290792	0.118945	0.00137122	0.00453997	8.62069e-05	0.0491363	0	0.000234104	0	8.25542e-05	0	0	0.0217008	0.00254022	0.119744	0.0495107	0.00619484	0	0.148873	3.37901e-05	0.0125562	0.00591392	0.0221169	0	2.00008e-05	0	4.38577e-05	0.407161	0	0
k__Bacteria;p__Bacteroidetes;c__Bacteroidia;o__Bacteroidales;f__Prevotellaceae;g__Prevotella;s__copri	0	7.0004e-06	0	0.000321806	0	0.0616793	0.00110841	1.06436e-05	0.000106762	0	0	0.287202	0	0.0591097	0	0.0551208	0.000816256	0.0326697	0	1.41302e-05	0	0.000105479	0.00637085	0.00163793	0.0367939	0.102443	0.00697631	0	0.00206386	0.00895504	3.91658e-05	0.0634704	0.0135136	0.00387695	0.0254369	0.00289716	0.00561332	0.0213285	0.00125023	2.75054e-05	0.00991744	0.0297278	0.0567572	4.00016e-05	0.00799542	1.46192e-05	0	0.00913082	0
k__Bacteria;p__Bacteroidetes;c__Bacteroidia;o__Bacteroidales;f__Prevotellaceae;g__Prevotella;s__intermedia	5.7019e-05	0	0	0	0	0.00771874	3.3588e-05	0	0	2.05804e-05	0	0	0	0	0.0019656	0.00059781	0	0.00148499	0	3.53255e-05	0	0	2.97703e-05	0	0	0	9.36417e-05	0	0	0	0	0	0	1.57599e-05	1.62277e-05	1.3351e-05	0	1.18426e-05	0	0.0385763	0	0	0	0	0	0	0	0	0
k__Bacteria;p__Bacteroidetes;c__Bacteroidia;o__Bacteroidales;f__Prevotellaceae;g__Prevotella;s__melaninogenica	0.0214677	0	0	1.07269e-05	0	0	0	0	0	0	0	0	0	0	0	0	0	0	0	0	0	0	0	0	0	0	0	0	0	0	0	0	0	0	0	0	0	0	0	0	0	0.000172151	0	0	0	0	0	0	0
k__Bacteria;p__Bacteroidetes;c__Bacteroidia;o__Bacteroidales;f__Prevotellaceae;g__Prevotella;s__nanceiensis	0	0	0	8.58148e-05	0	0	0	0	0	0	0	0	0	0	0	0	0	0	0	0	0	0	0	0	7.7772e-06	0	0	0	0	0	0	0	0	1.57599e-05	0	0	0	0	0	0	0	3.62424e-05	0	0	0	0	0	0	0
k__Bacteria;p__Bacteroidetes;c__Bacteroidia;o__Bacteroidales;f__Prevotellaceae;g__Prevotella;s__nigrescens	0	0	0	0	0	0	0	0.00357626	0	0	1.82715e-05	0	0	0	0.0002457	0	0	0	1.24651e-05	0	0	0	0.0522171	0	3.11088e-05	0	0	0	0	0	1.95829e-05	0	0	0	8.92524e-05	0.00698255	0	0	0.00454476	0	0	0	0	4.00016e-05	0	0	0	0	0
k__Bacteria;p__Bacteroidetes;c__Bacteroidia;o__Bacteroidales;f__Prevotellaceae;g__Prevotella;s__stercorea	0	0	0.00361814	0.0301425	0	0.0132489	0.0128474	0.0162209	0.00786477	2.05804e-05	0.0556733	0.0466209	1.2551e-05	0.0637315	0.00712531	0.00394011	0.0412854	0.110274	0.0597701	2.11953e-05	1.31091e-05	0.185052	0.0371087	0	0.202969	0.115277	0.161251	0.000198728	0.00142406	1.26127e-05	3.91658e-05	0.111635	0.0839213	0.0010244	0.133968	4.00529e-05	0.00485986	0.0773676	0.0417983	0.0212892	1.66121e-05	0.0172333	0.177696	0	0.0850698	0.000540912	0.00044341	0.00904302	0
k__Bacteria;p__Bacteroidetes;c__Bacteroidia;o__Bacteroidales;f__Rikenellaceae;g__;s__	0	0.000196011	0	1.07269e-05	0.000104287	2.35327e-05	0	0.000447032	0	0	0.00162616	0	3.7653e-05	0.00052125	0	0.000611396	0.000945139	0	0	0	0.000819318	0	0.0199163	0.00327586	0.000256648	0.00134499	0.0020133	0.000198728	0.000742988	0.00013874	1.95829e-05	0.00048518	0.0002908	0	9.73662e-05	0.000146861	0.0351869	0.0246563	0.000304111	5.50108e-05	0.00134558	0.00258227	0.00290536	0	0.00033985	0.000687104	0.000110852	0.00561896	0
k__Bacteria;p__Bacteroidetes;c__Bacteroidia;o__Bacteroidales;f__Rikenellaceae;g__Alistipes;s__indistinctus	0	0	0	0	0	0	0	0	0	0	0.000310616	0	0	0	0	0	0	0	0	0	0	0	0	0	0.000178876	0	0	0	0.000247663	0	0	0	0	0	0	0	0	0.000118426	0	0	0.00031563	8.15454e-05	0	0	0	0	0	0	0
k__Bacteria;p__Bacteroidetes;c__Bacteroidia;o__Bacteroidales;f__Rikenellaceae;g__Alistipes;s__massiliensis	0	0	0	0	0	0	0	0	0	0	0	0	0	0	0	0	0	0	0	0	0	0	0	0	0	0	0	0	0.000134151	0	0	0	0	0	0	0	0	0	0	0	0	0.000163091	0	0	0	0	0	0	0
k__Bacteria;p__Bacteroidetes;c__Bacteroidia;o__Bacteroidales;f__S24-7;g__;s__	0	0	0	0.000268171	0	0.000352991	0.00267025	0	0	0	0.0151654	0	0	0.00566425	0	0	0	0.00258497	0	0	0	0	1.48852e-05	0	2.33316e-05	0.00476351	0.000608671	0	0.00225992	0.0868891	0.000802898	0	0.000222376	0.00014184	0.00109537	0	0.000263713	0.000615815	0.0023653	0	0.00724289	0.00750217	0.00677916	0	0.00363103	0.00019005	0	0	0
k__Bacteria;p__Bacteroidetes;c__Bacteroidia;o__Bacteroidales;f__[Barnesiellaceae];g__;s__	0	0.00767244	0	0	0.0119513	0.00110604	0.000100764	0	0	0	0.000931847	0	0.00997804	3.475e-05	0	0	0.000687374	0.000769992	6.23255e-05	0	0	0	0	0.00232759	0	0.00210155	0	0	3.09578e-05	0	0.000372075	0.00198483	0	0	0	0.0139384	0	0.0061463	0	0.000233796	0.0273436	0.0036786	0	0	0.000572379	0.00871307	0	0.0788411	0
k__Bacteria;p__Bacteroidetes;c__Bacteroidia;o__Bacteroidales;f__[Odoribacteraceae];g__Butyricimonas;s__	0	0.00221213	0	0	0	0	0	0	0	0	0.00217431	0	0	0.00587275	0	0.000394011	0.00171843	0.00104499	0.00152074	0	0.0011536	0	0.0149149	0	0.000979927	0.0028581	0.00135781	0.00278219	0.000206386	0	1.95829e-05	0.00370501	0.000521729	0	0.000259643	0.000160211	0.0801688	0.00522258	0.00677491	0.00126525	0.0174261	0.0146147	0.00346295	0	0.000250416	0.00412263	0	0.00605795	0
k__Bacteria;p__Bacteroidetes;c__Bacteroidia;o__Bacteroidales;f__[Odoribacteraceae];g__Odoribacter;s__	2.85095e-05	0.000490028	0	7.5088e-05	0.00183546	0.000917777	0.000520615	0	0	0	0.00186369	0.00198115	0	0.005282	0	0.00129073	0.00369463	0.00170498	0.00221879	0	0.00155998	0	0.0194698	0	0.00249648	0.00905066	0.00196648	0.00119237	0.00693456	8.82891e-05	0.000979144	0.00449894	0.0126412	0.000204879	0.012398	0.000680899	0	0.00894115	0.00317627	0.00105896	0.0162134	0.0128389	0.0297579	0.000120005	0	0.000745581	0.000221705	0.00816506	0
k__Bacteria;p__Bacteroidetes;c__Bacteroidia;o__Bacteroidales;f__[Paraprevotellaceae];g__;s__	0	0	0	0	0	0.011131	0	0	0.000533808	0	0	0	0	0	0	0	0	0	0	0	0	0	0	0	0	0.0101154	0	0	0	0	0	0	0	0	0	0	0	0	0	0	0	0	0	0	0	0.00567227	0	0	0
k__Bacteria;p__Bacteroidetes;c__Bacteroidia;o__Bacteroidales;f__[Paraprevotellaceae];g__CF231;s__	0	0	0	0	0	0	0	0	0	0	0	0	0	0	0	0	0	0	0	0	0	0	0	0	0	0.00308227	0	0	0	0	0	0	0	0.00014184	0	0	0	0	0	0.000137527	0	0	0	0	0	0	0	0	0
k__Bacteria;p__Bacteroidetes;c__Bacteroidia;o__Bacteroidales;f__[Paraprevotellaceae];g__Paraprevotella;s__	0	0	0	0	0	7.05982e-05	0	0	0	0	0	0	0	0	0	0	0	0.000164998	0	0	0	0	0.000446555	0	3.11088e-05	8.40619e-05	0.000749134	0	9.28735e-05	0	0	0.00251411	0.000325011	0	2.43416e-05	0	0.000602773	0.00126716	6.75801e-05	0	0.00192701	0.00398666	0.00340426	0	0	0	0	0.000702371	0
k__Bacteria;p__Bacteroidetes;c__Bacteroidia;o__Bacteroidales;f__[Paraprevotellaceae];g__[Prevotella];s__	0	0	0	1.07269e-05	0	7.05982e-05	0.0646066	0.0101647	0.0258719	0	0.0214325	0.125004	8.78569e-05	0.238281	0.0002457	0.00275808	0	0.0200748	0.00694306	0.103143	0	0	2.97703e-05	0.00586207	0.0762632	0.0561813	0.0525798	0.00238474	0.000412771	0	0	0.0078952	8.55293e-06	0.00289983	0.0238385	0	0	0.00459492	0.0476609	0.00112772	0	0.000280879	0.113309	0.000640026	0	0	0.000110852	0.0302019	0
k__Bacteria;p__Bacteroidetes;c__Bacteroidia;o__Bacteroidales;f__[Paraprevotellaceae];g__[Prevotella];s__tannerae	0	0	0	0.000117995	2.08574e-05	0	0	0	0.0152669	0.00452768	0	0	0	0	0	0.00224179	0	0	0	7.06509e-06	2.62182e-05	0	0.0141856	0	3.11088e-05	0	0	0.00377583	0	0	0	0	2.56588e-05	0	0.00122519	0	0	0.000153954	0.00177398	0	0	1.81212e-05	0	0	0	0.000204669	0	0	0
k__Bacteria;p__Bacteroidetes;c__Flavobacteriia;o__Flavobacteriales;f__Flavobacteriaceae;g__Capnocytophaga;s__	0	0	0	0.000643611	0	0	0	0	0	0	0	0	0	0	0	0	0	0	0	0	0	0	0	0	2.33316e-05	0	0	0	0	0	0	0	0	0.000504318	0	0	0	0	0	0	0	0	0	0	0	0	0	0	0
k__Bacteria;p__Bacteroidetes;c__Flavobacteriia;o__Flavobacteriales;f__[Weeksellaceae];g__;s__	0	0	0	0.0018772	0	0	0.000621379	8.5149e-05	0	0	0	0	0	0	0	4.07598e-05	0	0	0	0	4.58818e-05	0	0	0	0.000217762	0	0	0	0	0	0.000215412	0.000838038	0	0.00196999	0.000235302	0	0	0	0	0	0	0	0.00126192	0	0.00134151	0	0	0	0
k__Bacteria;p__Bacteroidetes;c__Flavobacteriia;o__Flavobacteriales;f__[Weeksellaceae];g__Cloacibacterium;s__	0	0	0	0	0	0	0	0	0	0	0	0	0	0	0	0	0	0	0	0	0	0	0	0	0	0	0	0	0	0	0	0	0	0	0	0	0	0	0	0	0.00169444	0	0	0	0	0	0	0	0
k__Bacteria;p__Cyanobacteria;c__4C0d-2;o__YS2;f__;g__;s__	0	0	0	0	0	0	0	0	0	0	0	0	0	0	0	0	0	0	0	0	0	0	0	0	0	0.000504371	0	0	0	0	0	0	0	1.57599e-05	0	0	0	0	0	0	0.00501686	0	0	0	0	0	0	0	0
k__Bacteria;p__Cyanobacteria;c__Chloroplast;o__Streptophyta;f__;g__;s__	0	0	0	0	0	0	0	0	0	0	0	0	2.5102e-05	0.00024325	0	0	0	0	0	0	0	0	0	0	0	0.00156915	0	0	0	0	0	0	0	0	0	0	0	0	0	0	0	0	0	0	0	0	0	0	0
k__Bacteria;p__Firmicutes;c__Bacilli;o__Bacillales;f__Bacillaceae;g__;s__	0	0	0	0	0	0	0	0	0	0	0	0	0	0	0	0	0	0	0	0	0	0	0	0	0	0	0	0	0	0	0	0	0	0	0	0	0	0.000840824	0	0	4.98364e-05	0	0	0	0	0	0	0	0
k__Bacteria;p__Firmicutes;c__Bacilli;o__Bacillales;f__Bacillaceae;g__Bacillus;s__	0	0	0	0	0	0	5.03821e-05	0	0	0	0	0	6.27549e-05	0	0.0029484	0	0	0.000219998	0	0	0	0	0	0	0	0	0.000795955	0	0	0	0	0.000176429	0	0	0	0	0	0	0	0	0	0	0	0	0	0	0.00044341	0	0.000129032
k__Bacteria;p__Firmicutes;c__Bacilli;o__Bacillales;f__Planococcaceae;g__;s__	0.0083818	0.000245014	0.00266812	0.00588904	0.000239861	0.00331812	0.00597867	0.000489607	0.000569395	4.11607e-05	3.6543e-05	0.00249241	0.00617509	0.003058	0.0002457	0	0.000558491	0.000164998	0.00137116	0.00175214	0.000753772	0.00337531	0	0.00353448	0.00240315	0	0	0	0.000319898	0.000605411	0.00170371	0.000308751	0.001454	0.0148301	0.000332668	0.00152201	0	0.000225009	0.000253425	1.37527e-05	0.00179411	0.00193897	0	0.000400016	0.0284937	0.000277766	0	0	0.00116129
k__Bacteria;p__Firmicutes;c__Bacilli;o__Bacillales;f__Planococcaceae;g__Sporosarcina;s__	0	0	0.000141491	0	0	0	0	0	0	0	0	0	0	0.0002085	0.0004914	0	0	0	0	0	0	0	0	0	0	0	0	0	0	0	0	0	0	0	0	0	0	0	0	1.37527e-05	0	0	0.000469552	0	0	0	0	0	0
k__Bacteria;p__Firmicutes;c__Bacilli;o__Bacillales;f__Staphylococcaceae;g__Staphylococcus;s__	0	0	0	0	0	0	0	0	0	0	0	0	0	0	0	0	0	0	0	0	0	0	0	0.00318966	0	0	0	0	0	0	0	0	0	0	0	0	0	0	0	0	0	0	0	0	0	0	0	0	0
k__Bacteria;p__Firmicutes;c__Bacilli;o__Gemellales;f__Gemellaceae;g__;s__	0.0396282	0.000252014	0.0164736	0.00571741	0.000344148	0.00501247	0.0421362	0.000957926	0.000391459	0	0.0028869	0.011823	0.0167807	0.000833999	0.0135135	0.00142659	0.00854921	0.0169948	0.0176007	0.0256675	0.00150099	0.0232264	0.000863339	0.00965517	0.0208818	0	0.00177919	0.0216614	0.0014963	0.0180236	0.0153921	0.00105857	0.0081595	0.0218748	0.00969606	4.00529e-05	0.0016953	0.00140927	0.00219635	0.00387826	0	0.000362424	0	0.00100004	0.00270091	0.000687104	0	0.00324846	0.00632258
k__Bacteria;p__Firmicutes;c__Bacilli;o__Gemellales;f__Gemellaceae;g__Gemella;s__	0.000741248	7.0004e-06	0.000222344	3.21806e-05	0	7.05982e-05	0.000621379	0	0	0	0	3.1954e-05	0.000138061	0	0.0002457	2.71732e-05	0.000257765	5.49995e-05	0.000112186	0.000155432	3.27727e-05	0.000210957	4.46555e-05	0	0.000116658	0	4.68209e-05	0.000198728	2.06386e-05	0.000163965	9.79144e-05	0	5.98705e-05	0.00220639	7.30247e-05	0	0	4.73704e-05	0	5.50108e-05	0	0	0	0	0.0204983	0	0	0	0
k__Bacteria;p__Firmicutes;c__Bacilli;o__Lactobacillales;f__;g__;s__	0	0	0	0	0	0	0	0	0	0	0	0	0	0	0	0	0	0	0	0	3.27727e-05	0	0	0	1.55544e-05	0	0	0	0.000237343	0	0	0	0	1.57599e-05	0	0	0	0	0	0	0	9.96666e-05	0	0	0	1.46192e-05	0	0	0.00374194
k__Bacteria;p__Firmicutes;c__Bacilli;o__Lactobacillales;f__Aerococcaceae;g__;s__	0	0	0	3.21806e-05	0	0	1.6794e-05	1.06436e-05	0	0	0	0	6.27549e-05	0	0	0	0	0	0	7.06509e-06	6.55454e-06	0	0	8.62069e-05	9.33264e-05	0	0	0	1.03193e-05	0	0	0	0	0.00174935	0	0	0	0	0	0	3.32242e-05	0	0	0	0.000125208	0	0	0	0
k__Bacteria;p__Firmicutes;c__Bacilli;o__Lactobacillales;f__Carnobacteriaceae;g__Granulicatella;s__	0.000114038	7.0004e-06	0.0009298	0.00269244	4.17149e-05	7.05982e-05	0.000100764	1.06436e-05	7.11744e-05	0	0	3.1954e-05	6.27549e-05	3.475e-05	0.0019656	0	0.00111698	0	0	4.23905e-05	0.000124536	6.32871e-05	0	0.000258621	0.000209984	0	0	0	2.06386e-05	0.000491896	0.00088123	0	4.27646e-05	0.00152871	1.62277e-05	5.34038e-05	0	0	3.37901e-05	0	3.32242e-05	0.000172151	0	6.00024e-05	0.000983777	0	0	0	0.00451613
k__Bacteria;p__Firmicutes;c__Bacilli;o__Lactobacillales;f__Enterococcaceae;g__;s__	0	0	0	0	0	0	0	0	0	0	0	0	0	0	0	0	0	0	0	0	0	0	0	0	0	0	0	0	1.03193e-05	0	0	0	0	0.000520078	0	0	0	0	0	0	0	0	0	0	0	0	0	0	0.00658065
k__Bacteria;p__Firmicutes;c__Bacilli;o__Lactobacillales;f__Enterococcaceae;g__Enterococcus;s__	0.000883795	2.80016e-05	0	3.21806e-05	0	0	1.6794e-05	0.000659904	0	0	0	3.1954e-05	0	0	0	0	0	0	2.49302e-05	0	0.00289055	0	8.9311e-05	0.00206897	0	0	0	0	0.00319898	3.78382e-05	0	0	0	0.0992719	0	0	3.76733e-05	0	0	4.12581e-05	0	0	0	0	0	0.000219289	0	0	0.818581
k__Bacteria;p__Firmicutes;c__Bacilli;o__Lactobacillales;f__Enterococcaceae;g__Enterococcus;s__asini	0	0	0	0	0	0	0	0	0	0	0	0	0	0	0	0	0	0	0	0	0	0	0	0	0	0	0	0	0	0	0	0	0	0.00423943	0	0	0	0	0	0	0	0	0	0	0	0	0	0	0.000129032
k__Bacteria;p__Firmicutes;c__Bacilli;o__Lactobacillales;f__Enterococcaceae;g__Enterococcus;s__casseliflavus	0	0	0	0	0	0	0	0	0	0	0	0	0	0	0	0	0	0	0	0	0	0	0	0.000258621	0	0	0	0	0	0	0	0	0	4.72798e-05	0	0	0	0	0	1.37527e-05	0	0	0	0	0	0	0	0	0.000129032
k__Bacteria;p__Firmicutes;c__Bacilli;o__Lactobacillales;f__Enterococcaceae;g__Vagococcus;s__	0	0	0	0	0	0	0	0	0	0	0	0	0	0	0	0	0	0	0	0	0	0	0	0	0	0	0	0	0	0	0	0	0	0.000267919	0	0	0	0	0	0	0	0	0	0	0	0	0	0	0.00219355
k__Bacteria;p__Firmicutes;c__Bacilli;o__Lactobacillales;f__Lactobacillaceae;g__Lactobacillus;s__	0	0	0	0	0	0	0	0	0	0	0	0	0	0	0	0	0	0	0	0	0	0	0	0	0	0	0	0	0	0	0	0	0.000119741	0.000677678	1.62277e-05	0	0	0	0	0	0	0.0012413	0.0014967	0	0	0	0	8.77963e-05	0
k__Bacteria;p__Firmicutes;c__Bacilli;o__Lactobacillales;f__Lactobacillaceae;g__Lactobacillus;s__ruminis	0	7.0004e-06	2.0213e-05	0	0	0	0	0	0	0	0	0	0	0	0	0	0	0	0	0	0	0.0049364	0	0.00189655	0	0.00128895	0	0	0	0	0	0	0	0.10307	0	0	0	0	0	0	0	0	0	0	0	1.46192e-05	0	0.00166813	0
k__Bacteria;p__Firmicutes;c__Bacilli;o__Lactobacillales;f__Lactobacillaceae;g__Lactobacillus;s__zeae	0	0	0	0	0	0	0	0	0	0	0	0	0	0	0	0	0	0	0	0	0	0	0	0	0	0	0	0	0	0	0	0	0	6.30398e-05	0	0	0	0	0	0	0	0	0	0	0.000107321	0	0	0	0
k__Bacteria;p__Firmicutes;c__Bacilli;o__Lactobacillales;f__Streptococcaceae;g__Lactococcus;s__	0	0	0	0	0	0	0	0	0	0	0	0	0	0	0	0	0	0	0	0	0	0	0	0	0	0	0	0	0.000154789	0	0	0	0	0.00014184	0	0	0	0	0	0	0	0.000289939	0	0	0	0	0	0	0
k__Bacteria;p__Firmicutes;c__Bacilli;o__Lactobacillales;f__Streptococcaceae;g__Lactococcus;s__garvieae	0	0	0	0	0	0	0	0	0	0	0	0	0	0	0	0	0	0	0	0	0	0	0	0	0	0	0	0	0	0	0	0	0	0.00446006	0	0	0	0	0	0	0	0	0	0	0	0	0	0	0
k__Bacteria;p__Firmicutes;c__Bacilli;o__Lactobacillales;f__Streptococcaceae;g__Streptococcus;s__	5.7019e-05	0.00241514	0.0197886	0.0277718	0.00409849	0.0217207	0.00700311	0.0161996	0.00964413	0.000246964	0.00257628	0.00610321	0.023395	0.0162977	0.0029484	0.00274449	0.00734631	0.000769992	0.00234344	0.000113041	0.00732798	0.00210957	0.00147363	0.0262931	0.0115802	0.00218561	0.00819365	0.049682	0.00879203	0.0139875	0.00889063	0.00498412	0.0387362	0.139476	0.00892524	0.00101467	0	0.00981751	3.37901e-05	0.00122399	0.0034221	0.013156	0.000704329	0.00102004	0.079668	0.00239756	0.00155193	0.0244952	0.0117419
k__Bacteria;p__Firmicutes;c__Bacilli;o__Lactobacillales;f__Streptococcaceae;g__Streptococcus;s__anginosus	0.0131999	1.40008e-05	0.000990439	3.21806e-05	0.0018146	0.00160023	0.0146612	2.12872e-05	0.00224199	0	0.0010232	6.3908e-05	0.00166928	0.00107725	0	0.000910301	0	0.00098999	0.00543478	0.0160448	0.000281845	0.0302934	0.000208392	0.000517241	0.0023876	0	0.000187283	0	0.000350855	0.000201804	0.00164496	0	0.00148821	0.00168631	0.0011116	1.3351e-05	0	0.000165796	0.000304111	5.50108e-05	0.000116285	1.81212e-05	0	0.000120005	0.000375624	0	0.027048	0	0
k__Bacteria;p__Firmicutes;c__Bacilli;o__Lactobacillales;f__Streptococcaceae;g__Streptococcus;s__infantis	0	0	4.04261e-05	1.07269e-05	0	0	0	1.06436e-05	0	0	1.82715e-05	0	2.5102e-05	6.94999e-05	0	1.35866e-05	0	0	0	0	3.27727e-05	0	0	0	1.55544e-05	0	0	0	0	0	0	0	0	7.87997e-05	8.11385e-06	0	0	1.18426e-05	0	0	0	1.81212e-05	0	0	3.57737e-05	0	0	0	0
k__Bacteria;p__Firmicutes;c__Bacilli;o__Turicibacterales;f__Turicibacteraceae;g__Turicibacter;s__	0	0	0	5.36343e-05	5.21436e-05	0	0	0	0	0	0.00036543	0	0	0	0	0	0	0	0	0	0	0	0	0	0	0	0	0	0	0.000592798	0	0.00449894	0	0	0	0	0	0	0	0	0	0	0	0	0	0	0	0	0
k__Bacteria;p__Firmicutes;c__Clostridia;o__Clostridiales;f__;g__;s__	0.00530277	0.0211202	0.0152406	0.0529263	0.0122225	0.0491128	0.00972374	0.000862133	0.0819217	0.0139123	0.0223643	0.0434574	0.0107687	0.0596657	0.112776	0.0218744	0.0822271	0.0509845	0.0279094	0.000127172	0.0449904	0.0488577	0.0529614	0.0192241	0.0226705	0.0872282	0.0478509	0.0395469	0.0277176	0.0223498	0.0228336	0.038241	0.0348703	0.00516926	0.0349464	0.00514012	0.0120931	0.0174441	0.0329453	0.0265427	0.080602	0.0365776	0.062832	0.0434617	0.00595632	0.033712	0.0021062	0.0655838	0
k__Bacteria;p__Firmicutes;c__Clostridia;o__Clostridiales;f__Christensenellaceae;g__;s__	0	0	0	0	0	0	3.3588e-05	0	0	0	0.034186	0	0	0	0	0	0	0	6.23255e-05	0	6.55454e-06	0	0.0149149	0	9.33264e-05	0.00425913	4.68209e-05	0	2.06386e-05	0	0	0.00480769	0	0	0.000113594	1.3351e-05	0.000150693	3.55278e-05	0	0	0.00433576	0.131524	0	0	0.000357737	0.000175431	0	0	0
k__Bacteria;p__Firmicutes;c__Clostridia;o__Clostridiales;f__Clostridiaceae;g__;s__	0.00835329	0.000427024	0.00121278	0.000311079	0.000771726	0.000329458	0.00214963	0.000702479	0.000996441	0.00582424	0.0188927	0.000191724	0.00753059	0.001946	0.0027027	0.000339665	0.000601452	0.00230998	0.00118418	0.00114454	0.0135351	0.000653967	0.00348313	0.000775862	0.00134546	0.00697714	0.00187283	0.000198728	0.000877139	0.00343066	0.000626652	0.0042343	0.00454161	0.000189119	0.000665336	0.00485975	0.0049352	0.000509231	0.000895437	0.000288807	0.00189378	0.0224069	0.000704329	0.0113005	0.000590266	0.00211979	0.013524	8.77963e-05	0
k__Bacteria;p__Firmicutes;c__Clostridia;o__Clostridiales;f__Clostridiaceae;g__Clostridium;s__	0.0035922	7.0004e-05	0	0.000214537	0.000333719	0.000870711	0.000218322	5.32181e-05	0	4.11607e-05	5.48145e-05	0.00111839	0.000175714	0.00364875	0.0027027	0.000149452	0.000214804	0.000714993	0.000211907	0	6.55454e-06	0	0.000357244	0	6.99948e-05	0.00137301	0	0	0.000639795	0	0	0.00441073	0.000256588	0.000267919	7.30247e-05	0.00263014	0.000941832	0.000485546	0.00130092	5.50108e-05	0.00317292	0.000733908	0	0.000220009	0.000268303	2.92385e-05	0.000110852	0.00491659	0
k__Bacteria;p__Firmicutes;c__Clostridia;o__Clostridiales;f__Clostridiaceae;g__Clostridium;s__perfringens	2.85095e-05	0	0	0	0	0	0	0	0	0	0.000146172	0	1.2551e-05	0	0	0	0	0	0	0	1.31091e-05	0	0	0	0	0	0	0	0	0	0	0	8.55293e-06	0	0	0.000160211	0	0	1.6895e-05	0	0	0.000289939	0	0.0101804	0	0	0	0	0
k__Bacteria;p__Firmicutes;c__Clostridia;o__Clostridiales;f__Clostridiaceae;g__SMB53;s__	0	7.0004e-06	0.00363835	0	1.04287e-05	0	0	0.000170298	0.000106762	2.05804e-05	0.000347159	0	0.00213367	0.00010425	0.0388206	0	0	0.000824992	0	0	0.00204502	8.43828e-05	0.00095265	0.00163793	3.11088e-05	0.00330643	0	0	0	0.0022829	0	0.000352858	8.55293e-05	0	3.24554e-05	0.00255003	0	0	0	0	0.000365467	0.00116882	0	0.000140006	0	1.46192e-05	0	0.000614574	0
k__Bacteria;p__Firmicutes;c__Clostridia;o__Clostridiales;f__Clostridiaceae;g__Sarcina;s__	0	0	0	0	0	0	0	0	0	0	0	0	0	0	0	0	0	0	0	0	0	0	0	0	0	0	0	0	0	0	0	0	0	0	0	0	0	0	0	0	0	0.000697666	0	0	0	0	0	0	0
k__Bacteria;p__Firmicutes;c__Clostridia;o__Clostridiales;f__Eubacteriaceae;g__Anaerofustis;s__	0	0	0	0	0	0	0	0	0	0	0.000310616	0	0	0	0	0	0	0	0	0	6.55454e-06	0	0	0	0	0	0	0	0	0	0	0	0	0	0	0	0	0	0	0	0.000116285	0.000135909	0	0	1.78868e-05	0	0	0	0
k__Bacteria;p__Firmicutes;c__Clostridia;o__Clostridiales;f__Eubacteriaceae;g__Pseudoramibacter_Eubacterium;s__	0	8.40048e-05	0	0	0	0.000305926	0	1.06436e-05	0	0	0.0025032	0	0	0	0	0	0	0	0	0	0	0	0.000863339	0	0	0	0.000140463	0	0.0010732	0	0	0	0	0	3.24554e-05	0	0	0.000201324	0	0	0.00031563	0.000625181	0	0	0	0.000467816	0	0.00114135	0
k__Bacteria;p__Firmicutes;c__Clostridia;o__Clostridiales;f__Lachnospiraceae;g__;s__	0.0426217	0.0331609	0.0133204	0.0462971	0.0660347	0.0570669	0.0104123	0.00323566	0.0727758	0.0975509	0.00544491	0.0259147	0.0248761	0.044619	0.0628993	0.0131518	0.0344546	0.0827742	0.0101466	0.00201355	0.0229999	0.0326562	0.0319733	0.00672414	0.0277413	0.025751	0.027718	0.0317965	0.0246115	0.0462004	0.0144913	0.0224506	0.0529341	0.00104016	0.0117651	0.00683569	0.0255425	0.0376239	0.104344	0.0219493	0.0418127	0.0169343	0.00824652	0.0183007	0.00425707	0.0333903	0.00498836	0.0600527	0.000258065
k__Bacteria;p__Firmicutes;c__Clostridia;o__Clostridiales;f__Lachnospiraceae;g__Anaerostipes;s__	0	0	0	4.29074e-05	8.34298e-05	0	0	0	0	0	0.000383702	0	0	0	0	0	0	0	0	0	0	0	0.00261979	0	0	5.60412e-05	0	0	0	0	0.000215412	0.000661609	0.000111188	0	0	0	0	0	0	0	0.000498364	5.43636e-05	0	0	0	0	0	0	0
k__Bacteria;p__Firmicutes;c__Clostridia;o__Clostridiales;f__Lachnospiraceae;g__Blautia;s__	0.00213821	0.00259715	0.000222344	0.00190938	0.012212	0.000305926	0.000285498	0.000404458	0.000213523	0.00580366	0.000676046	0.00031954	0.00217132	0.003892	0	0.000720089	0.000859217	0.00307997	0.000710511	0	0.00102906	0.0119613	0.00568613	0.00267241	0.000754388	0.0103957	0.00472891	0.00377583	0.00377686	0.00272435	0.000332909	0.00599859	0.00372052	0.000173359	0.00056797	0.000934567	0.00124322	0.00203693	0.00674112	0.000467592	0.00951875	0.00541824	0.0107704	8.00032e-05	0.00028619	0.000877155	0	0.00272169	0
k__Bacteria;p__Firmicutes;c__Clostridia;o__Clostridiales;f__Lachnospiraceae;g__Blautia;s__obeum	0.000399133	0.00017501	0.000181917	0.000128722	0.00171031	0.000917777	0	0	0.000676157	0.00131714	0.000109629	0.00108644	0.000464387	0.000972999	0	0.000203799	0	0.00170498	0.000124651	0	0.000675118	0.00383942	0.0045102	0.000172414	1.55544e-05	0.000588433	9.36417e-05	0.00616057	0.000928735	0.00126127	7.83315e-05	0.000617502	5.13176e-05	0	2.43416e-05	8.01057e-05	0.000188366	5.92129e-05	0.000388586	9.62689e-05	0.00352177	0.000244636	0.00029347	0	0	2.92385e-05	0	0.00149254	0
k__Bacteria;p__Firmicutes;c__Clostridia;o__Clostridiales;f__Lachnospiraceae;g__Blautia;s__producta	2.85095e-05	0.0053483	0.00026277	0.00264953	0.0020336	0	5.03821e-05	0.00296957	0.000284698	0.00053509	0.000475059	0.00115034	0.00232193	0.0021545	0	0.000122279	0	0.000274997	0.000124651	0	0.0004326	0.00240491	0.00558194	0	0.000419969	0.000616454	0	0	0.00385941	0.00196759	0.000313326	0.00154375	0.00591863	4.72798e-05	8.11385e-06	0.000146861	0.000941832	0.00233299	0.00179087	0	0.010366	0.000715787	0.00181952	0	5.36605e-05	0.00173969	0	0.00193152	0
k__Bacteria;p__Firmicutes;c__Clostridia;o__Clostridiales;f__Lachnospiraceae;g__Catonella;s__	0	0	0	0	0	2.35327e-05	0.00419851	0	0	0	0.000913576	0	0.000426734	0	0	0	0	0	0	0	0.00136334	0	0	0	0.000373306	0	0	0	0	0	0	0.000220536	0.000102635	0.000283679	0.00124142	0	0	0.000817139	0	0	0	0.000679545	0	0	3.57737e-05	0	0.00144108	0	0
k__Bacteria;p__Firmicutes;c__Clostridia;o__Clostridiales;f__Lachnospiraceae;g__Coprococcus;s__	0.000427643	0.000609035	0.000667031	0.00336823	0.0011993	0.00291806	0.00809472	0	0.000925267	0.000514509	0.00142518	0.00485701	0.000727957	0.01112	0	0.00411674	0.00369463	0.00615994	0.00219386	0	0.00330349	0.0113706	0.00503118	0.00224138	0.000754388	0.00983524	0.00276243	0.00377583	0.00248695	0.00349373	0.000861647	0.0091302	0.000538835	0.000252159	0.000851955	0.00120159	0.00158228	0.00221456	0.00572742	0.00116898	0.0141203	0.00376921	0.0132649	2.00008e-05	8.94342e-05	0.000277766	0.000221705	0.00166813	0
k__Bacteria;p__Firmicutes;c__Clostridia;o__Clostridiales;f__Lachnospiraceae;g__Coprococcus;s__eutactus	0	0	0	0	0	0	0	0	0	0	0	0.000351494	0	0	0	0	0	0.00186998	0	0	0	0	0.000104196	0.00112069	5.44404e-05	0.00148509	0	0	0	0	0	0.00141143	0	0.00011032	0	0	0	0	0	0	0	0	0.000117388	0	0	0	0	0.000438982	0
k__Bacteria;p__Firmicutes;c__Clostridia;o__Clostridiales;f__Lachnospiraceae;g__Dorea;s__	0.000427643	0.0568712	0.000444687	0.00446237	0.00794669	0.00171789	0.000151146	0.0299405	0.00128114	0.0326199	0.00208295	0.00440965	0.00527142	0.0025715	0	0.00240483	0.00347983	0.00203498	0.00167032	0	0.00358533	0.00499968	0.0065197	0.000603448	0.00574735	0.00229769	0.012033	0.00576312	0.00737828	0.00100902	0.13661	0.000926253	0.075779	1.57599e-05	0.000178505	0.000654197	0.144665	0.0223825	0.0260183	0.000316312	0.000199345	0.00398666	0.000381511	0.00478019	0.000304076	0.0113738	0.000332557	0.00693591	0
k__Bacteria;p__Firmicutes;c__Clostridia;o__Clostridiales;f__Lachnospiraceae;g__Dorea;s__formicigenerans	0.000798267	0.00315718	0.028844	0.0259804	0.00329548	0.0265685	0.00136032	0	0.0202135	0.00672978	0.000164444	0.00933056	0.00668968	0.015568	0	0.0052716	0.00872106	0.0284347	0.00351516	0	0.00488969	0.0498492	0.00586475	0.00137931	0.00479853	0.00666891	0.0143272	0.0101351	0.00527315	0.0140254	0.00593361	0.00688073	0.00332709	9.45597e-05	0.0015254	0.000761005	0.00146926	0.000532916	0.00113197	0.000563861	0.00372112	0.00110539	0.00490095	0.00442018	0.000160982	0.0160227	0	0.0188762	0
k__Bacteria;p__Firmicutes;c__Clostridia;o__Clostridiales;f__Lachnospiraceae;g__Epulopiscium;s__	0.0114323	0	8.08522e-05	0	0	0	0	0	0	0	0	0	0	0	0	0	0	0	0	0	0	0	0	0	0	0	0	0	0	0.000201804	0	0	0	0	0	0	0	0	0	0	0	0.000489272	0	0	0	0	0	0	0
k__Bacteria;p__Firmicutes;c__Clostridia;o__Clostridiales;f__Lachnospiraceae;g__Lachnobacterium;s__	0	0	0	0	0	0	0	0	0	0	0.000182715	0	0	0	0	0	0	0	0	0	0	0	0	0	0	0	0	0	0	0	0	0.000529287	6.84234e-05	0	0	0	0	0	0	0	0.00340549	6.34242e-05	0	0	0	0	0	0.000263389	0
k__Bacteria;p__Firmicutes;c__Clostridia;o__Clostridiales;f__Lachnospiraceae;g__Lachnospira;s__	0	0	0	0	0	0	8.39701e-05	0.000372527	0	0.00057625	0.000109629	0.00175747	0	0.0004865	0	1.35866e-05	0	0.00181498	0	0	7.20999e-05	0.00464106	0.00991352	0.00241379	0.000163321	0.00277404	0.000374567	0	1.03193e-05	2.52255e-05	1.95829e-05	0.00251411	0.000282247	1.57599e-05	0.000129822	0	0.0113773	0.000307907	0	0	0.00588069	0.00576254	0.000381511	0.00026001	0	1.46192e-05	0	0.00280948	0
k__Bacteria;p__Firmicutes;c__Clostridia;o__Clostridiales;f__Lachnospiraceae;g__Moryella;s__	0	0	0	4.29074e-05	0	0	0	0	0	0	0	0	0	0	0	0	0	0	0	0	3.27727e-05	0	0	0	0.000124435	0	0	0	0	0	0	0	6.84234e-05	0.000583118	8.11385e-06	0	0	2.36852e-05	0	0	0	0	0	0	0.00100166	0	0	0	0
k__Bacteria;p__Firmicutes;c__Clostridia;o__Clostridiales;f__Lachnospiraceae;g__Oribacterium;s__	0	1.40008e-05	0	8.58148e-05	5.21436e-05	0.00025886	0	0	0	0	0.000931847	0	0	0	0	0.000230972	0	0	7.47906e-05	0	1.31091e-05	0	0.000982421	0	3.11088e-05	0	0	0	8.25542e-05	0.00174056	0	0	0.000162506	0.000646158	1.62277e-05	0.0013351	0	0.000355278	0.000388586	0.000302559	0	0	0	0	0	0	0	0	0
k__Bacteria;p__Firmicutes;c__Clostridia;o__Clostridiales;f__Lachnospiraceae;g__Pseudobutyrivibrio;s__	0	0	0	1.07269e-05	0	0	0	0	0	0	0.000127901	0	0	0	0	0	0	0	0	0	0	0	0	0	0	0.000364268	0	0	0	0	0	0	0	0	0	0	0	0	0	0	0	5.43636e-05	0	0	0	0	0	0	0
k__Bacteria;p__Firmicutes;c__Clostridia;o__Clostridiales;f__Lachnospiraceae;g__Robinsoniella;s__peoriensis	0	0	0	0	0	0	0	0.000255447	0	0	0	0	0	0	0	0	0	0	0	0	0	0	0	0	0	0	0	0	0	0	0	0	0	0	0	0	0	0	0	0	0	0	0	0	0	0	0	0	0
k__Bacteria;p__Firmicutes;c__Clostridia;o__Clostridiales;f__Lachnospiraceae;g__Roseburia;s__	0	4.20024e-05	2.0213e-05	0.00170557	0.000187717	9.41309e-05	0.000184734	0.000159654	0.000533808	0	9.13576e-05	0.000127816	0	0.0002085	0	0.00139942	0.0009881	0.000494995	0.000274232	0	0.000203191	0.00143451	0.00186065	0	3.8886e-05	0.00170926	0	0.00218601	0	0.000340544	5.87487e-05	0.00524876	9.40822e-05	6.30398e-05	2.43416e-05	0	0	0.000426333	0.00013516	0	0.000382079	0.000597999	0.000851064	0	0.000160982	2.92385e-05	0	0	0
k__Bacteria;p__Firmicutes;c__Clostridia;o__Clostridiales;f__Lachnospiraceae;g__[Ruminococcus];s__	0.000655719	0.000714041	0.00323409	0.00183429	0.000552722	0.00167082	0	3.19309e-05	0.00231317	0.0025108	5.48145e-05	0.000766896	2.5102e-05	0.000938249	0.0019656	0.000366838	0.00163251	0.000219998	6.23255e-05	0	0.00116671	0.00153999	0.000297703	8.62069e-05	0.000186653	0.000252186	0.000374567	0	0.0010732	0.00013874	0.00101831	4.41073e-05	0.000615811	0	0.000787044	0	0.00327758	0.00451203	0.000895437	0.000728893	0.000481752	9.0606e-05	0	0.00130005	0	0.000263146	0	0.000351185	0
k__Bacteria;p__Firmicutes;c__Clostridia;o__Clostridiales;f__Lachnospiraceae;g__[Ruminococcus];s__gnavus	0.00253735	0.0467697	0	0.000289625	0.00284704	0.0203558	0	0.0412015	0.00103203	0.002305	9.13576e-05	0.000191724	0.0229307	0.00128575	0.00958231	0.000176626	0.0869957	0	2.49302e-05	0.000204888	0.00184838	0.00388161	0.00102708	0	0.0187897	0	0.00365203	0.0216614	0.0410914	0.000718925	0.0028591	4.41073e-05	0.00516597	1.57599e-05	1.62277e-05	0	0	0.00540022	0.00293974	0	0.000730933	8.15454e-05	0.000352164	0.00944038	0	0.0077482	0	0.000175593	0
k__Bacteria;p__Firmicutes;c__Clostridia;o__Clostridiales;f__Lachnospiraceae;g__[Ruminococcus];s__torques	0.00401984	0.00035002	0.010814	2.14537e-05	0.0719478	0.00200028	0	0.014486	0.00231317	0.00570076	0.00118765	0.00188529	7.53059e-05	0.00232825	0	0	0.0009881	5.49995e-05	4.98604e-05	0	0.0197292	0.00822733	0.0107322	0.00525862	0.00176542	0.00498767	0.0137653	0.016097	0.0311126	0.000390995	0	0.00308751	3.42117e-05	1.57599e-05	0.000600425	4.00529e-05	7.53466e-05	0.00318566	0.00016895	0	0.0585577	0.00988511	0.000176082	0	0.000125208	0.00793825	0	0	0
k__Bacteria;p__Firmicutes;c__Clostridia;o__Clostridiales;f__Peptococcaceae;g__;s__	0	0	0	0	0	0.000282393	0	0	0	0	0.00458615	0	2.5102e-05	0	0	0	0	0.000604994	0	0	0	0	0	0	7.7772e-06	0.000756557	0	0	0	0.000189191	0	8.82145e-05	0	0	0	4.00529e-05	0	0	0	0	0	0	0	0	0	0	0	0	0
k__Bacteria;p__Firmicutes;c__Clostridia;o__Clostridiales;f__Peptococcaceae;g__Peptococcus;s__	0.00399133	0	0.000545752	3.21806e-05	0	0	0.00166261	0	0	0	0	0	0	0.00052125	0	0.000951061	0	5.49995e-05	0.00178251	0.00306625	0.000235963	0.0024682	0.000684717	0.00215517	0.00118213	0.00305425	0	0	0	0.000466671	0	0.000132322	0	0	3.24554e-05	0	0	9.47407e-05	0	0.000935184	0	0.000625181	0	0	0	0	0	0	0
k__Bacteria;p__Firmicutes;c__Clostridia;o__Clostridiales;f__Peptococcaceae;g__rc4-4;s__	0	0	0	0	0	0	0	0	0	0	0.000639503	0	0	0	0	0	0	0	0	0	0	0	0.000342359	0	0	0	0	0	0	0	0	0	0	0	0	0	0	0	0	0	0	0.000108727	0	0	0	0	0	0	0
k__Bacteria;p__Firmicutes;c__Clostridia;o__Clostridiales;f__Peptostreptococcaceae;g__;s__	2.85095e-05	2.10012e-05	0.000181917	0	4.17149e-05	0	0.00327483	9.57926e-05	0.00024911	6.17411e-05	0.00122419	0	0.000225918	3.475e-05	0.000737101	0	4.29609e-05	0	0	0	0.00703302	0.000379723	0	0	0.000295534	0	0	0	0.000206386	0.000529735	0	0	0.000256588	0	0	2.67019e-05	0	4.73704e-05	0	0	3.32242e-05	0.000407727	2.9347e-05	0.000380015	0	0.000233908	0	0	0
k__Bacteria;p__Firmicutes;c__Clostridia;o__Clostridiales;f__Peptostreptococcaceae;g__Filifactor;s__	0	0	0	0	0	0	0.0047695	0	0	0	0.0179426	0.00194919	0	3.475e-05	0	0.0256379	0	0	0	7.06509e-06	0.00498145	0	0	0	0.000233316	0	0.0118925	0	0	0	0	0.00480769	0	0.00762781	0.00010548	0	0	0.00992409	0.000354796	0.0105896	0	0.000579878	0	0	0	0	0.0392418	0	0
k__Bacteria;p__Firmicutes;c__Clostridia;o__Clostridiales;f__Peptostreptococcaceae;g__Peptostreptococcus;s__	0.00407686	7.0004e-06	0.000485113	0.000643611	1.04287e-05	0.00120017	0.00512218	0.000127723	0.000427046	2.05804e-05	0.000401973	0.000734942	0.000288673	0	0	0.000951061	0.000300726	0.000934991	0.00179497	0.00301679	0.0011536	6.32871e-05	0.00102708	0.000258621	0.00392749	0	0.00383931	0.000596184	5.15964e-05	0.00351895	0.00234995	0.000529287	0.000342117	0.000157599	0.00232868	0.000333774	0	0.00150401	0.000658906	0.00137527	0.000132897	0.000842636	0.000264123	0.000620025	0.00338061	0.000116954	0.00587518	0	0
k__Bacteria;p__Firmicutes;c__Clostridia;o__Clostridiales;f__Peptostreptococcaceae;g__Peptostreptococcus;s__anaerobius	0.139782	0.00016801	0.0188183	0.0190938	0.00065701	0.0421471	0.0923335	0.00273541	0.0120996	0.000391027	0.00765576	0.0271609	0.00990273	0	0.0019656	0.0542241	0.00786184	0.0455395	0.0685082	0.0998297	0.0283025	0.00270025	0.0273589	0.00465517	0.0642319	2.80206e-05	0.0502388	0.0103339	8.25542e-05	0.0514095	0.0368942	0.0112032	0.00502912	0.0061779	0.0315467	0.0042189	0	0.02603	0.00653838	0.0232146	0.000681097	0.00391418	0.00419663	0.0112605	0.0569517	0.00187126	0.111739	0	0
k__Bacteria;p__Firmicutes;c__Clostridia;o__Clostridiales;f__Peptostreptococcaceae;g__[Clostridium];s__difficile	0.000769757	0.0017711	0.00539688	0	0.00248204	0.000329458	8.39701e-05	0.00293764	0.0161922	0.00292241	0.000310616	0	0.0130154	0.000556	0.0289926	0.000135866	0.00107402	0	0	0	0.00603673	0.0144295	0.000238163	0	7.7772e-06	2.80206e-05	0	0	0.00683136	0.0179101	0.000646235	0.00101447	0.0122221	0	0	0.000547389	0	0.000130268	0	0	0.000299018	0.0033343	0.00179017	0.0202808	0	0.0107159	0	0	0
k__Bacteria;p__Firmicutes;c__Clostridia;o__Clostridiales;f__Ruminococcaceae;g__;s__	0.0183886	0.00373121	0.00424474	0.010641	0.0028679	0.0077658	0.00527332	0.0140815	0.00259786	0.00613295	0.0595834	0.00485701	0.00281142	0.0158807	0.0004914	0.00476889	0.00940843	0.0230448	0.00373953	5.65207e-05	0.0127748	0.0216864	0.0863935	0.0109483	0.00878046	0.0831372	0.017511	0.0206677	0.0206592	0.0141641	0.00532654	0.0291549	0.0084674	0.000362479	0.00824368	0.00357806	0.0184976	0.0300802	0.0129585	0.00642251	0.0890908	0.0972383	0.0326339	0.00120005	0.00779867	0.0242533	0.000221705	0.0292362	0
k__Bacteria;p__Firmicutes;c__Clostridia;o__Clostridiales;f__Ruminococcaceae;g__Anaerotruncus;s__	0	7.0004e-06	0	0	0	0	0	0	0.000284698	0	0	0	0	0	0	0	0	0	0	0	6.55454e-05	0	7.44258e-05	0	0	0	0	0	5.15964e-05	0.000126127	0	0	0	0	0	0	0	0.000935564	0	0	0.000747546	0	0	0	0	0.000467816	0	0.000438982	0
k__Bacteria;p__Firmicutes;c__Clostridia;o__Clostridiales;f__Ruminococcaceae;g__Butyricicoccus;s__pullicaecorum	0	0	0	0	0	0	0	0	0	0	0	0	0	0	0	0	0	0	0	0	0	0	0	0	0	0	0	0	0	0	0	0	0	0	0	0	0	0	0	0	0.00078077	0	0	0	0	0	0	0	0
k__Bacteria;p__Firmicutes;c__Clostridia;o__Clostridiales;f__Ruminococcaceae;g__Faecalibacterium;s__prausnitzii	0.00476109	0.0145258	0.0447517	0.164507	0.0280741	0.035252	0.000974053	0.004002	0.124057	0	0.00400146	0.0151781	0.00981487	0.014734	0.0004914	0.0230293	0.0650427	0.0232648	0.00801506	2.11953e-05	0.080883	0.052022	0.0678466	0.0101724	0.022025	0.050325	0.0347411	0.0413355	0.0123419	0.053087	0.0572212	0.0417255	0.034417	0.000614638	0.0271246	0.051735	0.123229	0.000509231	0.107081	0.00424958	0.0919979	0.0109543	0.065796	2.00008e-05	0.00341639	0.0239902	0.000221705	0.0949078	0.000645161
k__Bacteria;p__Firmicutes;c__Clostridia;o__Clostridiales;f__Ruminococcaceae;g__Oscillospira;s__	0.00108336	0.00645437	0.000121278	0.00111559	0.00777983	0.00077658	0.00270384	0.00588592	0.00088968	0.0386705	0.00811255	0.00287586	0.000853467	0.00267575	0.0130221	0.00417108	0.0019762	0.0143549	0.00956073	0.00150486	0.00260215	0.00177204	0.0120272	0	0.00720946	0.012161	0.0105347	0.0411367	0.00475719	0.00345589	3.91658e-05	0.00586627	0.021579	0.000551598	0.00191487	0.00112148	0.0435127	0.0180007	0.00397033	0.0196664	0.0119773	0.0103563	0.0132062	4.00016e-05	0.000536605	0.134205	0	0.041791	0
k__Bacteria;p__Firmicutes;c__Clostridia;o__Clostridiales;f__Ruminococcaceae;g__Ruminococcus;s__	0.000798267	5.60032e-05	0	0.00670428	0.00108459	0.000164729	0.000268704	0.00151139	0.000177936	0	0.00630367	0	0.00115469	0.000799249	0.0002457	1.35866e-05	0	0.00197998	6.23255e-05	0.000353255	0.000622681	0.00426133	0.0104345	0	0.000186653	0.00249384	0	0.0137122	0.000732669	0.00161443	0	0.00348447	7.69764e-05	0.000472798	6.49108e-05	0.000173562	0.0055003	0.00265274	0.000321006	0	0.00993405	0.0235576	0.00120323	0.00418017	0.00359526	0.0019736	0	0.000702371	0
k__Bacteria;p__Firmicutes;c__Clostridia;o__Clostridiales;f__Ruminococcaceae;g__Ruminococcus;s__bromii	0	0	0	0	0	0	0	0	0	0	0.00179061	0	0	0	0	0	0	0	0	0	0	0	0.00434647	0	2.33316e-05	0	0	0	0	0	0	0.00141143	0	0	1.62277e-05	0	0	1.18426e-05	6.75801e-05	0	0.000132897	0.0052189	0	0	0	0	0	0	0
k__Bacteria;p__Firmicutes;c__Clostridia;o__Clostridiales;f__Veillonellaceae;g__;s__	0	0	0	0	0	0	0	0	0	0	0.000127901	0	0	0.00017375	0	0	0	0.00120999	0	0	1.31091e-05	0	1.48852e-05	0	3.11088e-05	0	4.68209e-05	0	0	0	0	0	0	0	0.000202846	4.00529e-05	0	0	0.00027032	0	0	0	0	0	0	0	0	0	0
k__Bacteria;p__Firmicutes;c__Clostridia;o__Clostridiales;f__Veillonellaceae;g__Dialister;s__	0.0233493	2.10012e-05	0.001233	0.000289625	0	0.00967195	0.0502477	0.000872777	0.00366548	0	0.0134296	0.0116952	0.000200816	0.0061855	0.0041769	0.0118883	0.00335095	0.0173248	0.0424063	0.0692379	0.0192769	0.00189861	0.022819	0.00474138	0.0248715	0.0147949	0.00646128	0.00337838	1.03193e-05	0.00903071	0.00828356	0.000838038	0.00245469	0.0159333	0.00940396	0.00164217	0.000376733	0.0158335	0.000506851	0.00145779	0.00639567	0.00226515	0.0171387	0.000700028	0.000769134	0.000131573	0.0430108	0.00122915	0
k__Bacteria;p__Firmicutes;c__Clostridia;o__Clostridiales;f__Veillonellaceae;g__Megamonas;s__	0	0	0	0.0024779	0.000949014	0.00757754	0	0	0	0	0	0.00546413	0	0.003197	0	0	0.000472569	0	0	0	0	0	0	0	1.55544e-05	0.00439924	0	0	0.000588199	0.000466671	0.00665818	0	0.0299951	0	0	0	0	0.0128374	0	0	0	9.0606e-06	5.86941e-05	0	0	0	0	0	0
k__Bacteria;p__Firmicutes;c__Clostridia;o__Clostridiales;f__Veillonellaceae;g__Megasphaera;s__	0	2.80016e-05	0	0	0	0.00235327	0	0.00011708	0	0	0	0	0	0.00246725	0	0	0.000859217	0.00120999	0	0	0	0.00318545	0	0.00284483	0	0	0	0	9.28735e-05	0	0	0	0.000119741	6.30398e-05	8.11385e-06	0	0	0.000106583	0	0	0	2.71818e-05	0.000381511	0	0	0	0	0	0
k__Bacteria;p__Firmicutes;c__Clostridia;o__Clostridiales;f__Veillonellaceae;g__Mitsuokella;s__	0	0	0	1.07269e-05	0	0	0	0	0	0	0.000219258	0	0	0.00010425	0	0	0	0.000824992	0	0	0	0	0	0	0	0	0	0	0	0	0	0	0	0	0	0	0	0	0	0	0	0	0.00155539	0	0	0	0	0	0
k__Bacteria;p__Firmicutes;c__Clostridia;o__Clostridiales;f__Veillonellaceae;g__Mitsuokella;s__multacida	0	0	0	7.5088e-05	0	0	0	0	0	0	0	0.00047931	0	0.00031275	0	0	0	0	0	0	0	0	0	0.00155172	0	0	0	0	0	0	0	0	0	4.72798e-05	0	0	0	0	0	0	0	0	0.000763023	0	0	0	0	0	0
k__Bacteria;p__Firmicutes;c__Clostridia;o__Clostridiales;f__Veillonellaceae;g__Phascolarctobacterium;s__	0	0.0035212	0.000545752	1.07269e-05	0.00205446	0.00449475	0.00156184	0.00540696	0	0.000267545	0.00745478	0.00581563	0	0.0228307	0	0.00809761	0.00287838	0	0.000112186	0	0.00279879	2.10957e-05	0.0138581	0	0.000591067	0.00532392	0.00416706	0.00317965	0.0118672	0.000933342	0.00158621	0.00326394	0.0131715	0.00012608	0.00223131	0.0013351	0	0.00761478	0.0397878	0.0048547	0	0.0125399	0	0	0.000751248	0.00111106	0	0.00395083	0
k__Bacteria;p__Firmicutes;c__Clostridia;o__Clostridiales;f__Veillonellaceae;g__Schwartzia;s__	0	0	0	0	0	0	0.00104123	0	0	0	0.00873378	0	0	0	0	0.00146735	0	0	0.000112186	0	0.00125847	0	0.00369152	0	0	0	0	0	0	0.000365769	0	0	3.42117e-05	0.00152871	0.000511173	0.000347125	0	0.00188297	0.000675801	0.000288807	0	0.000172151	0	0	1.78868e-05	0	0.00199534	0	0
k__Bacteria;p__Firmicutes;c__Clostridia;o__Clostridiales;f__Veillonellaceae;g__Selenomonas;s__	0.00461854	0.000112006	6.06391e-05	0	0	0.000305926	0.00164581	0.000308665	3.55872e-05	0	0.0022474	0	0.00352683	0	0.0002457	0.019456	0	0.00137499	0.00137116	0	0.00485036	0	0.00799333	0	0.00582512	0	0.00234104	0.00437202	0	0	0	0.00097036	0.000128294	0.00146567	0.00243416	0.000907865	0.0016953	0.0125413	0	0.00434585	0	0.000661424	0	0	0	0.000160812	0.0023279	0	0
k__Bacteria;p__Firmicutes;c__Clostridia;o__Clostridiales;f__Veillonellaceae;g__Selenomonas;s__noxia	0	0	0	4.29074e-05	0	0.000329458	0	0	0	0	0	0	0	0	0	0	0	0	0	0	0	0	0	0	0	0	0	0	0	0	0	0	0	0	1.62277e-05	0	0	0	0	0	0	5.43636e-05	0	2.00008e-05	0	0	0	0	0
k__Bacteria;p__Firmicutes;c__Clostridia;o__Clostridiales;f__Veillonellaceae;g__Veillonella;s__	0	0	0	0	0	0.00289453	0	0	0	0	0	0	0	0	0	0	0	0	0	0	3.93272e-05	0	0	0	0.000878823	0	0	0	0	0	0.000234995	0	0.00142834	0	0.00010548	0	0	0.0019185	0	0	0	6.34242e-05	0	0	0	0	0	0	0
k__Bacteria;p__Firmicutes;c__Clostridia;o__Clostridiales;f__Veillonellaceae;g__Veillonella;s__dispar	0.00806819	0.000196011	0.00446708	0.0155325	0.000344148	0.0317927	1.6794e-05	0.00398071	0.00170819	0	0.000255801	0.00587953	0.00486978	0.00608125	0.0216216	0.000312492	0.00180436	0.00203498	0.000162046	7.06509e-06	0.00305442	0.000485201	0.000223277	0	0.00140767	0	0.00182601	0	0.000392133	0.00027748	0.0064036	0.00154375	0.000915163	0.00171783	0.00272625	0.000627495	0	0.00110136	0.00309179	0	0	0.0114526	0	0.00466019	0.00790599	0.00019005	0	0	0
k__Bacteria;p__Firmicutes;c__Clostridia;o__Clostridiales;f__Veillonellaceae;g__Veillonella;s__parvula	0.00165355	0	0.00234471	0.0158865	0	0.000305926	0	4.25745e-05	0	0	0	0.00166161	5.0204e-05	6.94999e-05	0.0019656	4.07598e-05	0.000558491	0.000659993	0	0	4.58818e-05	0.000274244	0	0	7.7772e-06	0	0.000702313	0	0.000227024	0.000264867	0.000215412	0	0	3.15199e-05	3.24554e-05	1.3351e-05	0	0.000236852	0	0	0	0.00714881	0	8.00032e-05	0.000178868	0	0	0	0
k__Bacteria;p__Firmicutes;c__Clostridia;o__Clostridiales;f__[Acidaminobacteraceae];g__;s__	0	0	0	0	0	0	0	0	0	0	0	0	0	0	0	0	0	0	0	0	1.31091e-05	0	0.000565636	0	2.33316e-05	0	0	0	0	0	0	0	0.000162506	0	1.62277e-05	0	0	9.47407e-05	0	0	0	0	0	0	0	0	0	0	0
k__Bacteria;p__Firmicutes;c__Clostridia;o__Clostridiales;f__[Mogibacteriaceae];g__;s__	0.000285095	3.5002e-05	0.000282983	0.000707972	0.000312862	0.00190615	0.00100764	0	0.000533808	0	0.00202814	0.00063908	0.000288673	0.000938249	0	0.00444281	0.0009881	0.00296997	0.00290437	1.41302e-05	0.00101595	0	0.00446555	0.00163793	0.00159433	0.00235373	0.00397977	0.00198728	0.000485006	0.011856	0.000117497	0.00185251	0.000829634	0.00160751	0.00123331	0.000253668	0.000866486	0.00500941	0.000354796	0.0020629	0.00191039	0.00272724	0.000909758	0.000100004	0.000143095	0.000365481	0.00110852	0.00149254	0
k__Bacteria;p__Firmicutes;c__Clostridia;o__Clostridiales;f__[Mogibacteriaceae];g__Mogibacterium;s__	0	1.40008e-05	0.000444687	6.43611e-05	0	0.000964842	0.00156184	4.25745e-05	0	0.000123482	0.000438516	0.000830804	0.000100408	0	0	2.71732e-05	8.59217e-05	0.000329997	0	0	0.00131746	0	0.00113127	0	7.7772e-06	0	0	0	0	0.000454058	0.000117497	0	0.000119741	0.000409759	0.00035701	5.34038e-05	0	0.00073424	3.37901e-05	0.000123774	0	8.15454e-05	0	0	0.000143095	8.77155e-05	0.000554262	0	0
k__Bacteria;p__Firmicutes;c__Clostridia;o__Clostridiales;f__[Tissierellaceae];g__;s__	0	0	0	0	0	0	0	0	0	0	0	0	0	0	0	0.00142659	0	0	0	0	0	0	0	0	8.55492e-05	0	0	0	0	0	0	0	0	0.000346719	1.62277e-05	0	0	0	0	0	0	8.15454e-05	0	0	0	0	0	0	0
k__Bacteria;p__Firmicutes;c__Clostridia;o__Clostridiales;f__[Tissierellaceae];g__Anaerococcus;s__	0	0	0.000181917	0	0	0	0	0	0.00128114	0	9.13576e-05	0	0	0	0	0.00114127	0	0	0.000186976	0.0104775	0.000897972	0.000548488	2.97703e-05	0	0	0.000252186	0	0	0	0.00746673	0	4.41073e-05	0	0	0	0	0	0	0.00391965	0	0.000116285	0	0	6.00024e-05	0.0203016	0	0.0106418	0	0.000129032
k__Bacteria;p__Firmicutes;c__Clostridia;o__Clostridiales;f__[Tissierellaceae];g__Finegoldia;s__	0	0	0	0	0	0	0	0	0	0	0	0	0	0	0	0	0	0	0	0	0	0	0	0	0	0	0	0	0	0	0	0	0	0	0	0	0	0	0	0	0	0	0	0	0	0	0	0	0
k__Bacteria;p__Firmicutes;c__Clostridia;o__Clostridiales;f__[Tissierellaceae];g__Parvimonas;s__	0.0530847	7.0004e-05	0.0220322	0.0143525	0.000438006	0.00894244	0.0809304	0.00229902	0.00996441	0.00144063	0.00855107	0.0398466	0.00641356	6.94999e-05	0.0321867	0.0150947	0.00756111	0.0271697	0.0763986	0.0466084	0.0128731	0.00905006	0.0123696	0.0452586	0.0140223	0.000280206	0.0310422	0.0325914	0.000402452	0.0559122	0.00234995	0.0123059	0.00963915	0.00579966	0.0112215	0.00241652	0	0.0256984	0.00657217	0.00902177	0.00119607	0.00014497	0.00560528	0.00530021	0.25952	0.000277766	0.0237224	0	0.000258065
k__Bacteria;p__Firmicutes;c__Clostridia;o__Clostridiales;f__[Tissierellaceae];g__Peptoniphilus;s__	0	0	0	3.21806e-05	0	0	0	0	0	0	0.000182715	0	0	0	0	0	0	0.000769992	0	0	0	0	0	0	0	0	0	0.000198728	0	0	0	0	0	0	0	0	0	0	0	0	0	2.71818e-05	0	0	0.01202	0	0	0	0
k__Bacteria;p__Firmicutes;c__Clostridia;o__Clostridiales;f__[Tissierellaceae];g__ph2;s__	0	0	0	0	0	0	0	0	0	0	0.000785675	0	0	0	0	0	0	0	0	0	0	0	0	0	0	0	0	0	0	0	0	0	0	0	0	0	0	0	0	0	0	0	0	0	0	0	0	0	0
k__Bacteria;p__Firmicutes;c__Clostridia;o__SHA-98;f__;g__;s__	0	0	0	0	0	0	1.6794e-05	0	0	0	0.00191851	0	0	0	0	0	0	0	0	0	0	0	0	0	0	0.000784577	0	0	0	0	0	0	0	0	0	0	0	0	0	0	0	0	0	0	0	0	0	0	0
k__Bacteria;p__Firmicutes;c__Erysipelotrichi;o__Erysipelotrichales;f__Erysipelotrichaceae;g__;s__	0.00496066	0.0199021	0.0780426	0.00689737	0.00899999	0.0318398	0.00151146	0.00137303	0.0434875	0.00263429	0.00504294	0.00079885	0.0204581	0.00052125	0.0469287	0.000692916	0.00653005	0	0.000698045	0.000826616	0.00810797	0.00189861	0.00689183	0.000948276	0.045761	0.00100874	0.00145145	0.00437202	0.00281716	0.0191209	0.00930187	0.00216126	0.00834766	1.57599e-05	0.000430034	1.3351e-05	0.00022604	0.00249879	0.00226393	0.00163657	0.010964	0.000208394	2.9347e-05	0.00960038	8.94342e-05	0.0107598	0.000332557	0.00535558	0
k__Bacteria;p__Firmicutes;c__Erysipelotrichi;o__Erysipelotrichales;f__Erysipelotrichaceae;g__Bulleidia;s__	0	0	0	0	6.25723e-05	0	0	0	0	0	0	0	0	0	0	0	0	0	0	0	1.96636e-05	0	0	0	0	0	0	0	0.000257982	0	0	0	0	0.00308895	2.43416e-05	0	0	0.00260537	0	0	0	0	0	0	0	0	0.000554262	0	0
[truncated: 123 more rows]
[truncated: 53 more columns]
